# Supplementary material for: Transcriptome profiling by combined machine learning and statistical R analysis identifies TMEM236 as a potential novel diagnostic biomarker for colorectal cancer
Source: Sci Rep. 2021 Jul 12;11:14304. doi: 10.1038/s41598-021-92692-0 (PMC8275802; doi:10.1038/s41598-021-92692-0)
Supplement: Supplementary file 1 — Supplementary Data File 1. [file 41598_2021_92692_MOESM1_ESM.csv]

	TCGA-A6-2684-01A-01R-1410-07	TCGA-A6-2674-01B-04R-A277-07	TCGA-A6-6654-01A-21R-1839-07	TCGA-DM-A1D4-01A-21R-A155-07	TCGA-A6-5657-01A-01R-A32Z-07	TCGA-AA-3854-01A-01R-0905-07	TCGA-AY-6197-01A-11R-1723-07	TCGA-AA-3554-01A-01R-0826-07	TCGA-AA-A01G-01A-01R-A002-07	TCGA-AA-3680-01A-01R-0905-07	TCGA-A6-4105-01A-02R-1774-07	TCGA-D5-6922-01A-11R-1928-07	TCGA-AA-3524-01A-02R-0821-07	TCGA-AA-A00U-01A-01R-A002-07	TCGA-AA-3506-01A-01R-1410-07	TCGA-CM-6164-01A-11R-1653-07	TCGA-AZ-4315-01A-01R-1410-07	TCGA-G4-6311-01A-11R-1723-07	TCGA-AA-3667-01A-01R-0905-07	TCGA-CM-6171-01A-11R-1653-07	TCGA-CM-6170-01A-11R-1653-07	TCGA-AA-3846-01A-01R-1022-07	TCGA-AA-A00J-01A-02R-A002-07	TCGA-CM-6677-01A-11R-1839-07	TCGA-RU-A8FL-01A-11R-A37K-07	TCGA-AZ-4323-01A-21R-1839-07	TCGA-AA-3520-01A-01R-0821-07	TCGA-CM-5349-01A-21R-1723-07	TCGA-A6-6780-01A-11R-A278-07	TCGA-AA-3855-01A-01R-1022-07	TCGA-AA-A00Q-01A-01R-A002-07	TCGA-D5-5540-01A-01R-1653-07	TCGA-AA-A01D-01A-01R-A00A-07	TCGA-G4-6322-01A-11R-1723-07	TCGA-AA-3947-01A-01R-1022-07	TCGA-AA-3514-01A-02R-0821-07	TCGA-F4-6854-01A-11R-1928-07	TCGA-AD-A5EJ-01A-11R-A28H-07	TCGA-A6-2681-01A-01R-1410-07	TCGA-AY-5543-01A-01R-1653-07	TCGA-AZ-4616-01A-21R-1839-07	TCGA-CK-4950-01A-01R-1723-07	TCGA-G4-6626-01A-11R-1774-07	TCGA-F4-6807-01A-11R-1839-07	TCGA-CM-6166-01A-11R-1653-07	TCGA-A6-3809-01A-01R-A278-07	TCGA-AA-3862-01A-01R-1022-07	TCGA-AA-A01I-01A-02R-A089-07	TCGA-AA-3710-01A-01R-1022-07
ENSG00000000003	5327	1560	2295	4604	5249	3191	2103	1891	5318	5831	8557	7668	6475	5340	5881	10282	6643	4729	8054	1188	8622	8210	1888	8336	9556	1351	4706	8813	2380	10988	8353	9545	4331	4353	4532	8973	7754	1423	14753	5261	3828	4950	4460	3811	9712	1676	11456	8388	1376
ENSG00000000005	3	0	0	37	42	3	2	0	35	39	10	17	195	11	91	64	25	0	87	0	51	9	3	286	49	0	10	17	4	258	266	29	2	0	8	12	19	3	50	34	0	22	20	8	47	0	73	12	2
ENSG00000000419	1036	415	2163	2318	1093	947	1240	930	2100	1007	3339	1564	3104	1499	1062	3548	2149	2576	3047	876	3077	2919	957	2802	2452	2153	1417	2787	1317	2033	1908	4874	513	1282	1570	1139	2890	1218	1367	2713	2112	1264	3007	1184	2555	1422	2415	1292	1115
ENSG00000000457	525	744	565	813	406	790	472	530	548	836	530	719	558	576	733	417	491	601	877	493	581	581	475	659	803	415	665	491	610	1009	775	664	697	514	777	836	503	508	740	574	315	499	625	453	460	402	803	540	665
ENSG00000000460	616	656	328	492	383	462	304	320	410	301	564	451	536	593	312	361	730	719	708	284	351	398	283	562	466	224	498	402	508	454	356	1236	283	312	459	762	363	323	541	525	265	386	601	301	307	404	443	351	325
ENSG00000000938	489	2999	1196	85	181	139	176	1155	114	117	301	188	140	138	198	152	170	343	216	364	303	191	231	227	59	389	265	821	1048	150	127	153	543	89	968	185	130	317	280	118	170	333	59	342	75	656	236	90	789
ENSG00000000971	2508	1473	4193	193	1581	505	606	2251	409	1052	1507	1662	514	612	1527	914	1380	1466	1355	920	1408	646	1197	1400	152	3111	2277	1299	1066	1060	911	576	2467	551	663	2920	1288	779	2261	357	783	973	360	3913	590	1325	935	506	1650
ENSG00000001036	3302	695	2445	4195	2592	3210	2357	5389	2904	3142	2816	2950	3504	3239	4646	3669	3556	3928	3208	3351	2949	4333	2879	4593	5769	1684	3265	3823	2280	3658	4142	3005	2732	5097	1724	3884	4109	5659	3317	2924	4034	3791	3872	3152	2630	2213	2799	4781	5659
ENSG00000001084	2186	1800	1488	1623	1900	1875	1462	2766	2440	2232	1291	2632	1559	1983	2083	1883	2045	2595	2596	2171	2871	2443	1519	2881	2251	1054	1828	1711	1466	3337	2177	1366	2215	1941	1626	2177	2758	1710	1833	1695	2781	1616	2771	1791	1812	1352	1878	2424	1340
ENSG00000001167	1721	1841	1553	1703	1397	1155	1336	1059	1391	1102	1990	2335	1463	1827	1170	1484	903	1998	1930	1593	2020	1262	801	999	1122	1261	1609	1424	1511	1486	1756	2334	937	1292	1201	2607	1572	1505	1333	1367	1717	1292	1667	1632	1619	1227	973	1282	975
ENSG00000001460	238	159	240	320	315	495	546	461	359	334	221	321	541	371	274	341	347	329	227	449	333	456	316	509	681	168	500	170	388	335	332	262	181	223	398	325	282	368	259	659	278	482	231	266	357	210	337	484	344
ENSG00000001461	2789	1111	1590	700	1648	1477	2751	1398	1938	1806	868	1595	896	1722	1651	1399	1314	1725	1402	2185	1130	1201	2461	1545	2211	1306	2060	1076	1192	1222	1473	727	1913	516	1319	2310	1714	1910	2399	2669	700	1913	1059	2629	1013	1045	1322	1659	1083
ENSG00000001497	3727	1088	1063	1924	3536	1232	1417	2485	2394	1394	3173	1888	1508	1654	2182	4280	2090	3201	1725	1476	2027	1691	1971	3688	2050	1994	1657	1942	1219	1511	2082	1925	1767	1881	1448	1960	3598	1997	2028	1630	3761	2124	3766	2011	4802	2226	1718	3489	1042
ENSG00000001561	1608	1365	1507	1573	1137	2204	1157	1410	1062	2179	1270	1411	1823	1239	879	1402	1575	1846	1042	1592	2631	2755	1716	1248	1594	699	1719	1785	1924	1204	1730	2699	828	1948	2526	1367	1954	1566	1730	2492	1216	1269	1584	1891	978	1229	3175	2378	592
ENSG00000001617	2614	2415	1767	2443	1030	2524	6788	1762	743	1659	946	1564	1378	1263	963	1596	2963	454	1210	3120	2348	1477	1197	2045	2806	1914	2316	797	1104	1836	522	741	1813	2129	1477	3462	1031	1782	1874	568	963	1542	826	5122	733	1866	862	2099	683
ENSG00000001626	7950	570	6825	6878	7347	6106	1852	1409	8193	10711	4558	9343	6148	7234	6658	16832	3864	8660	11172	80	10662	9263	463	10537	8379	235	5226	7451	11670	9402	15206	1325	1076	1435	3996	2640	12727	1293	9939	12989	4113	5171	10537	11037	5595	869	9164	8193	3249
ENSG00000001629	1754	2065	2109	2630	2591	2171	1705	1370	1927	2764	1848	2909	1721	1759	2046	2555	1130	2263	2889	1531	1347	1850	1533	2351	2004	1901	1806	1856	1832	1923	2194	1449	1463	1809	1496	1751	3073	1500	1664	1701	1525	1847	2234	2144	1658	2138	1906	1678	1308
ENSG00000001630	1400	6	367	307	520	384	655	1117	447	282	250	763	693	438	1365	430	469	630	2796	601	165	218	298	424	389	34	422	86	233	594	399	236	358	450	52	3417	382	570	1645	404	133	962	507	158	247	111	273	176	117
ENSG00000001631	1326	1339	1632	2294	1918	1309	1467	1155	1523	2248	1312	2298	1998	1496	1528	1919	1265	2072	1987	1532	1142	1135	1652	2093	2441	1558	1194	1449	1545	1864	2388	1729	1423	1337	1362	1505	2232	1183	1620	1362	1291	1508	2353	1749	1358	1709	1269	1388	1185
ENSG00000002016	407	129	199	363	225	260	476	331	575	400	561	332	326	440	534	205	170	273	908	332	242	317	299	235	429	458	226	676	527	356	366	452	250	250	372	641	264	305	127	249	237	343	380	196	324	318	159	320	430
ENSG00000002330	767	103	613	1100	820	1173	948	974	953	1055	1003	621	1425	1063	731	896	1077	675	498	539	758	1075	834	900	1122	423	2056	600	610	903	619	1829	715	1089	610	353	897	1077	782	1549	893	969	766	813	1122	266	1907	295	1727
ENSG00000002549	4534	1209	5364	3104	5130	2990	4026	3214	3793	3165	5629	4069	3362	3459	5059	3262	5364	3397	3998	4986	2186	2714	3896	3705	4981	4500	4851	3842	6986	4783	4065	2659	5478	3191	3403	4410	4309	2879	5839	3079	3745	4305	2216	6508	2241	4841	4390	3156	8697
ENSG00000002586	5514	2708	7008	4179	8176	6934	3958	6777	8794	8006	10971	4166	10213	5981	8746	7234	5188	4058	3754	7148	5034	5013	7008	3540	1997	7611	9762	10415	1493	7564	5092	11021	3679	6033	7696	4657	4069	8014	3549	4968	5203	5755	2021	10836	10804	4305	6263	6237	3154
ENSG00000002587	249	529	222	649	490	849	1053	938	454	896	458	273	484	592	1005	475	684	401	1132	584	312	303	668	180	606	85	574	404	273	386	429	594	695	1041	439	1343	479	718	801	383	563	549	349	301	326	556	432	269	2296
ENSG00000002726	1293	3752	3076	6969	2463	14121	6489	4445	5741	36024	3017	6494	4887	4387	11744	5426	2468	8184	5270	8457	7444	7303	2629	3823	1483	4162	9520	3144	4108	9252	9343	4807	10662	18900	1184	3232	3462	2425	8467	6494	3850	15693	5691	6344	3134	2218	10019	5182	4916
ENSG00000002745	1	3	1	1	6	1	6	6	0	6	0	2	10	4	3	0	0	1	0	2	1	4	2	13	9	3	1	1	3	0	0	0	0	0	4	24	3	0	10	0	4	3	0	5	0	0	0	0	2
ENSG00000002746	89	77	89	13	87	1	6	16	14	10	118	76	24	17	47	29	48	94	13	18	89	6	34	78	6	24	67	16	7	13	47	19	79	24	5	112	46	33	48	14	13	20	18	75	59	40	9	7	27
ENSG00000002822	1168	1106	1198	746	1337	683	526	992	838	851	738	967	925	1261	1129	853	2549	807	1012	876	1088	531	1167	947	1014	1468	788	1028	936	1005	780	615	1393	969	297	1183	1252	810	913	918	1048	967	1499	578	907	743	1365	525	633
ENSG00000002834	5491	12657	14989	14004	13137	10227	18777	12635	17757	13633	17965	17114	7661	10213	13800	13771	7365	13915	6577	16738	16338	12108	19738	13633	10554	10296	9675	14362	10988	12257	11883	8379	6863	12773	14921	7130	14849	15059	7675	15575	10116	15132	14522	14424	15931	8953	9402	15423	12889
ENSG00000002919	536	455	1005	720	876	1191	538	1028	1010	1103	1636	801	1124	923	1375	685	1886	877	603	816	1053	1133	599	819	817	737	977	700	758	885	677	2313	475	785	2834	657	636	870	725	1047	738	916	745	647	1028	1188	896	813	1502
ENSG00000002933	2992	4576	7551	14455	7754	4722	603	2530	1855	10677	4727	7284	8612	7905	3480	6709	1799	4225	6537	664	9354	9143	1059	7844	2053	4044	7661	9699	919	11364	10005	15423	7889	722	2513	4081	7640	387	12300	3416	1399	2665	8038	10282	5423	3641	23037	10102	3025
ENSG00000003056	5659	1766	4018	1810	2987	2666	2802	2964	3672	4067	4827	2901	2214	2148	4439	2754	3782	2785	4593	3518	2734	2509	2177	3035	1582	5053	2843	3391	4722	3043	2588	3222	1892	2498	2607	4602	3319	2043	2907	2792	2702	3980	2435	3237	2318	5037	1783	3412	4685
ENSG00000003096	73	3	112	48	942	231	63	65	11	294	242	77	0	689	26	41	69	82	6	107	461	988	171	40	12	85	638	82	37	42	18	19	132	211	1300	96	150	281	1552	205	55	97	593	918	219	23	52	2502	35
ENSG00000003137	131	88	68	18	115	140	188	123	101	29	138	48	100	80	30	64	17	185	99	1143	77	85	74	69	12	892	60	128	9	70	24	46	36	65	219	35	80	104	47	41	61	179	84	101	63	60	112	148	57
ENSG00000003147	1559	1977	1984	5229	2895	3098	2043	1438	1896	4887	1394	1718	3156	2667	2355	2682	1637	1507	2117	2418	4662	1791	3701	3114	3897	1576	2062	1981	1761	3261	2676	2024	1473	3283	2984	1019	2739	2426	2257	4530	1682	2685	3182	1981	1992	1035	6803	1755	1615
ENSG00000003249	431	457	1477	1205	1501	614	1222	121	702	722	366	1533	1512	1436	94	2504	880	1118	589	988	591	1456	557	837	1658	1176	957	1617	228	921	1310	1038	871	1360	481	354	738	317	300	1630	578	262	974	1219	623	344	1307	426	984
ENSG00000003393	834	1170	1190	880	717	864	1244	1008	724	777	919	750	515	809	1038	791	588	761	970	2051	750	560	1178	752	1211	1080	537	597	745	713	847	422	1178	1493	547	652	836	870	789	467	1163	893	740	846	660	746	438	936	757
ENSG00000003400	1420	1083	852	1706	820	2037	3315	1929	1101	1521	883	928	2088	1417	1403	889	1889	1179	1136	230	1046	2183	762	1212	988	729	1453	672	1378	2023	1248	651	1586	1277	1259	411	901	1385	1028	1849	1743	2022	747	1192	456	4589	1758	1539	3784
ENSG00000003402	3162	15460	5998	3508	3495	1982	3516	3817	2096	2797	3183	3482	1926	2451	2348	4027	3198	4005	2641	3248	3884	3910	2631	2647	3269	5392	2579	3754	3617	2758	3487	2245	2936	3811	2044	1962	3200	3332	2336	3032	4367	3417	2105	4669	2325	3712	2832	3601	3761
ENSG00000003436	526	1726	681	140	566	180	2047	1614	286	724	627	319	777	312	730	360	278	599	407	684	396	488	1316	624	134	896	418	487	233	893	228	201	997	298	417	573	277	1369	328	245	1424	381	253	760	519	1194	401	432	2288
ENSG00000003509	405	275	304	582	305	379	437	356	428	307	499	436	539	530	393	576	956	378	488	335	603	651	503	706	813	349	467	314	602	448	483	907	494	488	570	477	586	481	512	568	966	506	470	315	535	705	591	694	502
ENSG00000003756	4079	4034	1856	4070	2163	2344	2663	1966	2192	2156	1603	3341	1191	2412	2379	2406	2052	2067	5709	2888	3231	2026	2193	1959	2587	4012	2165	2358	2469	2695	3465	2786	3775	2515	1922	3669	2385	2869	2410	1751	1297	1583	2453	2814	1209	1837	1137	2420	2951
ENSG00000003987	6	215	17	78	8	17	52	33	16	17	17	16	111	23	12	44	5	9	20	46	22	34	75	30	31	12	10	26	37	38	41	26	27	38	21	16	15	68	3	22	23	25	7	13	16	30	25	25	24
ENSG00000003989	104	276	137	438	393	529	76	149	145	33	200	90	0	128	393	74	94	80	143	732	82	37	902	51	6	596	61	135	36	189	53	4	1255	2301	169	82	140	556	178	7	140	88	45	289	32	48	67	52	437
ENSG00000004059	6002	1083	4212	8530	6212	7611	2719	4929	3453	4507	5656	4420	10920	4206	5694	5551	7483	4648	6242	2638	7048	4355	3454	6195	5684	6033	5726	5423	3482	6136	4812	9047	3922	5915	7503	6061	5048	4029	5439	4569	5726	5481	6136	4351	4365	5609	6648	3678	4427
ENSG00000004139	174	645	217	282	337	231	367	136	342	364	149	380	443	132	716	373	169	286	273	359	290	231	309	228	591	409	141	156	286	240	222	140	126	306	466	496	258	79	167	273	65	291	317	235	273	343	120	241	207
ENSG00000004142	3287	1115	4138	5498	6917	4749	3874	6533	7203	4349	6418	5650	12300	5616	7769	5931	6489	5919	5162	3361	4104	5958	3775	6229	12409	3858	3810	5544	4802	5226	4710	6094	2879	3881	6021	5392	5327	4856	3641	4687	7747	4793	8259	4885	8127	5040	5045	5446	4452
ENSG00000004399	2543	11190	5588	1171	2586	2693	2948	3651	1035	1667	2176	2177	1558	2618	1544	1417	976	2185	1260	4710	1480	943	4095	2110	2067	5659	2047	3006	2556	1837	1202	445	2817	3408	1199	2073	1920	2223	2776	1309	1500	2241	891	3417	1419	2749	1010	1068	2280
ENSG00000004455	5622	3204	2928	3837	4827	3850	7234	4756	4797	3773	3854	3560	8226	6602	5194	4083	8995	4331	5831	3207	3881	5766	4519	3576	6577	3938	7405	3354	5809	5114	3472	5673	3333	4768	7335	5159	4976	5514	4550	6557	6385	5075	3880	5114	5037	8259	6451	4554	6381
ENSG00000004468	126	304	310	65	207	75	81	375	70	174	222	271	400	80	244	88	165	116	464	86	115	173	68	194	44	919	160	54	373	375	124	63	59	110	113	59	93	132	104	134	77	402	47	325	7	286	142	88	424
ENSG00000004478	6612	2587	7754	7981	6385	8423	9724	8913	13857	10033	6543	8557	15206	13829	5978	5408	6470	5962	6745	14685	4897	5511	11550	8804	7889	16338	6825	23856	12386	7981	10130	6788	7154	10506	8423	3896	9154	7981	4829	9366	11512	7523	9496	5475	5453	18246	9366	8784	12066
ENSG00000004487	6997	2229	3467	2464	5355	3941	4144	4673	6335	4793	4515	6963	6115	7958	4400	4897	5595	3912	3164	3501	3179	5626	5423	6820	5870	4630	6006	3107	6825	4539	4375	3672	4069	2981	4414	6772	4753	4756	4950	4630	3793	4233	3715	5327	3516	7881	3220	5433	4337
ENSG00000004534	1622	3374	1847	5870	2464	1535	2293	1414	2490	1789	3099	3436	797	2868	1660	2768	1193	2313	1871	2207	3391	2965	2228	3082	3586	6906	1958	2475	2318	2906	3017	2183	1963	3065	1177	1120	2577	2806	1297	2577	2555	1435	3286	2525	2720	2568	900	3029	1993
ENSG00000004660	475	647	298	593	273	589	1048	479	484	373	192	478	425	436	491	469	654	297	575	414	381	536	511	1446	613	509	174	281	919	516	894	284	234	344	1067	235	524	819	532	481	420	422	429	225	266	1112	397	821	277
ENSG00000004700	1153	270	1177	387	757	445	545	544	721	818	1212	807	410	620	924	862	889	733	650	806	842	560	402	808	415	1060	893	874	1515	569	644	1101	522	451	783	824	837	533	737	593	581	868	652	940	568	1975	393	919	760
ENSG00000004766	1608	974	1523	1942	1279	1759	1141	1152	1009	2340	1112	1706	1614	1096	1279	1362	1500	1500	1433	1792	974	1082	1009	2114	1455	848	1284	1077	1584	1417	1852	1289	1809	1476	983	1334	1791	913	2136	1214	848	1487	1639	1095	809	1256	1508	1258	1079
ENSG00000004776	692	124	576	668	1786	40	39	307	212	146	108	1098	293	136	162	358	57	224	259	23	124	58	74	99	24	1523	80	1455	9	341	109	34	729	29	28	370	777	68	1073	34	76	60	859	1486	350	0	497	80	45
ENSG00000004777	525	513	177	1121	153	324	500	175	407	143	410	299	199	324	255	415	184	471	454	513	431	246	693	438	784	1275	234	416	113	284	343	374	178	500	313	206	534	431	184	355	157	162	527	394	444	123	401	270	203
ENSG00000004779	2136	464	1812	2357	2142	2553	2063	3148	3732	1851	2139	1517	5468	3707	2040	2397	7083	2501	1871	2025	1799	4872	3039	2301	2846	1729	4381	2367	3009	3026	2939	6065	1971	2295	5234	1663	2405	2914	2171	5877	3685	2508	3138	2008	2019	3412	5309	2866	3476
ENSG00000004799	477	333	1186	807	2573	708	273	350	861	1792	655	790	470	673	768	1153	180	2596	807	668	464	535	560	361	464	2122	576	2469	179	1123	1191	484	1286	1601	69	1137	2830	98	987	139	522	5297	647	1063	326	357	1323	462	532
ENSG00000004809	2	0	12	1	0	0	0	2	0	0	9	3	11	4	0	0	0	1	0	0	2	9	3	0	0	0	6	4	0	0	2	18	13	1	4	6	1	0	7	1	2	2	0	1	1	1	0	0	2
ENSG00000004838	25	3	11	16	10	120	11	5	24	14	8	11	11	7	127	13	44	8	23	31	3	2	51	14	33	19	26	10	13	13	12	15	18	16	109	114	7	39	14	32	24	14	39	5	4	76	20	10	12
ENSG00000004846	7	9	17	1	3	3	0	7	0	7	1	0	0	0	0	0	3	7	0	0	0	0	0	1	0	1	0	1	2	0	0	6	13	3	0	0	0	0	17	0	1	0	0	13	0	5	5	0	0
ENSG00000004848	0	92	0	65	0	86	8	4	0	108	24	0	0	0	5	0	5	0	0	86	0	2	95	0	0	10	23	5	0	28	5	0	9	103	8	3	3	44	1	0	7	3	1	0	0	1	23	7	48
ENSG00000004864	1296	975	950	1862	1385	1552	1114	1178	1498	2010	1089	1331	2957	1365	2340	1616	1591	1862	1724	1566	796	1494	786	2182	1551	825	1801	717	2464	2417	1821	1008	1563	1964	1047	1408	1877	812	1275	1177	1115	1860	2260	1097	792	1436	2150	1387	1309
ENSG00000004866	1022	750	1106	1197	1322	1798	683	908	886	1055	1102	883	1291	910	1470	973	1318	1003	1175	1178	1226	821	1234	1084	866	578	1177	856	590	1196	930	1304	1189	1290	1549	890	1075	1365	1126	1140	1279	1047	1105	827	959	562	1322	692	1700
ENSG00000004897	1182	1912	2211	1924	2723	1960	1557	2110	2527	1883	2663	2152	1903	2461	2306	2032	1373	2447	1173	2126	2050	2446	2096	2187	2232	4135	1435	1993	3591	1753	1504	2012	1168	2052	2722	1351	2108	2138	1195	2120	2443	2052	2214	2014	3214	3112	1510	2063	2587
ENSG00000004939	0	22	0	0	0	3	16	0	5	2	1	0	0	3	1	0	8	0	0	0	0	0	0	0	0	0	0	1	0	0	0	0	0	3	0	0	0	0	2	0	0	0	0	1	0	1	0	0	0
ENSG00000004948	0	6	1	0	1	31	0	1	0	13	6	9	16	0	0	3	2	2	0	0	0	2	9	13	16	1	0	2	19	14	32	2	2	3	18	28	0	8	2	5	1	2	4	2	8	0	20	3	0
ENSG00000004961	3449	184	728	979	1769	1288	1082	2721	1285	1106	1909	1045	1407	1082	2130	1756	2671	1234	1851	1263	1078	1083	993	1333	1126	669	1450	1403	770	1254	1290	1448	1412	1080	1495	1440	2106	1088	1880	1562	1825	1761	1304	1022	1382	796	2398	1942	1545
ENSG00000004975	980	739	1119	811	767	1232	1113	1030	563	1177	867	1408	882	842	956	844	1020	613	1089	1036	1176	887	1687	2421	781	1004	710	1623	854	925	1010	850	680	1359	583	1421	1399	1039	1661	919	773	1053	1387	756	792	899	1077	1004	1011
ENSG00000005001	232	640	1163	1539	123	1851	746	537	438	609	359	264	163	1665	1262	732	917	481	1036	951	1053	1737	466	311	1749	21	413	281	181	1133	512	408	388	1726	482	404	721	1176	218	1301	1504	139	321	453	497	321	453	1468	1764
ENSG00000005007	4131	7858	6683	4452	7732	4311	5045	4051	6470	6714	5962	6986	3925	6740	4180	6552	2605	6704	4309	9579	7564	4402	7858	5809	4866	5465	4960	5130	6798	4771	7043	3834	4854	7341	1993	4276	6186	5340	7020	4416	4744	6658	6782	6029	6533	5188	4297	4441	4620
ENSG00000005020	1537	2090	2170	825	1392	2190	1180	3157	1112	3863	1221	1579	531	1805	1359	993	1487	2378	1708	1888	4537	1760	1054	1216	2264	1992	1972	1359	761	1630	470	1269	1390	2413	2372	1284	2201	250	1902	2057	908	2302	1388	1630	1342	362	3769	1426	2338
ENSG00000005022	46369	2612	10711	14885	36024	28503	21821	60062	30661	18654	40413	17809	29513	20368	45392	22746	50846	21312	41913	14784	15497	28338	21396	33455	21996	19270	33221	15097	13633	30860	16602	24750	16255	19142	44493	41913	31678	23448	52117	18360	22849	47876	19669	19601	21821	25864	51457	50846	34958
ENSG00000005059	765	161	763	916	650	717	500	1037	318	205	678	382	1308	419	299	712	2652	369	1150	509	329	320	950	483	497	929	350	431	895	270	515	660	412	587	1268	326	459	654	829	1161	371	891	701	356	330	802	822	388	1247
ENSG00000005073	516	276	399	1001	434	495	88	201	625	458	771	262	553	458	124	593	681	211	443	742	882	605	503	397	555	280	639	650	38	403	535	619	394	1212	1332	287	1196	1149	514	1602	46	461	1156	621	892	563	794	694	591
ENSG00000005075	1054	180	1414	2835	1288	1248	784	892	1102	1319	1474	1056	2002	1169	1568	1615	1782	1598	1928	838	828	941	871	1632	2097	763	1330	1794	442	1164	1507	3285	750	1703	733	1266	1768	1366	1663	1734	2382	1622	2189	1077	1412	743	2069	774	986
ENSG00000005100	515	1923	966	1118	1028	1222	1797	1116	932	983	1219	1345	785	1357	898	932	889	808	968	1352	892	2284	1549	2177	1459	1009	570	1453	2360	906	1274	901	848	1389	1156	1326	1471	958	1308	700	1433	948	1750	986	798	2072	645	1285	912
ENSG00000005102	86	1	193	7	160	41	40	134	14	72	92	53	116	38	44	82	15	53	58	66	34	48	28	119	2	191	113	55	48	90	53	21	149	27	109	43	75	53	140	16	20	70	39	187	45	112	44	62	100
ENSG00000005108	103	435	340	24	135	21	34	136	48	60	28	149	56	54	54	165	11	64	31	99	69	48	106	93	14	197	40	104	76	52	90	15	142	72	71	128	116	75	181	19	59	103	46	276	54	67	55	20	58
ENSG00000005156	868	1303	962	1129	1936	1194	1191	929	2466	1475	2039	1658	1231	1693	1759	1774	1680	1820	1454	1254	1333	1227	867	1992	1915	1019	855	891	1480	1102	1006	1290	992	1209	1213	1379	1699	1175	1015	1064	1573	1342	1963	1399	1964	2060	883	1333	812
ENSG00000005175	642	859	1092	1135	1041	851	927	712	1407	1098	1573	1077	1078	1480	705	1108	1108	1099	343	1502	1079	1210	1643	2031	1288	1195	1083	1231	1292	845	986	1661	730	1345	1185	430	1368	1229	757	1462	1215	1101	1202	994	1727	1779	1283	1190	1195
ENSG00000005187	687	17	113	662	76	498	591	207	532	942	152	436	508	512	421	334	1523	250	351	353	805	416	384	350	378	149	245	290	3173	918	715	306	72	955	527	1270	273	788	450	1586	617	2714	585	349	392	313	1257	622	271
ENSG00000005194	3248	504	2352	1970	2556	2035	1778	2499	2703	1660	2465	2128	2974	2821	2906	1697	4997	2225	3513	1447	2266	3014	1758	1992	1830	1846	3598	1618	2793	2431	1945	4872	2333	1984	3204	2928	1617	2099	3727	2730	2714	2110	2210	1987	2705	2194	2800	1944	3506
ENSG00000005206	3099	5125	1761	6643	3145	2046	3831	1833	3382	5145	3154	2503	2171	3665	2536	2661	1559	3032	3388	3447	3118	3360	2429	2149	3991	2296	2928	3009	1775	3089	5130	3980	2548	3538	1927	3338	2543	3445	2924	2557	2682	2625	5386	3067	3041	897	2585	1953	2288
ENSG00000005238	701	1332	800	942	551	1879	1275	1679	492	425	546	565	326	518	486	459	846	899	421	603	657	887	452	458	357	435	819	636	942	506	1289	270	762	718	480	571	427	638	710	1998	1081	908	409	1029	286	441	727	808	675
ENSG00000005243	252	156	429	99	314	96	47	226	79	67	184	122	197	108	208	83	421	248	66	62	157	93	156	191	38	67	309	241	60	92	115	301	280	147	266	202	133	154	265	60	148	91	91	354	199	157	149	116	205
ENSG00000005249	356	137	260	41	331	196	172	168	108	179	230	131	144	126	178	132	608	171	92	106	371	220	78	306	49	1284	257	136	333	247	113	107	199	83	254	157	165	414	177	143	105	360	56	351	138	204	284	123	768
ENSG00000005302	1639	1154	883	724	1624	957	654	1706	968	1490	1453	1125	1141	875	983	1419	986	973	774	1652	1293	1188	1053	1156	1063	1477	916	1198	437	856	1139	1287	1308	852	2246	705	1566	1502	860	1290	1105	1106	1143	992	1219	947	1017	1787	1451
ENSG00000005339	4488	4507	6547	2448	4741	2629	3721	4056	5064	4140	3256	6997	1626	4539	4003	4024	2000	5297	6568	5521	5200	3402	3351	2772	2013	6518	2984	2588	1967	3237	4448	1220	4347	3233	834	6740	4627	3297	5494	2799	2294	3372	3154	4797	2837	1217	2187	2199	2848
ENSG00000005379	129	738	144	456	178	238	495	98	85	273	132	427	108	164	264	9164	106	281	363	163	183	6250	156	6929	182	744	101	285	45	249	306	578	232	262	634	261	129	303	79	1341	265	85	460	245	2362	7584	92	223	219
ENSG00000005381	9	17	17	5	4	3	4	12	10	3	9	5	0	11	6	85	11	7	4	15	4	11	8	1	0	4	10	5	1	1	2	5	9	0	0	1	0	2	11	43	37	0	34	9	6	205	2	10	6
ENSG00000005421	0	2	0	1	19	13	2	0	24	3	0	9	0	13	0	0	0	0	0	45	1	2	136	0	0	7	15	0	4	5	0	0	3	32	26	2	0	329	12	0	0	11	0	1	4	8	0	0	35
ENSG00000005436	791	882	549	1028	977	846	949	681	583	787	694	963	1132	1249	661	868	1164	850	395	777	763	696	995	753	1354	807	862	1144	1529	1178	687	1347	533	803	770	733	792	1293	483	671	1513	1005	976	641	1408	1007	909	1092	630
ENSG00000005448	255	97	334	304	298	261	549	447	442	233	419	163	575	441	351	232	533	257	285	389	277	327	480	375	471	813	303	415	307	292	280	477	407	765	1418	890	169	341	725	318	519	263	514	205	316	707	133	292	446
ENSG00000005469	328	164	593	1284	621	1078	445	222	972	1500	800	632	615	535	1380	623	552	929	1054	603	406	385	311	633	695	247	696	735	362	2837	1261	565	692	588	644	1965	1224	74	1516	602	530	1551	830	540	472	279	1453	958	215
ENSG00000005471	66	12	47	232	92	168	47	22	93	88	61	78	22	38	62	26	29	45	101	18	46	21	22	75	163	82	95	43	37	103	207	63	68	120	11	106	45	20	46	31	23	65	18	57	65	31	23	68	13
ENSG00000005483	3296	4582	5564	4365	3627	2668	2945	2569	2974	3114	2385	4639	1404	2909	2880	3557	1552	4001	5752	2686	2597	2212	2399	2953	2525	4351	2121	2734	1674	3407	4173	1318	2357	3220	965	3270	3872	2225	4288	2630	3076	2868	4120	4490	2640	1182	2578	2085	2060
ENSG00000005486	2578	1557	3044	2245	2726	2233	1553	2996	1915	2793	2403	1851	2523	3065	3060	2203	2889	2556	3383	2460	1225	1696	1852	2607	2417	1877	3249	2378	722	2583	2776	2791	2918	2764	4257	2220	2944	2808	3377	1714	4454	2813	2376	2259	2115	1001	2926	1322	2491
ENSG00000005513	48	28	202	11	103	25	218	126	14	57	6	19	29	283	23	6	494	66	9	417	6	11	1531	15	38	216	65	30	0	12	13	10	319	32	259	6	30	190	365	89	139	27	7	253	36	718	38	164	161
ENSG00000005700	2741	5252	2658	3993	2655	4846	5059	4433	4024	4573	3350	3405	3316	4683	3538	3099	3385	3290	2321	6127	3781	4006	7137	3613	2528	2169	3880	2918	6317	3177	4297	2649	3431	4212	3416	2032	3343	5571	2420	3572	3966	3619	2470	4246	3215	5931	2447	6344	6528
ENSG00000005801	813	2076	1051	1695	968	855	990	680	1028	1159	1565	1029	1091	1182	724	1262	1182	713	518	1122	1329	1512	1118	1298	1486	607	1293	1447	1786	942	1095	3226	1017	624	1616	441	807	1168	566	1202	1617	618	850	921	2043	1711	1096	1274	838
ENSG00000005810	3442	6349	4976	2146	4186	2000	5828	3620	5380	2387	2112	6451	2038	3358	3510	3446	1275	3761	6317	4109	4180	3044	3232	4562	2371	7071	2069	1727	6157	2849	2978	1125	6820	1283	1277	3367	5383	2429	5070	2725	2029	2349	3171	3167	1381	5261	1267	2640	2769
ENSG00000005812	1663	2080	2422	2102	1576	1448	1456	1860	1645	1502	1426	1833	2992	1021	1579	2145	1158	2058	2398	1629	2730	2793	1349	1670	1488	1871	1672	1694	1406	1663	1859	2690	2366	522	1931	1076	1968	1591	2128	1729	874	1491	1734	944	1143	1489	2000	1488	1333
ENSG00000005844	549	1064	1754	267	822	198	342	613	196	463	776	371	183	261	295	258	220	613	198	373	545	321	191	424	70	3859	284	518	1680	302	323	175	432	250	250	180	364	233	351	359	280	461	145	1113	113	1250	388	362	1281
ENSG00000005882	474	131	756	601	626	671	592	296	874	869	754	869	848	681	1145	915	669	667	1366	1904	2192	761	1188	475	839	642	507	507	324	785	710	971	946	559	459	1922	1576	390	933	859	276	941	957	762	556	404	737	949	324
ENSG00000005884	1892	2824	3179	2838	2501	4882	7347	11650	5324	5426	1536	2811	3198	4003	6021	3384	2207	5377	3533	4371	6090	4683	2078	3254	4809	3120	3548	2251	6597	3778	7284	1413	3097	2947	2168	3143	2779	6372	3751	6102	5755	6688	3368	3917	1631	5954	3068	5881	12566
ENSG00000005889	1788	1719	779	603	919	905	585	1456	856	1399	1022	1033	632	634	787	1135	668	887	1267	1609	1156	1082	731	805	696	719	1250	1089	1448	648	1255	579	1640	465	1732	1175	1005	1305	1242	1036	645	1176	761	1115	1238	2511	591	1113	1580
ENSG00000005893	7203	6110	6587	3440	6073	4079	2509	6889	4193	5083	6633	4824	3896	4410	4550	10491	5456	6735	3080	4448	5203	6077	3971	6308	5534	6085	4229	4593	3451	4062	4293	5007	4500	4694	6929	3275	10116	3698	7762	4773	5694	5414	4552	6098	8440	3229	6465	8336	4276
ENSG00000005961	1	7	25	21	25	10	105	10	5	5	7	8	13	27	3	3	8	13	4	7	3	4	11	14	16	29	10	7	96	4	8	18	38	5	0	17	3	8	18	19	8	46	17	4	4	5	32	0	8
ENSG00000005981	0	0	2	9	3	28	0	0	58	10	26	13	0	4	22	3	5	2	12	13	2	0	5	0	360	19	5	0	0	6	5	9	10	17	0	3	20	14	1	0	8	33	1	3	33	0	37	0	8
ENSG00000006007	3851	1397	4634	3025	3973	4856	3413	3184	5194	6358	3714	4481	5877	3293	4623	4412	6873	4020	2768	3886	5521	5798	3128	4085	3733	4171	6268	3154	3499	4179	6217	4323	3064	5475	5021	3228	3275	4696	5021	5622	3500	4666	4539	4879	2585	2671	3599	3811	3523
ENSG00000006015	1601	557	753	1314	1626	1413	799	1542	1261	1763	1308	739	2786	1756	2652	1608	2184	1061	2344	745	1190	1454	1713	1100	1318	425	2318	663	711	1811	1708	3356	780	1158	1248	1550	1126	951	2358	1441	1332	1081	1602	793	1550	494	2033	601	1810
ENSG00000006016	65	7	53	95	101	29	74	35	42	25	55	75	26	56	10	56	27	66	86	23	50	21	37	31	115	1656	21	36	58	31	51	195	28	30	42	76	63	70	43	61	59	34	50	65	45	134	25	38	57
ENSG00000006025	614	1398	243	2233	797	1398	1576	772	1212	1463	589	657	615	631	1133	513	935	920	964	1073	783	1312	773	830	2400	406	888	452	1004	1179	1289	561	731	1369	529	383	652	1386	639	1076	1047	760	794	783	533	709	561	598	691
ENSG00000006042	2767	234	2375	1859	4125	3586	1784	1861	3160	4771	3715	2993	7221	2044	4781	4623	2696	2337	6073	2248	3974	4373	2666	1713	776	1284	2457	2368	1440	4242	1648	4507	3567	1718	4923	6946	1905	1198	2575	1295	1534	3489	2939	2479	3896	1296	4000	2413	815
ENSG00000006047	119	852	335	1235	287	113	1434	711	946	551	497	478	292	959	448	360	616	346	278	667	402	1068	778	1284	1418	138	468	152	1692	393	810	1292	288	3037	1044	380	603	460	693	776	1296	498	1237	439	403	530	1084	747	470
ENSG00000006059	0	0	0	0	0	0	0	0	0	0	0	0	0	0	0	0	0	0	0	0	0	0	0	0	0	0	0	0	0	0	0	0	0	0	0	1	0	0	0	0	0	0	0	0	0	0	0	0	0
ENSG00000006062	806	223	738	524	643	383	688	613	898	491	1330	575	269	664	831	875	415	599	1368	1238	1276	662	933	656	558	1166	343	1744	355	565	507	458	435	841	163	1046	638	710	684	724	1260	543	884	846	493	410	374	250	1010
ENSG00000006071	11	3	0	14	6	24	16	10	0	30	1	3	13	10	20	0	5	0	3	126	3	0	11	3	0	16	13	36	0	24	2	31	12	71	9	753	0	44	0	0	4	24	2	1	26	1	5	0	4
ENSG00000006116	0	0	0	0	0	0	0	0	0	0	0	0	0	0	0	0	0	0	0	0	0	0	0	0	0	33	0	0	0	0	0	0	0	0	0	0	0	0	0	0	0	0	0	0	0	0	0	0	0
ENSG00000006118	2208	5267	2709	832	2036	1152	2213	2221	1825	833	3300	3727	1537	1805	1504	2838	1098	1878	1512	2564	1450	850	3781	1060	553	2031	1508	1462	2140	1264	920	1716	673	2491	1982	2370	950	2659	1250	901	2500	913	1909	2458	2553	2357	608	1289	3575
ENSG00000006125	6868	4659	10005	12192	15853	18714	14061	14032	21649	13501	14955	10599	11986	16090	13088	13829	14181	12364	11630	7990	14921	14240	12611	11570	14849	13187	7564	8736	10804	17405	14210	8119	5598	15059	9927	8736	14455	15169	10569	13449	11744	10804	13038	12257	11764	10102	8111	7807	14753
ENSG00000006128	19	0	68	1546	63	8	12	16	21	21	6	129	100	0	152	127	8	33	0	0	58	15	3	14	0	28	8	37	0	3767	964	10	11	8	24	6	563	5	522	7	26	29	292	284	26	0	767	0	24
ENSG00000006194	833	938	1689	1736	1666	997	1500	818	1929	1182	1290	1613	1060	1806	1261	1675	1090	1667	1158	1191	1696	1838	1744	1244	1152	1360	1583	1214	1821	1501	2140	1742	1358	1231	1017	850	1460	1566	1408	2331	1804	1059	1113	1277	1552	1997	1271	917	1340
ENSG00000006210	552	108	971	431	1274	499	237	476	252	1390	580	1256	548	775	246	1099	1446	363	374	895	832	393	924	680	357	1290	961	757	483	931	754	261	619	509	488	843	740	976	637	334	4347	582	604	785	382	213	579	267	1531
ENSG00000006282	2173	1656	582	2344	1059	3243	1897	3183	2825	6868	2348	1452	1070	1742	4214	1989	1707	1496	1391	3259	1762	1669	1554	1155	1006	1227	1524	3082	4425	3564	2553	2704	2721	4250	5605	5010	1636	1181	640	1012	2672	3265	2190	2382	2393	2862	1892	3701	1728
ENSG00000006283	2	60	5	1	7	3	17	10	0	3	5	15	0	3	11	3	0	2	20	13	11	13	0	9	0	238	3	5	3	4	4	2	0	19	0	3	8	0	2	4	3	4	1	24	0	7	8	7	6
ENSG00000006327	2410	1479	3819	2665	4043	1811	1820	3471	1754	1189	3399	2162	2813	3481	2158	3754	3065	3717	1839	1659	2898	4280	724	3519	4448	1009	2015	3645	2853	2532	1537	4646	1414	2224	1478	1316	3198	2956	1685	3663	6263	1840	2155	2915	3431	3373	1611	1674	3126
ENSG00000006377	7	9	21	0	1	8	37	0	0	141	65	0	77	58	0	92	3	8	4	0	0	0	5	4	310	22	0	16	0	21	4	25	2	0	16	70	38	21	0	24	2	5	91	11	172	0	11	0	0
ENSG00000006432	786	1082	504	501	878	680	1208	898	768	721	348	892	360	1034	876	346	260	529	536	763	361	274	654	489	672	497	396	254	693	481	463	178	903	653	212	469	348	709	405	229	548	759	792	240	295	497	299	592	750
ENSG00000006451	2461	2904	2890	5061	3230	3280	3656	3724	2763	4699	2683	2876	6282	4903	2964	3621	3026	3404	3569	2747	5145	3627	3391	4357	4070	2909	3444	4293	2270	4234	3752	4218	2344	3318	3696	2362	4669	3130	2734	5791	3582	3584	4545	3104	2667	2916	7537	3064	3923
ENSG00000006453	4471	1945	4795	7124	3482	5551	7640	4115	3065	6033	4383	3497	2825	3877	3607	5153	2954	3969	7633	3188	2225	3362	2835	5026	3080	1300	3297	3954	2198	4116	8963	2282	4240	4118	1723	2842	4950	5927	6053	5511	2922	3850	3714	3794	2909	2617	5636	4337	4505
ENSG00000006459	1325	9133	2418	3346	2406	3009	3170	1461	1686	4630	1779	3826	3097	2575	1379	2773	1010	2419	1329	3076	5294	2794	2050	2267	2669	1413	1528	2018	3416	2493	4063	2193	2434	1983	2718	927	2923	1994	1540	2112	1519	2246	2006	1943	1813	4582	1812	2939	1219
ENSG00000006468	203	435	550	226	344	237	116	122	135	938	287	215	238	156	292	190	186	308	240	1087	258	157	950	234	165	399	234	283	44	129	172	310	180	167	411	220	277	472	221	191	145	365	128	436	173	330	153	127	407
ENSG00000006530	1292	910	1164	1607	1744	1157	954	1105	1106	1330	1172	1248	1343	1316	2047	1292	965	1137	1793	482	1278	1005	1401	1505	1455	1011	1129	1314	1053	1365	1378	1034	1062	1356	1051	1531	1696	622	1497	803	1725	1380	1851	1099	1308	823	1099	1082	908
ENSG00000006534	1200	1182	877	1942	530	999	878	2119	1052	1699	393	632	967	818	1172	644	1194	798	1018	259	481	1126	1488	481	1039	377	978	843	486	1164	1273	313	1615	823	1147	835	2133	914	837	618	859	1103	580	1263	886	329	1438	1605	2052
ENSG00000006555	1300	539	595	520	968	1895	915	1902	1192	1615	558	1391	879	921	1456	999	707	1286	2098	1994	1361	967	530	496	395	230	1138	710	347	1228	1326	137	1654	995	470	1250	1192	1030	1477	885	477	1570	838	587	620	381	1330	838	1684
ENSG00000006576	1111	1418	1497	1498	1522	822	594	957	635	948	1295	1023	1359	1080	799	648	1298	1689	908	901	666	853	904	1007	958	998	1224	1051	737	1023	770	1416	692	822	1378	565	1080	920	843	1089	923	927	1136	1077	662	879	1430	630	1058
ENSG00000006606	34	5	36	39	33	67	6	63	22	6	15	9	109	91	14	14	40	22	18	15	13	33	33	30	19	0	6	10	30	7	7	15	29	38	54	1	6	363	20	2	67	28	2	8	6	7	36	9	4
ENSG00000006607	1966	7769	2483	2348	2429	3512	3220	2794	3032	3055	2956	3153	2433	3081	1774	2585	1428	2729	1857	3811	2729	2427	2965	2665	2235	1506	2858	1763	4931	2521	2607	2415	2558	3453	2203	2207	1995	4041	1926	2631	2258	2754	1960	2566	2824	4131	1568	2808	2844
ENSG00000006611	6432	3575	5034	5923	4133	5780	5609	4832	4576	7689	5858	3834	5670	4286	8405	4963	5446	4202	5145	5007	5650	7112	6081	4483	5352	1502	6115	6895	5211	9154	7718	6381	5571	5010	5026	8503	9450	4456	6980	5885	3996	4817	4627	4441	9263	4049	6547	8670	2667
ENSG00000006625	746	1688	1172	6518	2016	1167	1682	844	1917	1738	1921	1931	2878	3517	1039	2333	1192	2396	1537	1415	2540	1857	1798	3840	5866	983	1400	2899	1978	2163	1767	3856	744	2628	1847	638	2790	2831	820	4186	4385	2167	3727	1560	2835	2364	4377	2080	934
ENSG00000006634	503	403	540	1742	1121	824	723	714	824	771	1005	1102	1425	1090	899	811	1010	1020	702	736	381	673	632	1665	1408	388	1087	640	1302	1001	806	1891	445	839	1393	337	1169	1150	613	984	988	1193	1009	586	1072	1313	1245	668	874
ENSG00000006638	69	8	85	54	121	44	43	93	63	53	53	42	31	94	51	63	82	64	80	58	60	44	61	87	49	30	63	106	10	32	80	41	82	128	66	112	73	88	74	38	59	58	61	56	75	1	20	18	62
ENSG00000006652	1708	2860	2042	3138	1827	972	1361	1361	1471	1119	1499	2261	1598	2405	1131	1493	2716	2086	2843	1578	1179	1944	1489	2089	2529	759	1292	1059	975	1587	2396	2031	871	1868	1574	1047	3228	1661	1263	2035	1854	853	2010	1141	2356	1733	2189	2651	1853
ENSG00000006659	0	0	0	0	0	0	0	0	0	0	2	0	11	0	0	0	0	0	0	0	0	0	0	1	0	0	0	0	0	0	2	0	0	0	0	177	0	0	0	0	0	0	0	0	6	1	0	0	0
ENSG00000006695	424	515	758	530	448	1163	1322	1206	726	1031	801	606	712	872	1083	635	1281	507	621	1002	633	1664	1323	1339	696	490	667	908	1059	738	1056	666	536	1524	1060	513	1182	921	688	912	733	928	729	540	488	728	934	914	787
ENSG00000006704	2010	2056	2017	2907	2733	1746	1614	1263	2443	2418	1594	3322	3622	3011	2187	3426	2577	2899	3148	1252	1958	3271	1622	3206	5538	642	2208	3259	1170	2731	3874	2834	1237	1216	1831	1076	4086	1200	1866	2461	2089	1763	3545	2499	2666	1159	2658	4800	975
ENSG00000006712	2993	438	2396	1872	2469	1764	1677	1862	2741	1429	2158	1552	1289	2054	2775	1849	2655	1886	1783	1793	2137	1171	1990	2002	1772	3190	1577	2307	789	1743	1977	1841	1314	1819	1270	4182	1678	2652	2847	2240	2261	2023	1894	2050	2833	1612	1864	1803	2012
ENSG00000006715	2424	2046	2148	2277	2066	2134	1550	1979	1479	2803	1825	2662	2400	2286	3092	1925	1178	2233	3544	1855	3989	1704	2273	2250	1465	1838	2149	1517	1713	2773	2368	1163	1747	1489	1582	3203	2995	1568	3276	2171	1222	2106	2637	2025	1185	1625	3186	2088	1661
ENSG00000006740	150	206	321	998	96	196	946	639	553	768	940	1570	272	780	258	950	1012	393	284	470	207	2586	474	298	993	443	398	1057	1556	489	1077	342	644	236	863	126	783	291	336	555	219	727	1436	277	656	454	1072	722	363
ENSG00000006744	2685	1170	2521	1694	2120	2685	3043	3648	1892	3338	2557	2248	1498	2390	4100	1798	4939	1849	3399	3148	1641	3169	2836	4526	2614	2230	2497	2952	5119	2314	3294	1788	2241	3170	1923	3297	3770	3346	3283	1822	3013	2937	2601	1904	1761	5616	1946	2669	3147
ENSG00000006747	52	142	53	406	545	1086	514	718	306	836	137	162	788	116	808	51	51	397	308	882	175	142	1345	373	749	149	443	243	263	493	467	27	418	1022	237	307	548	2002	573	252	482	1542	81	207	8	319	1416	63	1324
ENSG00000006756	3181	1279	1482	3094	1609	6344	1761	3350	1910	12773	1429	3642	2022	979	2691	6432	2004	3582	2231	3184	3239	4614	2271	1670	2512	111	3305	3923	2002	1708	6446	1402	3891	2010	9320	2239	4427	2562	3449	3686	2831	3544	2333	7296	3257	1968	3801	3772	3671
ENSG00000006757	1563	18	356	427	693	922	312	1551	615	1321	1088	548	1481	321	1366	1951	1153	458	3496	467	517	632	332	666	218	28	836	1098	332	679	1225	1255	966	605	2839	2383	581	1076	2163	619	1316	1116	858	800	1931	399	893	874	600
ENSG00000006788	2	27	13	1	3	6	2	2	0	3	2	0	0	8	3	0	0	2	0	2	1	2	0	8	4	4	11	0	0	8	0	0	2	0	11	6	3	0	0	0	3	5	48	2	1	0	5	5	0
ENSG00000006831	4039	2545	3802	5488	3666	4173	5179	5279	6809	5108	4146	3011	4849	4890	5364	4534	3199	4193	4280	5588	3764	3198	3996	4856	3368	6745	4175	6282	5449	3843	6233	3185	4554	5605	2400	4184	3351	4991	2611	5994	5931	5595	3293	3400	4851	3867	3579	4683	4829
ENSG00000006837	9	5	13	63	12	12	17	3	14	8	14	15	5	28	10	19	44	29	61	15	26	21	13	23	80	5	13	11	9	15	19	55	6	29	28	14	21	19	3	29	11	9	15	9	18	10	18	20	19
ENSG00000007001	1	0	0	5	1	1	0	0	0	0	0	0	0	0	0	0	0	0	0	0	1	0	0	0	0	0	2	0	13	0	0	0	0	0	0	3	1	1	0	1	0	9	0	1	3	1	2	0	0
ENSG00000007038	22	0	42	44	276	315	6	32	2	12	3	0	206	49	6	3	161	15	12	9	1	11	5	9	0	2	12	6	0	10	0	0	14	1	13	3	11	1	21	10	2	0	0	3	0	293	2	2	41
ENSG00000007047	412	1098	1242	677	1270	1104	786	544	942	606	799	1129	425	891	578	1281	498	895	539	1092	1038	459	893	539	708	2080	733	885	276	617	559	644	819	1124	566	441	913	398	749	818	724	691	706	997	1397	462	697	751	553
ENSG00000007062	1128	3482	4062	2369	3385	4580	467	1190	2617	8159	4452	19	256	6582	4485	3883	4554	2875	5501	9848	2202	5089	13687	212	273	3015	6025	5327	0	655	2479	530	10254	497	12150	675	4315	5701	9164	3365	2624	3842	2846	5737	1291	83	5809	3867	1325
ENSG00000007080	3253	635	2659	2428	3381	2270	2803	2392	3087	1569	4044	1681	2657	3223	2865	3089	3235	2731	2330	1431	2805	1811	2319	3465	2819	2275	2710	3378	952	1686	1945	4859	1479	3000	1052	2916	2267	3272	3804	3170	4238	3453	3994	2202	4467	971	2344	1558	2110
ENSG00000007129	56	0	68	18	30	24	33	60	29	19	67	27	31	19	223	26	13	22	23	21	70	48	37	76	9	53	39	55	73	14	25	74	26	16	97	27	24	27	36	14	22	62	50	33	64	16	32	21	90
ENSG00000007168	3856	4859	4488	1519	3474	3748	4365	5813	2362	2622	3299	3319	1769	2390	4708	2530	4473	2985	3289	3996	3162	4398	4720	3701	2066	5162	2904	4177	4390	3061	4127	1734	3954	3367	2007	6470	4331	4454	5788	2289	2339	4189	2383	3412	1590	3575	2771	3629	4431
ENSG00000007171	1145	64	574	2155	1245	9652	38085	3338	850	3122	2051	927	5075	1818	6901	318	844	154	2321	204	772	1770	414	1618	3291	209	370	1512	3485	1939	471	126	327	6282	462	3307	662	689	885	3290	1113	7172	3617	1334	220	4111	2436	402	8603
ENSG00000007174	23	100	9	0	4	1	0	7	2	10	7	14	31	1	41	24	72	5	2	3	26	45	0	1	4	1	3	22	18	7	25	9	0	0	87	3	11	59	2	48	17	10	29	7	6	5	0	52	6
ENSG00000007202	4851	4675	7328	4248	9154	6349	8397	4573	9614	6528	6597	12989	6390	5828	8319	5677	3829	7829	7043	6367	6250	4582	7107	5646	12915	6300	3510	4655	11241	5780	4778	3079	5694	5100	3776	6376	7405	7271	4678	4055	4125	5970	6367	5694	4655	9836	2739	6777	4429
ENSG00000007216	3	0	20	1237	2	50	1744	11	2257	34	424	559	295	0	4844	121	104	15	213	45	238	178	8	37	126	6	105	527	276	1822	118	10	565	236	0	681	293	5	1157	607	215	114	172	10	216	0	442	35	4
ENSG00000007237	1042	1479	1780	96	1447	289	277	1085	330	319	704	1051	496	256	576	327	313	941	435	342	978	514	798	808	220	1555	886	566	567	350	570	103	1222	285	273	763	694	405	1039	182	462	508	171	1740	456	608	429	273	550
ENSG00000007255	674	36	393	1835	1120	1144	596	337	1022	1053	628	624	1938	761	1023	917	1279	938	827	521	628	932	664	784	1018	322	873	1219	417	983	904	2001	1010	789	1057	1337	525	406	1117	1061	872	545	1434	857	1229	172	747	325	139
ENSG00000007264	212	3	199	36	30	43	31	250	29	80	69	49	38	71	105	43	104	156	40	42	42	51	62	70	29	506	69	212	109	34	48	25	650	34	28	247	51	62	109	22	63	92	25	83	32	15	111	12	107
ENSG00000007306	365	2911	614	769	13	3012	3717	3428	9252	1498	4464	2234	6547	1799	4968	1302	486	21145	1624	984	964	6304	408	5862	784	3646	10074	226	1042	14718	4874	56	1606	1682	1089	282	1626	1517	3350	16297	104	44053	2528	861	476	2413	7769	1768	12498
ENSG00000007312	86	21	142	34	937	51	60	146	43	214	76	39	35	61	122	52	134	386	36	35	71	102	25	127	19	2997	97	170	186	119	45	64	49	54	172	50	66	62	84	198	38	261	39	248	27	187	93	71	142
ENSG00000007314	2	4	2	3	30	0	2	4	0	5	3	2	0	7	3	7	9	3	7	0	8	13	0	0	14	5	0	0	0	2	0	0	7	0	0	6	12	1	7	16	0	6	5	9	63	1	0	7	0
ENSG00000007341	355	1089	175	337	260	337	327	250	299	491	252	394	394	334	230	254	539	240	365	341	257	388	281	411	651	145	338	307	574	252	309	390	251	343	563	189	354	454	246	390	310	270	299	147	280	476	435	520	323
ENSG00000007350	5	20	2	0	1	6	0	8	30	103	9	33	5	7	0	2	0	4	0	41	0	0	2	0	0	18	0	0	0	0	0	0	62	3	0	5	0	0	0	0	0	2	1319	1	0	0	5	0	8
ENSG00000007372	207	604	107	412	63	83	51	116	98	38	291	39	109	82	20	69	52	70	26	137	85	111	170	139	113	114	63	136	448	42	72	432	53	87	126	23	58	99	48	108	76	215	107	34	171	134	89	313	65
ENSG00000007376	1745	739	1505	1232	1915	1430	1559	1612	2238	1037	1702	1676	2253	2402	1966	2253	1916	1745	2351	1378	1314	2924	1779	2283	2198	738	1633	1296	917	1522	1705	2199	1552	1345	1132	1364	2330	1973	2393	2314	2213	1717	1460	1208	1404	1062	2213	880	1771
ENSG00000007384	2545	3497	2639	3250	2098	2287	1220	1544	1503	2227	1727	2872	1142	2002	1392	1902	1224	2508	2614	1319	1922	3083	906	1637	4065	404	2192	1765	757	1892	3009	1630	2111	1861	1699	1396	2169	1922	2158	2216	1564	1168	1054	1657	1501	613	1161	2298	1675
ENSG00000007392	1222	8054	893	2509	957	641	1602	972	1995	1113	1670	1239	737	1782	838	1007	811	1046	1111	1246	1205	3463	1682	982	1931	1826	1363	1349	1475	1661	2185	1445	1385	1311	2155	1135	842	1283	653	1462	1995	614	886	867	1537	1587	667	1061	1299
ENSG00000007402	54	351	40	672	42	329	62	45	348	2010	38	62	124	567	226	84	46	55	80	62	96	159	41	76	56	1149	247	58	31	323	75	56	30	518	84	838	83	51	102	185	42	278	86	215	89	66	121	74	22
ENSG00000007516	40	443	76	474	59	266	462	105	33	234	57	228	208	130	125	76	111	99	84	1705	156	103	94	174	451	638	176	101	327	94	220	27	332	262	58	270	143	126	180	450	278	101	74	100	54	326	161	139	59
ENSG00000007520	1379	484	1738	2050	1559	1663	1137	1593	1869	1626	1320	1449	2222	1908	1834	1681	1812	1791	1385	1129	1608	1929	1942	1851	1904	1058	1960	2183	1041	1527	2013	2029	1186	1457	1166	1018	1710	1710	1583	2964	2454	1750	1491	1443	1409	1750	2911	1659	2077
ENSG00000007541	1816	1445	1502	2197	2479	2336	1813	1541	2311	2114	1162	1893	1343	2365	1415	1570	1756	2049	2404	982	1705	2117	1637	1401	2551	1241	2648	1787	772	1721	1970	2283	1218	2516	1644	2966	1977	1465	1543	2892	2089	1709	1562	1252	1363	708	2068	864	1336
ENSG00000007545	369	2705	822	942	647	438	689	326	790	573	454	825	317	714	288	606	317	844	404	854	826	849	888	540	771	430	563	694	689	701	781	694	663	560	708	243	583	491	335	919	485	389	525	572	613	802	474	783	459
ENSG00000007866	1777	4916	1575	1914	2128	1649	1900	1183	1206	1528	1766	2725	944	1482	1572	1476	866	2080	1435	1863	2405	1918	1285	1782	1870	1564	1592	2710	1826	1966	1977	2019	1648	1728	2510	1308	3043	2116	1524	2174	1214	1692	2071	2432	1767	1758	1974	2705	1300
ENSG00000007908	238	9	761	29	214	82	113	239	93	46	215	194	131	40	106	136	66	153	87	438	133	117	147	275	24	90	408	85	108	80	58	80	1279	48	229	363	435	193	555	105	69	99	95	683	108	267	408	25	234
ENSG00000007923	1809	444	1144	1080	1723	1278	2572	1682	1878	1370	1231	1877	1587	1734	1751	1303	1603	1602	1908	1796	1989	1197	1841	1982	1246	1424	1735	600	2396	1523	1262	756	1352	860	923	1604	1731	1829	1905	2297	1115	1784	1632	1801	1332	2035	1378	1652	1629
ENSG00000007933	98	16	74	34	29	39	25	10	14	50	116	17	5	52	71	61	124	51	12	127	34	29	20	40	19	36	75	54	2	52	12	32	25	22	65	101	42	19	39	24	31	37	24	64	41	30	11	27	25
ENSG00000007944	1555	1097	718	1075	913	1469	983	490	1064	2769	944	1646	1663	1300	1118	955	553	761	1713	742	1871	1050	1315	982	1077	939	1056	1444	921	1545	1525	1346	1057	1292	1203	2128	919	557	1367	1777	847	698	1795	1574	990	973	2045	876	1104
ENSG00000007952	23345	501	3031	8566	15059	17604	1531	272	13771	23641	17708	9240	15969	9980	10102	21145	19081	6475	12300	989	10920	3370	642	20443	22746	335	13264	10774	430	23242	34958	15097	2895	12520	1362	9724	4554	2551	42333	15931	4065	12703	18900	11823	19337	886	21145	18538	4761
ENSG00000007968	694	253	231	378	604	505	1080	924	1340	297	442	462	558	957	510	415	703	478	355	796	259	421	1094	622	748	368	574	227	2365	843	421	345	399	285	1042	394	565	1122	299	1021	330	923	720	277	449	1025	414	632	819
ENSG00000008018	14955	1822	4751	7470	7003	4710	4400	7014	5226	5851	7732	3961	10227	8603	12611	6212	17359	6221	16090	4729	6308	6986	5150	6693	8804	6533	9687	7604	3953	10311	10142	10060	4916	7037	8612	14849	3487	6847	10459	10033	6013	5935	6381	5494	5426	4369	6317	8268	9175
ENSG00000008056	76	24	103	44	51	46	16	101	16	18	103	96	156	56	16	72	33	31	87	14	64	50	15	88	9	368	26	104	0	12	26	95	81	46	17	18	60	17	66	19	253	65	588	38	225	3	44	61	18
ENSG00000008083	673	3332	1090	889	1154	619	802	516	1179	1403	1039	2237	428	1091	691	1141	340	1119	705	1227	1531	1364	888	1160	1299	1354	854	1315	1322	602	1208	633	660	689	445	633	584	1104	752	1345	769	754	1372	1524	935	1445	760	1229	536
ENSG00000008086	281	1455	733	180	345	410	124	288	339	196	254	482	88	270	128	677	134	501	153	553	332	178	318	238	315	207	125	299	231	91	258	61	418	359	153	132	522	196	155	370	261	193	159	416	484	197	132	279	100
ENSG00000008118	15	86	39	9	10	22	32	41	10	0	14	10	5	19	14	10	26	15	6	28	17	12	11	17	0	5	16	17	5	2	2	5	19	4	40	9	8	15	1	14	17	5	5	10	3	31	11	3	42
ENSG00000008128	422	142	147	515	221	229	704	251	298	261	271	349	209	414	210	220	230	260	669	622	378	345	307	324	1125	119	201	387	218	174	297	184	401	176	46	287	253	376	141	536	448	350	349	192	342	129	176	176	183
ENSG00000008130	4200	2036	2440	1899	3070	3729	3218	4580	3051	3550	2310	4070	2644	3866	3337	1934	2601	3275	4218	2714	2979	2574	2647	3100	2098	2116	4216	2298	2776	3610	2411	1397	3519	1597	594	3923	2620	2636	3140	2805	1856	3379	3162	3132	1556	2266	2507	1909	3560
ENSG00000008196	0	0	0	0	0	0	0	0	0	0	0	0	0	0	0	0	0	0	0	0	0	0	0	0	0	3186	0	0	4	0	0	0	1	0	0	0	0	0	0	0	0	0	0	0	0	0	5	0	0
ENSG00000008197	0	0	0	0	0	0	0	0	0	0	0	0	0	0	0	0	0	0	0	0	0	0	0	0	0	88	0	0	0	0	0	0	0	0	0	0	0	0	0	0	0	0	0	0	0	0	0	0	0
ENSG00000008226	19	117	14	112	25	71	25	22	59	48	13	84	5	49	26	20	85	24	13	32	35	39	25	27	33	8	17	9	25	36	60	18	7	100	8	26	10	31	43	28	27	26	73	45	14	20	11	65	16
ENSG00000008256	1210	544	1812	685	1818	443	960	1039	670	1100	888	1428	764	1038	928	1149	530	1422	1444	654	1007	612	729	1220	1118	1587	765	876	589	791	734	350	1071	722	258	1379	1443	764	1294	679	724	763	1016	1257	873	769	794	523	670
ENSG00000008277	101	223	221	166	149	190	160	19	210	293	276	255	287	56	292	358	40	159	279	24	215	154	624	338	317	591	73	150	560	158	227	169	342	470	291	326	120	136	216	60	63	220	381	126	227	288	50	66	149
ENSG00000008282	3222	4543	5626	8379	7431	13187	5246	5677	4113	7844	4220	5285	9899	4475	2988	5370	5605	6767	4212	3675	3383	7814	5581	7725	4903	3350	6602	5453	5430	5276	5935	8494	3928	6662	9090	1885	5303	5241	5023	5698	4528	6308	1952	5048	4683	4473	8924	4490	5564
ENSG00000008283	1684	1891	3183	3689	3184	14921	3333	2375	4766	4490	4102	3364	3698	3764	2327	3969	2160	3846	2464	7234	1682	3038	4184	3880	4829	2220	3102	3609	3271	2881	2891	3649	3397	6225	4469	2073	4171	4526	2488	5208	2942	3245	4600	4049	4771	3449	2995	4662	4703
ENSG00000008294	2014	7284	3423	2014	2734	2219	3383	3575	3986	2028	3634	3595	2352	2590	3076	3597	2641	4069	2216	2199	4116	3678	1725	2553	3202	2746	1727	2116	5851	3046	2351	1795	1922	1933	1815	1958	3132	2086	1972	2689	2603	2629	3008	3241	2413	3634	1686	3943	1351
ENSG00000008300	549	4303	1060	1730	545	1388	777	499	1837	1122	1236	1403	547	1638	896	1114	337	1881	1013	220	2095	787	645	447	588	1981	227	450	3365	740	1387	1022	129	713	1082	289	1844	206	1072	959	837	143	3822	1257	1120	627	378	1264	297
ENSG00000008311	80	257	206	217	65	128	259	62	109	56	186	101	0	44	71	98	18	111	106	52	241	59	129	82	194	192	38	75	288	49	88	59	29	30	71	43	195	29	61	28	55	44	57	133	58	587	39	44	96
ENSG00000008323	1538	1502	1227	1807	1557	2379	1983	1724	4469	4295	3568	3089	837	3576	3973	3402	1768	2029	1991	2348	3099	2693	1439	1634	1456	610	2192	4221	3635	3575	3609	1490	1920	2452	1564	1336	3248	1470	1099	2480	2640	2501	3050	1171	3881	1368	3425	6518	1728
ENSG00000008324	443	141	321	1233	599	503	536	397	713	369	447	477	1114	893	364	898	721	506	957	370	790	698	514	583	931	541	539	715	477	491	674	1830	603	734	975	591	612	628	399	1037	1105	619	1074	432	859	490	869	632	551
ENSG00000008382	1158	670	987	1115	1033	1366	690	747	752	1400	920	504	659	705	885	872	1110	1011	811	1242	1011	733	948	925	927	350	1008	1309	1035	1199	1019	1491	593	1484	868	1654	1074	838	1297	1208	1028	1694	885	1056	1180	932	1466	1088	579
ENSG00000008394	9532	676	3148	7438	3941	8726	3991	5083	10757	10920	6475	3660	13885	6761	9556	4058	12192	4926	14556	220	3560	9967	3723	6836	3744	1848	6354	9252	1759	12386	6317	4981	4303	5494	6119	7564	3946	6788	4177	7160	11706	7800	5935	4410	5243	3182	8530	7221	9208
ENSG00000008405	573	628	908	697	1115	948	944	738	1184	570	1180	917	563	811	973	469	709	653	834	1308	746	774	987	793	759	922	578	685	1000	603	403	977	597	584	1079	463	802	863	565	623	925	659	929	598	1129	938	668	655	903
ENSG00000008438	2	46	3	3	2	13	7	14	2	0	14	0	0	4	7	3	0	3	6	7	1	4	1	3	4	0	8	0	22	2	4	2	0	0	0	10	1	7	0	0	2	4	4	0	0	16	14	0	8
ENSG00000008441	3472	9309	7296	4554	7821	3087	4713	5002	3692	4441	3842	6552	2248	4144	1497	7611	2438	7130	2087	4173	7981	5023	6178	6002	4872	3031	2765	3330	3784	2705	4991	2044	1961	2494	5355	1356	6123	2437	4960	4303	3456	4234	8119	8963	5705	3505	5333	4854	1730
ENSG00000008513	795	3171	3954	138	876	268	2772	4441	389	397	1207	576	195	538	525	1761	1110	1039	1365	766	506	738	453	829	287	1645	508	908	1789	985	1102	314	675	496	619	174	477	672	2755	3692	911	559	825	1059	789	1388	372	3211	1272
ENSG00000008516	61	2355	281	78	78	92	166	232	77	79	133	109	125	66	110	141	48	93	113	232	127	125	103	144	68	322	104	42	412	207	113	74	34	78	204	31	75	60	51	134	87	201	47	108	29	213	188	76	517
ENSG00000008517	3289	1349	11883	4435	6268	2598	7190	10213	4043	3676	7851	3605	6873	3355	5666	10157	9286	8995	1878	1038	6456	12727	5809	7858	2835	1884	6461	8893	7077	5456	7792	5795	2871	4729	11021	1207	4634	2548	7584	5092	17863	4046	4441	9164	7431	8327	4713	5737	11944
ENSG00000008710	2753	10821	4412	2692	3071	1408	2799	1760	2029	2132	2186	4584	785	2018	1636	2816	575	2928	3033	4102	2927	1954	3152	2677	2215	7990	1727	2445	1422	1559	2521	1046	2859	2387	1021	2044	3322	3232	2197	2338	1478	1608	1618	3389	1869	1170	1126	940	1865
ENSG00000008735	65	69	79	37	42	22	288	103	77	79	65	44	78	32	105	372	283	244	366	1119	124	28	210	31	38	1794	5	56	197	78	25	56	46	34	115	87	52	24	68	19	201	52	2389	74	200	401	185	39	650
ENSG00000008838	3538	616	3592	3191	3499	4199	4439	4341	6489	3117	5018	3941	6489	4634	5571	4321	2873	4274	7321	3243	4571	3643	3738	3651	4890	3692	2416	3668	1903	3738	2910	2370	2886	4543	719	8512	3775	3092	3978	2992	4160	3107	5528	3196	4530	1720	1971	2239	2883
ENSG00000008853	623	472	568	525	555	562	822	473	270	259	543	258	470	255	676	634	308	469	381	884	505	260	281	722	377	1103	396	613	267	288	1052	359	1096	411	252	467	480	796	312	294	433	524	206	653	423	498	134	501	299
ENSG00000008869	1122	924	1373	936	921	1135	1220	1073	833	1410	944	1466	647	581	907	1361	894	1010	1213	1724	1846	966	1301	1407	1533	1401	935	884	1100	851	1592	492	1408	1015	712	1012	1520	1204	1445	875	885	1256	830	1332	867	1104	708	1356	860
ENSG00000008952	4406	3092	5791	6852	4331	7633	6212	4259	4270	9263	4554	5182	5159	4722	5237	6363	4483	6331	5358	7100	6841	5197	9164	4462	4396	7851	5078	6225	2230	5420	5534	6119	5217	7732	3565	4939	4872	6543	5026	5032	6929	5133	7451	6428	5514	2975	8345	5485	5361
ENSG00000008988	14181	6321	21649	41499	57410	12300	29337	14685	26407	13137	21145	37472	30661	34958	20828	31893	17555	23856	14271	11823	27540	25099	28660	33949	52117	40413	20368	53490	19018	28338	24861	46369	20085	28163	11420	18714	38397	30459	19081	24076	49020	21821	30661	28828	45392	20598	28660	17965	15024
ENSG00000009307	30261	7577	16211	9263	19601	14622	17016	16172	20983	26825	12657	36292	13062	21821	18714	19807	15313	16255	23747	15731	21226	15059	21907	17359	28338	22262	11688	21396	15132	17457	16255	5915	34205	18596	11570	22849	24861	20085	21479	16255	11688	15313	12773	13264	18081	16172	11986	19534	16558
ENSG00000009335	4627	4669	4641	3628	7148	5318	2828	5256	4753	7100	4708	5524	5439	4720	5315	4788	3875	4910	5414	6002	6498	3889	4537	4900	4485	3405	4522	3300	7037	5873	5279	3038	4445	3931	3446	3943	5947	4509	5059	3738	3200	5373	4837	4325	2822	6475	5168	4267	4650
ENSG00000009413	481	3614	906	500	741	427	679	536	850	796	630	968	282	699	567	552	404	710	419	1151	724	606	1167	823	642	1185	563	605	1425	584	636	421	572	523	540	1178	818	974	618	517	626	541	544	936	603	1523	317	943	576
ENSG00000009694	17	30	17	3	14	13	8	39	16	8	3	16	24	0	0	11	6	7	31	7	4	4	1	7	0	66	2	45	3	4	2	2	11	343	12	0	6	3	0	0	3	3	0	21	900	26	8	0	2
ENSG00000009709	0	16	1	0	0	0	0	0	0	0	0	0	0	3	0	0	0	0	0	0	0	0	0	0	0	23	34	0	0	0	0	13	0	0	0	0	0	0	0	52	18	2	0	86	0	0	0	0	0
ENSG00000009724	26	36	6	18	28	32	21	31	58	18	9	51	18	22	26	24	8	10	124	61	34	59	121	22	197	15	34	14	27	34	42	6	46	9	26	18	28	31	30	7	7	21	24	10	20	20	22	38	29
ENSG00000009765	412	746	1464	795	1166	1316	1135	731	1411	950	1168	2807	873	787	1677	2011	862	1214	2653	2077	3464	1902	1078	937	852	49	1283	1328	452	1465	3241	1639	1762	1846	289	1990	2241	1533	1581	1528	408	1104	1137	1716	1753	177	1185	1818	174
ENSG00000009780	510	210	369	296	341	590	279	420	470	563	245	344	400	555	399	345	1063	439	286	336	322	629	551	401	697	178	538	286	300	363	251	342	364	476	768	304	381	469	442	604	482	316	403	578	526	330	550	388	384
ENSG00000009790	228	442	218	136	250	53	112	195	81	142	192	144	113	119	156	88	89	145	94	109	150	133	68	156	63	1460	85	81	291	136	110	78	68	101	96	88	132	98	87	124	87	133	54	278	29	208	176	93	381
ENSG00000009830	970	648	634	689	943	717	957	976	684	524	567	817	409	905	886	406	728	613	858	1042	294	396	698	877	876	818	477	342	365	629	404	390	694	781	347	1215	521	963	609	296	677	754	1106	372	578	502	393	671	761
ENSG00000009844	3541	1475	3331	2566	2417	2735	3079	3248	2989	3148	2675	2344	3346	3444	3572	2582	3851	3079	3318	3486	3480	3996	3173	2858	2954	3602	3701	3015	1975	2712	3242	3782	2398	3545	3128	4086	2553	3665	2925	3249	2718	2826	2863	3069	2748	2368	2147	3372	3793
ENSG00000009950	940	203	414	3220	1006	491	3093	668	1143	1683	1455	626	822	1431	2937	1533	511	524	1872	1891	256	2563	1667	1895	3861	770	557	1570	344	3052	284	815	2746	1101	541	492	1912	530	839	936	1245	474	3793	1541	802	286	241	466	627
ENSG00000009954	3285	3349	5828	5119	7048	3150	5197	4060	4580	5380	5037	7190	3521	4986	4349	4854	2515	5564	3944	5892	2692	2344	4814	5420	3993	4627	3721	3897	4618	5092	5524	3093	3005	3632	2456	3136	6724	5436	4225	3856	4652	4790	6592	4908	4839	6756	3666	3491	3330
ENSG00000010017	1665	3635	1701	1937	1866	1461	1176	1848	1419	1310	1603	1745	1280	1585	1621	1440	1784	2075	1087	1836	1630	2488	1834	1705	1748	1577	1907	1937	1985	1466	1888	1919	1828	1532	1794	1092	1533	1777	1524	1762	1517	1454	1651	1786	1678	1274	1758	2440	1572
ENSG00000010030	732	31	482	354	417	255	610	431	558	270	335	344	384	387	569	629	366	516	666	315	451	589	350	172	213	92	346	124	830	266	534	164	126	260	277	288	957	108	515	952	950	310	356	624	251	752	1319	348	1750
ENSG00000010072	451	560	440	602	387	626	319	394	399	381	445	295	629	464	510	365	466	427	614	375	421	382	324	468	629	273	453	210	486	511	318	665	560	308	485	707	338	459	560	505	411	377	517	318	463	481	514	320	334
ENSG00000010165	2919	809	2614	1865	2015	1986	1799	2151	2345	2077	2398	3248	1962	2314	2712	1503	2048	3336	3054	1807	1465	1499	1413	1997	1556	2676	1795	1836	2192	2663	2405	2079	2256	1427	1428	3150	1661	1925	3681	1947	1057	1980	2072	1895	1124	2087	2040	1823	1570
ENSG00000010219	498	664	600	997	458	1118	625	481	931	1066	626	227	416	909	1322	395	968	394	604	1333	357	475	787	344	313	523	483	1560	1136	795	620	995	308	801	1073	827	537	1519	585	605	1162	1013	555	446	1103	975	918	931	1164
ENSG00000010244	16558	12588	7661	9762	9603	10060	9164	10005	11241	8285	11903	10491	8111	11329	18193	8726	11258	9913	39402	7438	9913	9899	6917	9366	8319	10268	8566	8717	5377	11803	9980	10400	8670	6533	7089	39052	7740	8294	14718	8327	9927	9175	10491	7807	9208	7253	6432	6901	10694
ENSG00000010256	23448	836	4991	12476	8259	11438	11401	16602	13316	8794	8143	6946	13915	15278	18300	9823	33694	6934	31480	9343	9286	10554	18777	9154	13449	6208	15931	11784	16647	12409	15497	14489	10757	15097	8467	34205	9590	12322	17604	14332	10227	11005	15815	7438	8973	11311	15313	14004	12866
ENSG00000010270	674	813	906	1461	1085	1050	685	373	932	1672	1382	868	2243	1534	1251	1129	1394	968	1196	837	1767	1390	1288	1171	1357	1032	1493	1123	1295	1475	1123	2668	689	1038	2494	607	1259	750	1043	1727	1013	1140	1304	1296	971	1554	2983	919	1112
ENSG00000010278	21996	4727	18023	18300	11086	23143	10296	21821	26964	42763	34701	15931	15891	15693	19807	16784	22174	16832	42763	30074	24301	22938	14393	19402	14181	7640	29888	26140	11883	18961	15693	27540	11456	14240	24076	17914	18138	12045	10522	28660	19468	21731	22452	15891	20443	17555	27114	20298	15693
ENSG00000010282	0	0	0	0	0	0	0	1	0	0	0	0	0	0	0	0	0	0	3	0	0	0	0	0	0	1	0	0	0	0	0	0	0	3	0	1	0	0	0	0	0	0	0	0	0	0	0	0	0
ENSG00000010292	3462	2338	5408	4994	5114	3788	5414	2454	8440	5294	6602	5805	2179	6547	3978	4515	3859	4837	2922	8995	5237	3309	6229	8077	5923	8431	5866	6847	8893	4309	4854	5544	4242	5548	4650	2683	5343	5912	2176	4739	5029	5962	8521	5373	7866	10491	4221	6246	5958
ENSG00000010295	612	494	493	190	295	172	153	429	164	117	365	303	75	206	311	190	137	247	303	209	212	195	210	264	146	360	280	348	142	317	222	173	284	257	154	567	221	268	297	135	208	153	118	323	171	162	155	125	277
ENSG00000010310	64	440	14	77	14	75	243	101	79	75	43	6	31	20	34	18	39	54	36	191	22	103	247	59	156	180	36	8	31	112	90	9	72	156	121	29	32	156	50	170	75	46	17	50	12	137	28	80	178
ENSG00000010318	123	33	48	231	100	287	186	112	137	123	66	130	204	110	114	79	406	93	175	148	180	221	139	222	412	46	116	115	384	218	82	152	69	170	413	46	81	143	55	140	83	114	316	73	61	153	235	213	127
ENSG00000010319	162	40	515	68	366	88	79	146	103	141	140	299	119	142	81	489	27	142	94	246	225	205	143	352	143	544	77	344	407	101	126	53	356	203	259	128	285	207	140	159	118	274	204	827	241	357	80	127	137
ENSG00000010322	2513	5626	2100	2120	2843	1835	2079	1599	2073	1624	1580	3021	1255	2561	1664	2023	1558	1970	3594	3368	2799	1992	3177	1336	1788	4414	2325	2020	2633	1641	2207	1846	3045	1719	1158	2057	2530	1795	2163	1428	1054	1437	2291	2794	1792	2276	1099	1939	1912
ENSG00000010327	2440	18300	2756	410	1406	1409	1494	1909	717	1742	3286	3478	373	777	2121	1035	992	794	2400	1588	1578	1755	1802	1590	377	2047	1985	740	3956	1812	879	577	2908	1131	1132	3577	1505	870	1486	728	644	1756	537	3462	418	3678	852	1035	2918
ENSG00000010361	467	115	347	263	291	192	149	83	230	369	163	200	721	220	319	373	313	348	497	33	608	155	41	95	29	695	180	73	42	121	44	424	358	158	125	404	175	29	747	143	251	253	828	98	538	24	221	113	75
ENSG00000010379	1	0	0	0	1	0	0	0	0	0	0	0	5	0	0	1	0	0	0	2	0	2	0	0	12	3	0	14	0	0	0	6	2	1	5	0	0	3	0	0	12	0	0	1	4	2	2	0	4
ENSG00000010404	3122	3564	3382	1147	2876	1446	1663	4252	1087	974	1818	2177	1200	860	1396	3320	789	3303	1752	3294	2349	1580	1991	2224	1428	9274	1095	1841	703	1273	1770	749	2359	1542	1185	1410	2870	1886	2669	1416	2742	2449	1233	2917	2454	595	1743	1748	1313
ENSG00000010438	3880	949	1125	5128	4385	4869	3114	4218	2822	2354	2773	1458	5373	1895	4722	4347	7124	2404	5061	2002	3115	4950	2261	3109	2428	399	3811	2542	2083	3532	4357	3245	5820	1395	5666	3741	2882	6259	4189	6418	3343	3327	5256	3606	2713	3173	4229	4785	5465
ENSG00000010539	242	757	585	792	594	543	1004	349	544	411	546	434	386	478	434	416	321	364	388	609	461	733	461	514	693	656	494	377	664	586	1037	901	428	743	787	330	489	516	467	1121	438	350	391	415	569	832	630	448	938
ENSG00000010610	1877	2236	4216	350	898	1032	755	1932	369	1469	1806	1123	633	458	1178	546	1003	989	514	938	1318	1099	788	965	216	3568	1557	1637	3176	1230	674	385	1372	778	1897	896	875	451	1070	962	405	1455	251	2684	269	2852	1066	727	2145
ENSG00000010626	126	97	118	211	121	301	135	53	240	381	154	136	326	233	194	167	557	117	129	161	243	170	156	156	486	108	165	341	359	217	138	468	100	442	408	215	102	100	76	215	346	91	333	89	216	309	156	242	83
ENSG00000010671	292	134	390	37	270	111	101	371	63	119	192	107	137	53	97	84	180	285	54	78	131	133	107	125	36	858	183	282	366	159	91	100	205	47	275	95	84	82	167	113	42	214	41	202	26	352	145	51	259
ENSG00000010704	389	82	348	572	228	818	667	504	315	745	297	325	485	298	844	330	644	452	573	246	752	545	670	266	19	78	454	167	215	529	353	378	268	920	863	1116	386	478	418	386	347	425	311	324	275	348	664	427	929
ENSG00000010803	2662	870	1082	1095	1366	1351	1016	1111	1209	1399	882	2016	1161	1458	1560	1770	927	1284	2392	739	1198	920	1346	1106	2716	1284	1682	1649	752	1343	1175	658	1857	1349	768	1651	2073	1405	1779	1322	984	1172	1062	1982	1463	708	1543	1307	647
ENSG00000010810	776	3606	1453	296	1196	777	465	916	910	949	859	522	248	1062	525	411	321	604	450	1443	526	418	1464	567	573	5723	1703	862	634	469	407	844	1219	2016	1043	572	691	1125	1496	714	996	660	309	1943	985	747	652	304	1214
ENSG00000010818	1322	1801	1797	950	1251	604	1251	1341	592	812	837	1317	495	917	584	832	679	1432	1103	1095	1176	693	611	817	1217	2531	858	781	1234	472	903	470	766	858	289	693	1545	832	912	925	747	703	610	1548	623	1084	425	839	941
ENSG00000010932	8	43	74	13	12	21	11	31	19	17	8	20	31	25	12	9	21	47	0	51	56	30	38	9	14	6	20	51	70	10	12	27	51	10	130	12	13	40	14	7	11	8	15	59	7	101	22	18	131
ENSG00000011007	1251	1895	1283	953	1710	1532	2032	1790	1752	1742	1472	1995	1611	2125	1008	1362	1275	2055	551	3015	1077	1598	843	1988	2883	2549	1872	1027	2147	1219	1204	1161	1735	927	1771	747	1393	2418	957	1727	1450	1565	1424	1686	1288	2658	1300	1551	1719
ENSG00000011009	3188	2437	3068	2976	3512	3509	4122	2764	3304	3591	2526	3613	3984	4872	2781	3172	3597	3485	1737	2429	2520	3896	3266	3610	6237	6372	5188	2875	5684	2708	3548	2810	4511	2522	2479	2443	3491	3808	3199	5629	3370	3685	3043	3671	2996	4177	3483	3741	3519
ENSG00000011021	555	1511	527	432	430	325	728	415	409	312	328	759	300	519	285	558	395	540	658	517	868	928	588	930	817	743	405	291	359	485	460	171	961	239	516	449	413	450	351	492	358	276	500	603	578	270	219	508	618
ENSG00000011028	2011	14718	9508	450	5595	982	1014	3275	1046	947	2872	3382	1075	1121	1607	1319	1006	4869	759	1375	2735	946	2385	2910	233	2653	2451	3447	3490	803	1092	865	3481	3446	836	1517	1927	3095	2081	761	2019	1930	822	5877	1622	3316	639	745	1657
ENSG00000011052	25	0	28	28	124	37	57	17	38	3	53	8	31	74	18	19	33	50	79	60	43	7	5	39	115	3	28	49	27	12	31	177	11	54	12	31	65	71	46	130	67	44	95	39	85	35	22	6	28
ENSG00000011083	78	114	11	544	37	88	502	73	196	303	17	27	11	99	125	18	65	50	169	45	85	71	279	68	245	14	68	33	237	436	200	9	113	355	143	135	119	256	28	137	35	71	60	14	7	128	159	54	69
ENSG00000011105	1099	1311	2083	754	1318	527	1208	555	645	923	1405	1119	1247	1094	1269	1062	941	974	705	1007	1201	711	818	1136	381	5377	1013	1984	1389	730	951	712	1592	1117	916	1393	1063	796	1071	1028	794	752	546	1352	1219	1274	524	1052	639
ENSG00000011114	1656	1966	1479	1201	1647	1420	1574	2022	1866	1914	1002	2043	935	1570	1337	1123	1090	1337	1182	1579	1040	864	803	1237	1025	1216	906	1097	1690	1487	1290	466	2468	1198	936	1835	1040	1555	1633	629	1131	1428	1140	1539	1306	1156	907	1503	1626
ENSG00000011132	975	707	656	513	852	831	528	691	642	643	780	409	694	648	919	634	819	573	1228	444	593	498	578	450	663	299	642	555	265	710	646	1006	483	600	135	1793	602	520	870	441	553	594	835	398	611	177	606	277	724
ENSG00000011143	432	140	444	489	237	528	564	488	717	564	535	554	564	552	831	766	835	641	779	469	653	750	568	694	740	426	373	559	361	586	486	599	484	435	470	1169	500	339	778	511	611	372	992	498	781	546	337	480	332
ENSG00000011198	697	1067	406	383	446	774	446	667	538	297	438	347	555	438	486	397	1542	479	525	565	388	484	347	344	378	202	726	431	882	389	397	742	370	432	1245	380	367	597	498	669	355	748	436	358	407	796	548	615	812
ENSG00000011201	558	1020	752	28	800	114	49	338	98	41	739	466	454	109	205	85	426	644	80	79	495	169	280	409	6	175	700	345	703	70	124	239	317	46	3265	112	256	518	385	100	235	261	95	864	286	462	199	61	280
ENSG00000011243	954	1537	1111	1727	1452	720	1019	662	1051	738	1329	1310	581	1622	672	1340	1506	1466	923	1021	1648	876	1208	1262	1352	1471	1090	2065	1622	933	1300	2049	735	1541	1067	718	1046	1340	1099	1743	1469	758	1623	1503	1679	1351	705	1728	920
ENSG00000011258	317	1430	868	964	772	1390	1155	543	1139	1223	999	1410	667	908	579	1319	421	1157	736	1277	1588	1522	2040	925	1076	897	417	1032	859	828	834	979	529	795	985	614	903	874	535	811	563	466	1214	961	752	696	566	704	498
ENSG00000011260	1087	308	1074	1408	1550	3224	1427	1699	2538	1730	2429	1377	2849	2238	2665	1810	2934	1902	1360	1305	1534	2549	1549	2654	1962	1285	1344	1578	1402	2111	1298	2369	1180	1710	2251	1519	1789	1581	1511	1585	2044	1533	2292	1451	1570	2190	1556	1447	2053
ENSG00000011275	1886	2475	2664	1993	3319	1484	1369	1833	1443	2509	2183	2598	1611	2228	2410	2325	1144	2557	3296	1660	2786	1071	1804	2073	1756	3068	1439	1972	2126	1566	2170	1318	1544	1563	898	1944	2686	1538	2465	1755	1661	1941	2794	2001	1636	1909	1957	1028	1344
ENSG00000011295	1588	2583	1012	1411	1076	3226	3070	2842	1448	3993	1705	1557	1817	1637	2366	1626	2209	1253	1522	2440	1803	4593	3727	2347	1410	915	1822	2075	3309	2027	3240	1882	1782	3156	6494	850	2418	3191	1699	1709	1989	2199	1550	1272	1378	4031	2987	1888	1692
ENSG00000011304	9438	17311	13238	16048	19534	10971	13449	13288	18654	15132	17065	15497	14303	21479	11070	14753	9762	15931	7385	17604	14032	14424	16923	15534	15575	13800	15853	18538	14590	13397	15059	14921	10019	14424	8243	8336	16211	14455	10971	13945	12965	16090	20673	13213	21479	13660	14152	14556	15169
ENSG00000011332	6	32	15	21	14	13	173	34	33	5	47	4	48	23	6	7	9	19	3	19	8	48	25	110	14	84	2	10	32	10	10	5	42	31	0	17	16	15	31	14	63	16	35	10	51	23	5	22	10
ENSG00000011347	1202	4834	1119	2312	2862	2692	1034	248	2559	2314	1334	1787	1683	3653	607	4223	241	4327	2893	3385	2397	2630	1478	1641	7003	1972	1965	1273	861	2288	1594	3263	571	4462	588	1678	4248	2560	1313	2047	771	861	6272	2476	4976	880	2483	1005	172
ENSG00000011376	1656	990	1199	1528	1678	919	2113	1766	2248	912	1451	1914	1613	2431	1578	2386	2140	1417	2474	1203	2827	1538	1276	2066	1366	1419	1900	1260	4494	1496	2557	1590	1454	2001	1096	1890	2101	1386	1563	3372	1175	1887	2998	2253	1624	2830	1359	2220	1885
ENSG00000011405	1159	5337	2779	2583	1899	1535	2511	2195	2190	2055	2205	2618	1671	2009	1225	2310	1396	1725	994	2621	2474	2772	1527	2980	2476	1755	1688	2705	5288	1915	1428	1933	2265	2196	1692	952	2395	1927	1363	1727	1757	1714	1901	2449	2997	3418	1695	2018	1542
ENSG00000011422	5309	2998	7675	1499	4199	4077	4363	8746	2097	945	3707	1859	2571	1740	3127	3100	2939	5777	3307	2253	3294	2937	1948	2307	586	903	2284	2998	2634	2351	2598	2521	4147	1589	1908	1949	1250	5694	3639	2956	6009	4492	1306	2277	1881	4106	2392	1721	4060
ENSG00000011426	1660	1858	1879	2806	3541	1901	1840	2017	2115	1075	2542	2350	2300	4832	1944	1976	2050	3003	1496	2358	1665	1473	3140	2964	3032	1379	2433	1659	3592	2039	1983	2693	1951	2193	1466	1244	3553	3127	1410	1895	2158	2700	3829	1484	2110	3976	2968	2144	2631
ENSG00000011451	1543	2358	2846	1967	3669	1594	1911	2070	2426	1905	2320	2304	1533	2448	1190	2845	1312	3066	1306	1533	2291	1702	3041	2263	1659	2111	1944	2209	459	1838	2673	1808	1559	2021	903	1111	2440	2280	2327	1535	2011	2338	2390	2339	3681	280	1808	1104	1706
ENSG00000011454	1766	1795	2084	1414	2764	2097	1109	1673	1881	2443	1549	2795	808	2386	1603	2126	1427	1697	1962	2797	2714	1847	1482	1385	1620	2654	1873	2384	1356	1674	2380	1406	3254	1349	1203	2012	2215	1557	2348	1506	1750	978	2268	3428	1671	1390	1188	983	1522
ENSG00000011465	27400	16048	29164	751	16877	3436	3020	21063	2907	5111	17114	14653	9274	2621	11650	4625	12703	16738	9240	2989	13554	6901	7160	12965	439	16048	17655	8575	1496	6940	5919	6263	19468	2562	8345	24189	7718	3527	19669	2682	4267	6662	2882	36582	6237	8302	8218	3123	7112
ENSG00000011478	552	371	281	697	671	715	574	519	859	581	546	496	951	640	585	682	604	526	575	497	602	831	549	834	842	249	575	433	305	689	625	1446	498	872	1845	557	583	784	537	941	760	796	728	312	851	524	429	606	488
ENSG00000011485	3008	3080	2152	2820	3159	2281	2581	2916	4560	1642	3509	1827	2949	3045	4225	2277	4420	2400	2555	2979	2159	1636	3617	2887	2960	3140	3238	2281	3246	3133	2273	4214	2792	2549	3896	3583	2167	3034	3228	2838	2358	2924	2915	2481	3013	3614	2061	2869	2919
ENSG00000011523	1332	2449	1326	1222	1097	845	852	559	691	1636	816	1439	896	913	510	1754	624	933	952	493	1251	863	844	1240	972	1096	552	1682	692	748	1548	908	1035	974	814	840	1120	590	1219	833	929	702	1220	1625	1214	615	909	837	275
ENSG00000011566	838	2519	1202	1325	966	1659	1248	1051	794	1137	1302	1507	1482	966	880	1800	1095	1118	746	2030	1832	1707	1430	1503	1393	631	1417	967	1431	1627	1365	2318	1490	1266	1366	659	1155	859	946	810	1111	1148	927	1294	1779	1428	1377	1775	1255
ENSG00000011590	12	155	29	16	21	12	38	12	7	3	34	10	11	40	5	14	17	19	14	15	20	29	16	40	12	48	17	10	96	9	19	22	13	40	0	6	10	19	1	34	26	31	36	24	16	69	20	10	34
ENSG00000011600	4031	197	3464	215	401	876	363	2986	296	649	1802	769	742	389	2033	511	2951	1178	1525	553	694	863	839	631	205	503	1584	1545	947	1098	547	679	1927	416	839	2579	598	476	2103	472	1022	789	227	1237	217	938	1484	290	3073
ENSG00000011638	1026	797	1170	1926	1252	2599	1154	1344	826	2312	1363	1011	2407	1113	822	1664	1630	1507	673	667	1808	2202	1373	834	755	392	1052	1779	1153	1125	1557	3073	937	2532	3097	750	967	2501	1297	2281	2374	940	949	1530	808	1102	1773	873	1949
ENSG00000011677	11	14	2	0	1	0	0	0	22	144	0	0	18	1	29	22	0	0	15	0	0	0	0	0	0	343	3	0	47	0	0	4	2	187	0	12	0	0	2	0	0	0	2	553	21	91	2	0	0
ENSG00000012048	374	1209	975	1554	1209	752	1228	950	1804	691	1398	1236	1017	1171	1185	1274	1001	1468	775	599	1164	1329	1480	2042	1629	775	658	853	2388	1038	811	1390	526	1093	1039	631	1348	1227	702	1163	882	930	2334	1027	991	1892	591	879	1000
ENSG00000012061	1241	680	1376	1452	1547	2025	1163	1021	1935	1754	1444	1157	1782	1043	1711	1307	1907	1437	1127	850	1253	1420	1168	1481	1087	1507	1257	1320	1103	1535	1311	1860	1690	1679	1328	1349	1414	697	1153	1292	1284	1475	1173	1313	1870	936	1899	1054	930
ENSG00000012124	78	93	111	5	1132	17	58	171	24	100	23	34	13	31	45	30	53	821	31	98	116	41	44	84	21	4562	44	270	80	41	34	12	51	18	33	11	32	59	84	142	29	131	23	190	7	126	87	21	63
ENSG00000012171	1668	412	1719	1692	876	2406	3026	2807	2310	1565	977	1036	1369	896	1991	2280	822	1449	3656	1492	1473	2836	1786	855	1301	1184	1166	700	1195	2542	2100	2072	2928	1991	403	1513	1385	3122	1286	833	883	2331	554	2621	1774	791	550	3322	1032
ENSG00000012174	1917	1106	1048	847	2165	1098	1315	2648	1256	902	1804	1400	1329	1314	2007	2054	1185	1860	1683	1008	1065	1319	984	1682	928	962	1050	925	860	1083	1515	1137	1787	975	1083	1778	1831	1212	1737	976	1126	2034	1624	1247	1479	354	1630	2024	1140
ENSG00000012211	929	197	316	377	727	518	827	975	528	427	621	560	609	601	578	817	409	440	560	402	417	601	425	881	633	187	472	328	352	396	500	445	442	615	331	514	714	400	567	454	876	756	502	465	752	266	641	589	592
ENSG00000012223	97	11	106	103	2867	117	17	40	85	289	252	40	141	161	309	128	49	627	413	41	152	92	41	84	49	4744	161	77	21	49	90	274	87	354	122	262	284	78	177	106	9	397	333	547	186	58	111	194	39
ENSG00000012232	1957	1802	2424	598	1877	2816	2018	2387	977	1437	2459	1048	990	1147	1903	1875	823	1082	2198	1783	1132	1336	2472	1570	399	1306	1507	1269	1031	685	1502	906	2852	1368	906	2010	1007	2177	1712	897	1782	1738	742	2367	1135	1394	561	1619	1483
ENSG00000012504	4	0	4	0	1	47	264	32	151	188	21	0	0	11	254	0	38	167	7	49	1	8	9	3	0	6	89	200	150	56	5	0	6	1	11	61	3	5	25	17	10	683	0	0	27	102	73	76	55
ENSG00000012660	1419	8440	4341	1336	2640	2653	3494	1519	2533	1455	2629	2701	2784	644	1152	2571	1902	4341	1675	487	3254	4882	439	3936	2391	3296	3104	1750	4377	2283	1250	5636	685	389	1466	1035	946	335	1723	3807	2640	1523	2518	3699	1730	946	2404	2755	1941
ENSG00000012779	1409	5111	1447	597	547	1414	489	2188	341	2501	314	586	388	413	441	378	1275	565	429	708	332	620	866	400	87	687	503	1070	1866	342	251	170	490	867	1469	419	177	830	523	224	356	404	83	964	99	1668	222	363	1797
ENSG00000012817	57	1460	9	1655	1649	0	2902	4	3008	10	1015	1542	1138	2168	3707	0	1298	616	183	0	1	0	1930	0	189	4437	0	0	1308	3022	7	776	7	2220	0	38	0	0	13	2	0	2	94	6	1	0	897	942	2
ENSG00000012822	4184	2507	1930	2033	1947	2466	2359	1407	965	2815	1173	2353	1447	1279	1707	2240	823	1496	2222	2545	3619	3435	2705	1666	2471	2828	1410	1652	1071	2562	1690	1052	2139	1811	1486	1971	2712	1261	1902	2245	1003	1109	1451	2881	1042	1741	1651	1352	1803
ENSG00000012963	1588	567	1389	1577	1537	1261	1132	962	1523	1167	1290	1275	1550	1551	1497	1159	2029	1347	1029	1916	1005	1059	1270	1755	1521	1675	1251	1570	1270	1466	1176	1360	1501	1384	1990	1272	1012	2023	1676	1023	1359	1437	1630	1789	1362	1105	1418	1212	1686
ENSG00000012983	822	3362	1357	1471	1236	960	1669	1145	1155	1116	1091	1486	936	1404	634	1397	787	1389	495	1324	1177	1097	955	1455	1243	1120	752	1508	1408	1049	1028	775	1219	1524	1184	596	850	1247	864	903	1550	979	2176	1921	1506	1571	856	1174	958
ENSG00000013016	306	630	461	117	390	147	814	277	168	106	147	288	421	166	238	199	150	255	188	310	269	129	156	355	88	1115	276	320	799	222	132	100	244	207	221	467	232	156	264	142	254	216	107	439	139	416	113	179	135
ENSG00000013275	4159	1149	3897	2939	4085	3335	2860	3757	5805	2540	5468	2437	3639	4018	5430	3364	5873	3634	3083	3933	3883	2905	2986	3533	2869	5896	4593	4445	4062	4199	3582	5896	3055	2686	4882	4058	3590	3819	4381	5015	4926	4445	4375	3008	5663	4363	5780	4771	5847
ENSG00000013288	1498	2570	2686	1810	1827	3005	1527	1804	1785	2523	1247	1913	1302	1566	1775	2227	1070	2045	2293	2660	2045	1656	1980	1818	4227	2099	2776	2186	2210	1138	1200	871	2042	2071	1795	2210	3150	1925	2656	1226	1425	2439	1040	2485	1610	1319	1194	2562	2330
ENSG00000013293	7	6	20	0	19	1	0	3	0	2	0	21	0	0	5	17	0	1	0	0	3	0	2	3	0	1017	2	8	0	0	8	0	11	0	0	4	12	0	10	1	4	4	0	25	0	0	2	0	0
ENSG00000013297	69	56	92	22	67	13	20	59	50	27	57	56	30	17	60	39	0	22	85	5	32	12	11	30	31	159	19	37	1	33	55	28	28	14	24	126	29	23	84	17	50	13	285	145	16	19	22	16	18
ENSG00000013306	5100	3450	6699	17311	8813	7851	10268	9712	16132	6587	13238	9389	11803	15423	11224	8151	11086	10326	10554	6831	7866	11364	12889	10227	20226	7089	7934	8953	13554	9122	7577	15575	5007	9687	12278	6568	9402	11021	7418	10988	14753	9154	14989	5994	9675	12889	9675	8449	9836
ENSG00000013364	14271	6857	12520	13771	9274	12941	15497	16877	13975	16467	7060	12520	6929	10476	11803	18483	12941	13714	8449	13475	20298	18421	12566	10459	13583	7418	10836	11864	20085	11630	19669	2264	12611	18654	3492	8038	13264	8726	16297	25463	12128	17359	16048	12150	9652	10385	14004	14032	15614
ENSG00000013374	2375	2034	3804	3082	3883	2636	3254	2693	2141	4010	3028	3062	3891	2066	2471	3599	2850	2909	2141	2945	6400	3275	3137	4029	1167	3354	2469	4355	5256	2955	3346	2760	1824	2336	3663	1509	4462	2344	2566	3158	3933	3300	4295	3077	2158	5986	3416	2193	4086
ENSG00000013375	2769	3206	2835	3430	1939	3900	2920	2767	1888	2144	3597	2199	2821	1929	2803	2166	3188	2250	3545	5145	2579	3008	3614	3070	3096	1799	2879	2310	2921	2204	3154	2824	2289	3399	4097	2704	3009	3757	2331	1761	2264	2521	2206	2226	1835	2858	2185	2506	4477
ENSG00000013392	211	124	189	401	202	432	383	355	179	329	386	229	503	248	504	245	577	188	271	395	288	502	277	312	415	87	268	227	326	332	358	473	177	354	1079	248	211	310	236	255	230	217	299	169	205	321	286	221	475
ENSG00000013441	2176	2787	1922	2406	1134	1086	2633	1288	1469	1661	2110	1721	1425	2280	1326	2586	1197	1597	1693	1679	2329	3779	1847	1334	3872	2174	1433	2292	1643	2136	2224	2624	2341	2673	1930	1565	1590	2264	1227	2088	2141	1159	1614	1718	2091	1803	1730	2269	2351
ENSG00000013503	776	287	477	406	601	456	444	568	942	662	556	452	546	803	820	294	539	448	605	1125	357	276	1029	460	524	296	830	365	889	477	555	485	502	498	544	1006	624	713	1051	588	351	764	519	426	811	1003	683	830	658
ENSG00000013523	1784	880	1112	1267	1117	1302	1328	1344	1308	1026	1475	2065	1433	2041	1753	1276	1086	2013	2163	714	1104	1097	1209	2039	1413	992	781	1189	979	1493	1272	1367	2170	1069	922	2283	1130	858	1043	756	1270	1165	3327	935	1051	580	624	1198	842
ENSG00000013561	1948	784	1285	1679	1443	1727	1172	1531	1293	2169	1422	1134	2382	1057	1766	1089	2560	1494	1320	1209	2092	1515	1309	1105	1593	981	1884	1672	1967	1444	1402	3446	928	1490	2788	1119	1255	1302	1468	2625	1521	1455	943	1568	1598	1368	2360	1803	1180
ENSG00000013563	1359	194	616	639	1017	775	1153	1203	477	651	790	626	734	402	655	995	755	782	748	392	755	598	419	878	914	424	474	506	836	534	531	599	480	701	560	1031	1070	774	1310	762	821	789	563	631	830	547	825	641	369
ENSG00000013573	1423	1324	768	1536	848	624	1174	1001	1224	1915	1598	1668	868	1257	971	780	608	1021	1002	1731	1146	1086	1516	1164	1867	6901	952	1394	2803	935	730	1001	755	793	646	985	897	2098	242	1034	1396	798	1102	809	1105	3550	690	1470	2188
ENSG00000013583	2291	669	845	1294	1366	991	956	1044	1564	2638	869	1317	1150	738	3109	1251	1965	1117	2326	747	897	979	333	1088	1063	555	805	1943	295	1249	1871	580	733	1747	800	2849	1308	896	731	838	2066	1684	571	831	903	1045	563	1205	1471
ENSG00000013588	21564	22079	11784	10341	19337	21821	20017	57410	28503	29513	17914	13187	5820	31068	9762	17114	20908	20521	13397	10282	21564	30459	9037	4313	9187	3549	10005	15815	6577	10870	61030	9122	28000	18081	12108	8327	9913	22546	10047	34448	29888	17507	16172	9913	14753	12611	7689	28338	18961
ENSG00000013619	83	213	102	29	94	294	261	159	36	159	59	80	13	58	34	63	59	49	26	605	51	74	64	58	33	138	83	98	51	59	52	18	87	89	191	50	80	495	65	41	73	52	32	148	73	3	44	54	54
ENSG00000013725	300	179	354	310	438	198	241	215	151	289	293	159	183	343	236	150	104	111	214	139	285	225	210	274	136	1848	196	100	485	239	243	138	129	341	100	87	274	189	127	318	170	274	199	563	113	484	515	271	665
ENSG00000013810	1239	1247	1480	4127	2411	1753	2665	1853	3425	1079	2214	2202	2252	3808	1926	1654	3335	2271	1212	3282	1017	961	2944	2121	6522	4293	2807	3182	3462	1888	1931	2147	2957	3377	2702	1272	2367	3946	1769	1477	2447	2680	2633	2196	2856	3894	1892	3217	3076
ENSG00000014123	1411	1778	2560	2430	1491	2222	2245	1879	1558	3112	2255	2020	2368	1357	1746	2307	1583	2866	1376	5551	3133	3211	2017	2829	2496	1817	1990	2358	1707	1896	2999	3188	1249	2207	2231	2067	2137	2061	1448	2113	1893	1864	2137	2638	2424	1703	1628	2813	1387
ENSG00000014138	1522	1435	516	1292	1053	1039	1421	1313	1065	863	1138	1096	1464	1000	1127	1097	2225	934	1324	907	996	1159	1472	1864	1102	940	1209	367	1609	963	1023	1973	647	1350	2471	1331	1327	1698	971	1045	1077	1106	1230	944	1430	2069	1228	774	1141
ENSG00000014164	1109	2092	1218	1514	2317	2112	1993	1241	1621	1254	1130	2032	1251	2103	918	1446	1014	1952	1622	887	1312	1315	1093	1225	2572	960	1400	2477	714	1071	1437	1319	2183	1521	466	1286	1286	1128	1349	1181	1567	1112	2640	1631	1730	367	1715	747	1112
ENSG00000014216	14332	2736	11070	11037	11670	9967	12498	9450	11224	12727	14032	10789	11420	9967	11864	14685	10789	11784	12818	11383	12108	14921	10060	13113	10341	7372	17507	6868	6436	10170	13088	10645	12343	8457	7821	10385	15772	13160	16010	12866	9402	12566	9037	13771	13369	7703	12989	9762	14091
ENSG00000014257	152	78	56	95	88	710	124	277	121	367	37	104	507	402	424	22	742	220	618	167	19	88	634	153	233	26	105	62	230	483	108	27	76	858	415	613	45	1052	228	577	202	409	333	190	63	236	693	106	287
ENSG00000014641	6489	900	4744	5508	3637	4416	5116	5168	4861	3588	5352	2898	5456	4761	6400	4749	13316	3361	4960	4439	3796	3878	5954	5034	7112	5048	4460	5306	4006	6291	3379	7477	4410	5426	6414	7425	4625	5179	5508	6077	7385	6233	3549	4394	6002	3323	5759	5748	5970
ENSG00000014824	3695	2396	3359	5159	5256	4839	5744	5904	4877	4627	4109	5395	5888	4713	4015	4097	5358	4113	4650	3440	2668	2649	5446	4092	5588	2065	5358	4414	5629	4999	4800	3449	6751	3878	4892	4088	5226	5854	6518	2283	3107	6045	3151	4115	3676	3941	3085	5128	6203
ENSG00000014914	3953	10988	570	12520	2278	3385	6745	1735	2773	4690	823	8622	3317	1937	1901	2331	2475	3217	2001	1156	5430	4293	1209	4323	3152	820	2392	3017	4034	4341	9875	1342	2560	1468	1460	1979	1595	2481	3000	933	1214	2380	3255	1077	777	1479	8774	2081	1930
ENSG00000014919	2495	1097	1010	1662	1433	2085	2822	2932	1935	1351	1570	1269	2909	2241	2358	1549	3259	1074	2099	1595	1661	2447	2473	1865	1447	1428	2306	1678	1890	2253	1762	1752	2064	1134	3435	3292	1679	1780	2328	1594	2612	1855	1371	1697	1191	1437	2017	1925	2170
ENSG00000015133	1593	1288	1510	2367	2690	1776	2797	1747	2723	2166	1478	3691	1389	3012	1811	1683	873	1861	1290	3905	1187	1098	1691	2511	2321	3707	1339	1474	1500	2063	1760	541	3736	1791	631	1483	1396	2024	1074	959	1877	2419	2245	2566	2242	1521	1220	1368	1789
ENSG00000015153	462	1464	639	604	518	489	380	470	447	421	1065	302	749	499	650	465	945	509	651	615	509	766	709	436	448	551	779	716	907	413	573	1667	368	513	981	502	483	476	438	633	571	493	532	371	768	797	730	673	506
ENSG00000015171	3028	1958	2449	2618	2495	2227	2121	2160	1952	2789	2241	2571	1982	1846	2740	2473	1931	2188	3014	2920	1879	1558	2583	2159	2305	2469	2466	2727	3057	2197	1843	1868	1896	1394	1712	3090	2668	1958	1693	1661	1230	1942	1473	2723	2558	2099	1945	2375	1918
ENSG00000015285	250	266	628	145	356	129	170	407	80	139	349	156	120	158	206	115	148	258	173	235	278	144	136	239	92	1326	178	297	236	226	127	101	225	173	84	149	158	170	169	206	183	319	70	449	89	293	226	152	544
ENSG00000015413	23641	2941	2504	635	1022	752	5780	470	1422	1867	7483	438	14685	7071	28828	6282	1029	9111	28660	6662	14240	18714	790	5581	18483	836	11532	7203	7438	2212	7008	22651	13554	12679	4429	8184	3989	2283	4135	5352	2519	10282	1167	1822	6344	9899	259	5462	88
ENSG00000015475	2615	3398	1353	1825	1048	2501	1473	1940	1731	2100	1863	1598	4627	1216	2926	1852	4290	1537	4069	1635	1171	3304	1840	1361	2977	780	1908	1316	3320	2485	1540	2952	1898	1516	6793	1854	1724	2170	1747	1639	1452	1350	1244	1088	2085	5237	2050	2595	2374
ENSG00000015479	129	2599	142	229	144	84	346	103	224	149	144	207	88	316	145	121	71	174	87	278	208	255	217	162	326	76	111	164	475	160	257	259	88	234	69	109	173	333	83	174	166	103	177	141	143	556	95	176	79
ENSG00000015520	35	11	26	41	3	15	2529	2294	63	29	50	8	38	67	2074	17	120	15	9	236	18	7	370	49	4	37	38	65	326	803	101	114	2623	107	0	705	10	225	12	41	58	337	11	9	292	0	18	1577	381
ENSG00000015532	713	1499	1138	1352	1235	1561	1201	857	1707	1658	1119	1241	1051	1358	2002	1535	805	1293	1265	947	1260	1208	967	1266	1570	1016	747	1074	970	969	930	854	798	2381	407	1402	1272	1038	941	1829	1212	1142	1558	1145	799	529	940	768	1448
ENSG00000015568	0	0	0	0	0	0	0	0	0	0	0	0	0	0	0	2	0	0	7	0	0	0	0	0	0	0	0	0	0	0	0	0	0	0	0	0	0	0	0	0	0	0	0	0	0	0	0	0	0
ENSG00000015592	6	0	4	0	11	0	0	0	0	0	0	3	0	0	0	4	0	1	0	0	4	0	0	0	0	5	0	3	0	2	0	0	0	1	0	0	4	0	12	0	10	0	0	4	0	0	0	0	0
ENSG00000015676	6161	1939	4162	4761	5904	3117	3039	3673	3238	5723	3660	4809	4732	3751	7347	3874	2996	4725	9774	2238	5798	2077	2980	3275	2713	3668	4303	2846	1780	4488	5663	3310	3733	2703	1898	5465	5229	2635	7919	4464	2765	4448	5312	3881	2060	2313	5831	2273	3597
ENSG00000016082	1	2	1	0	266	237	0	0	0	10	9	10	11	0	20	16	0	2	38	71	14	10	279	25	0	14	15	26	1	43	19	0	13	4	268	0	9	215	18	12	3	0	25	10	38	1	5	7	29
ENSG00000016391	3013	1008	1799	2493	2660	2813	1277	2843	2995	2087	2035	3652	1151	3435	2484	3894	2156	1710	4694	3538	3325	3060	4429	72	1809	490	2442	2740	1944	1283	3649	1878	2539	3098	1993	1089	4766	3276	3061	1970	1599	1485	7646	3355	2077	1433	2124	3128	1362
ENSG00000016402	2616	1404	707	1521	665	1090	446	521	505	975	403	821	1830	988	1166	1160	1878	1039	2201	551	1329	1752	731	2045	2064	90	802	180	650	1213	3148	1223	80	806	634	2888	1152	733	682	1174	621	1148	963	418	1060	361	1240	2327	855
ENSG00000016490	182	42	2093	13423	9	6623	2151	9787	5734	55767	5405	93	1749	16784	42333	13	460	7564	1041	6395	910	12005	864	1215	2	142	9913	496	764	7470	20	35	3666	12965	71	5243	1242	1402	4238	548	1749	29513	182	983	96	3609	31893	1205	7451
ENSG00000016602	76	0	66	1	0	352	2114	730	2561	129	3066	37	1164	54	2434	80	2972	3558	594	112	18	3458	180	76	26	40	8548	210	9	5748	10	0	269	23	12	0	199	112	315	202	64	2820	267	52	1	376	1196	130	2471
ENSG00000016864	1461	1182	1211	1896	1440	2093	1212	1359	1328	1415	956	1239	2283	1502	1044	1501	1939	1185	1690	1143	1566	1496	1799	1268	1457	1802	1565	1463	1549	1188	1329	2242	1574	1553	4000	857	1246	1761	1322	1564	1071	1008	2097	1619	1528	1567	1563	1439	1666
ENSG00000017260	5762	3333	4530	4637	5752	4844	4479	5518	5468	6582	3480	4952	3908	4960	3805	5851	4015	5947	6724	4576	4694	4197	4746	3784	3936	4272	5373	3939	4274	3605	4897	2530	4435	4500	3829	4545	4637	4812	4918	4076	4492	4383	6300	4381	4218	4398	4877	4488	3710
ENSG00000017427	25	0	39	5	49	8	8	98	7	21	40	49	10	0	21	6	0	9	0	0	16	4	9	18	0	26	19	42	1	34	5	4	25	4	0	61	28	2	33	9	50	51	4	212	33	1	14	27	6
ENSG00000017483	10254	1465	306	3259	175	2343	2029	393	3567	1416	2355	2641	3991	4135	256	3310	544	978	6704	69	222	2839	136	4214	19	506	287	86	102	3988	2457	2862	3046	2731	2606	3807	159	2932	1302	955	114	3696	1755	1886	4097	3248	3770	4371	2223
ENSG00000017797	1639	1941	2638	1640	3178	3379	2856	3262	2924	3820	1729	5538	2598	3414	2195	2255	2409	3330	1205	3432	2502	1867	3389	1877	2013	3088	2702	1714	3377	2307	2118	1610	2993	3079	1402	1990	2144	3853	1534	1728	1986	2857	2281	2169	1688	3392	2081	2719	2160
ENSG00000018189	303	2926	583	747	645	749	671	759	593	563	617	688	353	590	774	564	483	565	812	581	450	494	614	604	2113	1318	772	365	681	596	584	447	320	712	486	538	657	701	433	665	504	432	391	706	623	738	395	534	540
ENSG00000018236	101	14	40	0	44	1	2	24	7	44	18	57	33	0	33	41	31	31	17	0	13	15	10	40	0	822	13	70	1	12	5	13	40	12	21	31	34	20	87	1	11	11	0	73	8	34	18	13	6
ENSG00000018280	711	12235	1250	79	162	176	228	1283	95	114	450	293	206	156	153	182	285	828	236	547	303	175	660	189	104	34	258	900	1801	71	100	218	1115	100	683	232	142	491	308	80	630	147	106	158	106	1548	120	54	1034
ENSG00000018408	1579	1507	1932	200	1389	336	334	1014	354	485	588	1283	357	384	536	1748	471	884	722	535	876	885	831	970	396	1590	711	1647	345	363	1482	623	1090	578	399	1801	980	382	1326	298	2914	549	401	1993	1192	225	556	1269	1357
ENSG00000018510	4236	3744	3814	3922	3712	5795	3773	4313	5677	5769	3969	3506	4278	5297	4133	4081	4505	3542	2591	3251	3495	3656	4778	4186	4240	4065	4024	3996	5217	4263	4085	2289	4261	6607	3087	3712	4369	6061	3284	2392	4307	5208	3191	3874	5726	5915	2875	7661	3989
ENSG00000018610	1389	257	1086	796	1290	635	788	1049	1081	724	1209	943	817	959	676	1426	961	1298	620	651	1068	688	807	1425	900	1020	757	971	943	788	708	1183	885	661	915	552	1379	765	1428	1113	1281	1067	1466	921	1295	1110	1063	1424	686
ENSG00000018625	255	0	93	3	375	22	0	43	2	27	3	279	0	1	29	45	15	12	12	0	26	7	14	25	14	102	11	208	0	12	67	4	151	27	0	95	105	2	138	4	14	19	0	272	49	1	22	12	4
ENSG00000018699	786	505	916	880	857	609	710	785	794	612	848	977	1098	767	567	1183	1127	861	503	519	1238	1002	825	1464	1111	504	858	859	785	689	916	1172	805	1057	894	650	921	733	877	958	1276	1042	1041	992	1425	1170	907	1237	578
ENSG00000018869	32	3	17	41	23	15	3	19	0	10	14	17	5	11	12	24	26	12	12	10	36	32	13	17	12	12	41	14	11	10	2	116	10	12	9	38	36	8	22	5	9	18	2	31	8	1	22	12	18
ENSG00000019102	962	0	173	730	65	4713	101	298	540	6895	279	245	274	250	891	18	239	560	148	42	130	1166	148	61	33	466	1322	6	22	1385	174	10	1780	1621	199	80	240	140	289	990	70	2993	48	218	97	186	2024	38	468
ENSG00000019144	2581	6688	2527	871	1799	684	1434	2152	832	1994	1354	2101	779	740	1066	1250	1207	1516	947	1433	3344	1446	1731	1332	1066	1979	2158	1297	1854	920	1111	801	1018	1245	1179	1310	1282	1285	1546	844	696	1583	505	2543	1214	1429	1247	1994	768
ENSG00000019169	836	961	1340	1	1	3	8	942	24	20	108	88	31	17	84	9	94	436	31	105	106	44	240	76	2	1	89	1855	1196	1	110	64	937	5	156	79	71	208	478	7	11	68	17	135	12	697	14	20	19
ENSG00000019186	123	6	2	52	0	3	6	0	113	0	54	32	24	8	10	41	14	39	85	0	26	28	2	8	26	10	3	28	1	10	20	56	9	1	0	35	15	2	7	19	8	2	9	3	78	4	30	25	2
ENSG00000019485	442	398	306	384	312	341	218	208	409	784	465	463	380	279	763	788	354	261	746	390	937	233	344	346	189	319	331	181	289	728	535	424	373	156	326	803	749	325	351	137	130	455	470	249	837	256	226	787	200
ENSG00000019505	156	696	387	1966	1065	4602	148	1323	269	3192	1011	2047	1000	496	1879	3289	275	636	536	6372	2519	358	7271	2364	4	271	1060	125	2506	2918	2154	145	1970	2388	1203	1489	2340	3132	2187	1374	822	4036	1927	295	1204	336	3732	1490	5337
ENSG00000019549	402	1130	558	90	326	163	176	398	139	121	436	195	144	134	279	116	301	371	370	262	229	183	179	296	79	235	365	375	53	176	116	236	187	167	311	432	190	273	332	147	237	272	156	267	185	194	110	80	223
ENSG00000019582	41499	21907	89239	30074	32312	17863	72350	66586	8530	31271	58260	34701	13501	22262	28987	51457	54948	22849	19402	20298	26407	64224	47876	22079	1921	124440	35481	30074	39402	32984	20368	9862	23543	17212	22079	24301	26825	10430	30261	140149	131908	31271	29888	63110	9556	22546	131908	17655	149706
ENSG00000019991	170	34	322	74	196	142	365	149	66	93	311	465	125	175	207	129	108	94	335	323	193	231	74	201	56	313	314	244	102	334	140	145	252	199	46	204	385	51	301	109	37	183	108	468	178	111	170	257	129
ENSG00000019995	748	393	534	390	618	430	455	388	684	474	465	555	161	830	631	530	381	466	1044	510	551	325	593	428	439	472	521	494	283	581	456	387	590	309	220	1113	653	462	578	391	480	405	400	410	384	371	372	437	367
ENSG00000020129	670	1758	1077	636	1151	931	1260	853	919	749	927	1929	1006	807	628	906	701	1154	1079	1012	1206	695	1307	1056	1687	1759	1074	948	992	476	697	648	1402	1026	869	932	1319	1685	908	948	754	818	1520	1592	1053	1166	540	869	934
ENSG00000020181	1995	6237	3039	456	2189	554	781	1322	481	691	2235	2338	622	625	1108	977	713	1637	677	1188	1697	583	924	1542	329	2971	1465	1641	599	833	792	268	1144	1002	783	1818	1701	770	2013	482	634	1229	853	3101	1071	1339	546	766	678
ENSG00000020256	1727	480	1810	962	877	926	836	1021	1434	837	1688	1953	1507	1166	1327	1729	943	1727	3672	1047	1785	858	859	1709	1232	1551	1159	1252	337	1120	1393	1224	2418	1028	567	2741	1449	1186	2250	1002	651	1185	1935	802	1225	420	1088	754	904
ENSG00000020426	698	245	486	770	596	530	235	359	792	534	543	478	728	1153	637	494	770	488	523	711	439	433	832	789	725	300	514	1214	595	359	487	728	942	494	1093	789	348	809	351	435	1167	625	1408	396	935	751	483	747	664
ENSG00000020577	945	3364	1108	103	897	214	787	488	626	328	644	453	355	354	436	753	304	679	329	421	335	521	652	725	373	710	220	725	694	465	385	163	483	403	268	268	367	619	558	122	895	187	600	847	587	910	173	304	528
ENSG00000020633	453	744	934	138	893	207	978	859	283	915	558	530	210	226	898	252	192	405	1201	292	367	286	193	359	130	2208	228	391	216	838	468	159	296	269	304	633	318	261	321	255	218	433	115	788	224	216	256	253	705
ENSG00000020922	1160	1768	976	1251	1232	909	877	530	1119	625	1202	1231	1064	1219	823	1894	1021	1191	1587	570	2105	1897	793	1953	1327	986	721	750	450	899	1030	1608	1176	1351	922	1110	1262	809	1001	1146	1354	874	1974	1047	1932	820	961	703	589
ENSG00000021300	307	1549	1080	277	707	783	265	444	884	1724	2164	271	381	2097	459	2648	493	517	738	6344	3323	2825	4038	282	400	166	3805	1472	118	184	1313	2214	2984	1007	5013	961	1673	555	3741	1516	2992	240	1804	4149	1866	159	304	1029	259
ENSG00000021355	8794	10742	4427	10459	6376	20226	22849	27400	7309	24413	5912	5459	18360	8765	8038	3993	22546	9298	2918	9252	5684	9724	13583	5561	6057	3242	12108	10694	14849	8268	12278	7215	7675	11155	39402	3309	7284	20153	5182	12703	17809	11883	8127	11650	2905	26140	12635	15575	24861
ENSG00000021461	12	0	0	3	0	0	0	0	0	0	0	2	0	0	3	4	0	0	0	0	1	0	0	3	2	0	2	0	11	0	0	0	0	0	0	3	0	0	0	0	0	0	1	0	0	0	0	0	0
ENSG00000021488	1	0	0	1	1	10	191	33	54	18	3	45	80	1	1401	1	0	17	38	12	7	20	0	0	2	3	5	219	0	203	9	5	1116	4	0	156	4	0	4	0	15	34	15	0	1	2	9	6	6
ENSG00000021574	584	1137	1383	1142	865	1026	855	818	1097	1288	1337	930	1313	884	706	1140	747	955	298	1062	1561	1302	792	1182	1214	1249	1077	1140	1199	784	1024	1592	800	829	1237	432	1071	971	695	1049	1183	1192	1005	984	1757	1157	1138	1374	825
ENSG00000021645	654	62	293	37	126	17	16	64	263	38	230	227	90	121	884	90	62	126	100	45	97	19	43	301	9	398	284	470	33	91	193	456	126	185	21	647	235	60	185	39	203	71	34	162	1314	32	29	90	35
ENSG00000021762	1729	1793	2052	1061	1200	1299	1850	1689	1156	1930	1221	1080	841	1500	1017	1659	1747	1579	1670	1189	1562	834	1875	1303	1549	663	1771	1724	1928	970	1929	470	2105	541	459	1628	1699	1119	1470	1512	1265	1707	1095	1442	1723	992	1231	1422	978
ENSG00000021776	2548	1777	2360	1270	2674	1522	2542	2360	2396	2832	2376	1688	1916	1504	2126	2047	2062	2176	1947	1961	1574	1127	2482	1641	1087	2864	2755	2133	1991	2311	2232	1672	2986	2165	1692	2466	1479	2101	1708	1065	2513	2079	1520	1411	2632	3143	1531	2191	1919
ENSG00000021826	132	32	69	0	34	42333	117	154	706	299	41	113	28	8	8707	8	159	18	160	19	13	19	817	13	0	86	82	1019	3	1562	0	37	2133	1186	93	43	21	23	52	10	929	1715	8	28	36	35	54	53	72
ENSG00000021852	0	0	0	0	0	0	0	0	0	0	0	0	0	0	0	0	8	0	0	0	0	0	0	0	0	0	0	0	0	0	0	0	0	0	0	0	0	0	0	0	0	0	0	0	0	0	0	0	0
ENSG00000022267	3077	1109	1402	155	2994	626	392	640	298	963	600	1828	378	391	907	772	432	445	563	350	530	553	354	635	186	6479	1026	2548	56	1065	604	300	1777	576	651	2141	1274	262	1673	233	413	846	148	2416	721	142	469	377	402
ENSG00000022277	2535	1096	6404	4963	2964	2278	2384	2463	4416	2681	7215	4361	4800	3968	3224	8234	3055	7321	6522	2408	6587	4369	2567	6312	5423	5759	3428	6668	1714	4299	5361	6367	8934	3261	1675	3927	6719	2996	4607	4926	4088	3961	6974	3710	4908	2110	3430	3550	2364
ENSG00000022355	0	4	0	0	0	0	0	0	0	0	3	0	0	0	0	0	0	0	0	0	0	0	0	0	0	3	0	0	0	0	0	0	0	0	0	0	0	0	1	0	0	0	0	0	0	0	0	0	0
ENSG00000022556	672	18	73	24	1	10	6	2062	27	46	14	832	38	1	10	0	27	1196	597	19	2	1058	553	33	4	3383	160	36	71	13	16	28	1765	3	28	11	13	23	44	47	23	54	2006	48	0	210	20	27	1223
ENSG00000022567	1057	2681	1179	864	1479	3188	1732	1186	1275	1079	674	1786	967	1527	1055	1202	746	1681	1928	1061	1361	869	1016	775	2708	1229	1254	781	810	971	1079	584	1759	1287	442	1308	926	2028	888	914	1060	1140	967	843	922	1833	790	935	2055
ENSG00000022840	6980	3199	5741	6782	5150	6461	6836	5769	6917	5866	5622	5888	4435	5446	6873	4532	4973	4763	4751	8259	4851	5156	7014	5828	5663	5870	6498	6587	4398	4511	5636	2846	6568	5398	5498	4255	6326	5439	7405	4513	6308	6385	4400	4710	6321	3931	5508	6991	7974
ENSG00000022976	111	364	89	399	257	224	406	218	206	315	168	146	238	306	229	138	242	127	54	257	94	144	144	177	445	59	62	267	351	250	250	289	169	229	293	128	197	299	134	136	155	168	363	232	216	413	196	281	198
ENSG00000023041	2286	900	1899	2697	2013	1848	2829	1869	2469	1005	2385	1573	2606	2393	2268	2644	2865	2072	4106	922	1782	2683	2122	1830	3134	1345	2031	1837	1078	3083	2022	3793	1505	1077	3080	2903	2220	1748	1651	1509	3877	2051	1318	1918	2235	1628	2434	1632	1578
ENSG00000023171	331	677	159	53	141	300	811	270	125	101	199	69	135	63	232	89	65	82	101	688	132	77	125	271	56	363	64	110	313	308	127	38	1580	71	88	48	103	353	95	68	152	194	87	153	240	818	63	57	167
ENSG00000023191	8973	4490	9389	5231	6395	8440	6354	7785	4168	6841	7166	4890	5900	6562	7597	6190	8670	5401	5602	5208	6363	7858	6317	7240	6291	5261	9263	9101	8631	5663	4999	5156	4790	6912	3819	6852	7048	6503	6923	6326	5270	7014	6597	7083	7597	5270	7378	4288	8449
ENSG00000023228	5264	3597	4788	3529	2980	3383	6119	5078	4214	4157	3407	4751	3976	4931	4060	3648	8176	4111	5179	4242	4530	3930	6699	6557	5430	3754	4834	3854	7112	4604	4359	5203	4282	3996	4513	5352	4657	4939	5214	3938	4221	5762	3894	4471	3499	4623	5966	6291	4410
ENSG00000023287	1981	3828	2397	1821	4657	2669	2586	1685	2351	2547	2229	5300	3126	3730	1248	3984	1837	4534	2265	2700	4680	3775	1755	4013	4864	3708	2296	5408	2159	1591	2974	1475	2462	2137	2220	1495	3413	2261	1455	2271	2399	1697	4268	3198	3451	3605	2128	3061	1578
ENSG00000023318	5234	1397	4180	5698	4839	7919	5788	4812	4620	6946	4929	4623	5312	6522	6414	6404	6777	4309	7215	5851	4591	5285	5616	5734	5168	4746	8135	4560	2376	6557	6053	4151	8119	9699	6367	5521	5653	6291	5759	6857	7523	5288	4854	4846	4155	2270	6470	4955	9590
ENSG00000023330	2762	1901	2437	2331	2395	3028	3320	4632	2376	2508	2695	2050	1924	2891	2815	2519	6709	2081	1881	3221	2599	2476	3835	2128	1709	2034	4099	2424	9252	2268	2256	2684	2243	3525	3689	1380	2665	3672	2008	3171	2515	3412	2578	2972	2213	5544	2316	4699	4074
ENSG00000023445	2022	2375	3579	1190	2366	1589	18961	7215	1636	1133	2537	1095	2394	2005	3393	1700	3603	2846	1698	1879	1498	2420	1215	1123	637	4541	1447	2717	5389	1633	633	660	847	4713	1643	555	1021	2763	797	2737	6148	2932	2690	2107	868	18961	2534	1058	11005
ENSG00000023516	2390	11438	4481	4111	3335	2972	4947	2379	4494	3561	3120	6326	1200	2893	2213	5072	1390	5673	3837	3161	5773	7258	3398	5866	3332	5070	3939	2935	5064	3446	5420	3120	7184	3305	2649	1318	5206	2476	4694	3627	2208	2464	2659	4788	2231	4250	3445	4131	2314
ENSG00000023572	584	97	410	756	384	562	486	688	567	399	378	366	873	700	827	347	817	609	1127	443	376	446	407	659	1014	103	548	394	380	775	523	554	787	432	549	653	638	848	880	992	724	482	418	285	384	343	986	686	733
ENSG00000023608	261	92	281	439	289	348	549	263	266	218	395	300	432	430	324	257	353	322	204	315	239	231	307	419	446	190	163	428	256	263	170	471	294	457	463	204	172	373	131	258	817	270	619	277	408	497	291	246	215
ENSG00000023697	1260	370	1058	1818	759	1415	1098	1695	1415	3554	2179	1287	3663	1017	2888	1258	3621	1112	1822	1347	1479	2236	1001	1441	1645	869	2502	2174	1907	2133	1800	2780	1042	1567	3500	1469	1347	1093	896	1164	1706	2130	1563	1262	1825	2024	2936	1625	2228
ENSG00000023734	4768	1636	5485	4102	5449	3837	4259	4485	8873	5564	9823	3988	5405	5943	6132	7172	6009	4715	7966	5666	4793	5241	3529	5029	4464	6980	7378	9122	5312	4657	5018	9508	4406	4522	6363	4703	5766	4699	3763	6217	8151	7031	5915	4392	8863	4144	4771	5389	5762
ENSG00000023839	23	99	87	119	42	20	221	33	69	3	981	36	205	23	2143	88	155	21	292	110	112	291	115	47	104	252	15	173	275	3624	153	118	162	10	52	258	876	91	54	41	108	493	9	14	382	90	26	514	234
ENSG00000023892	857	678	527	791	394	539	372	371	499	967	521	874	491	783	786	612	213	628	429	987	829	1065	1155	684	1433	1210	733	1370	679	938	1044	628	1001	915	263	784	735	522	594	960	721	804	368	955	856	839	700	1845	988
ENSG00000023902	1365	2246	3013	364	1517	365	464	1441	448	483	1009	872	504	475	669	915	1026	897	364	393	660	656	614	781	223	3112	780	2039	1546	722	621	686	1226	642	1195	653	634	578	994	460	1249	617	296	1615	499	1624	846	391	1278
ENSG00000023909	2177	875	1077	1314	914	1147	1206	1555	1711	892	1045	1311	1511	1039	1314	1351	1240	1346	1789	1257	1270	998	1116	1671	1770	737	947	1414	1654	1812	1578	672	1068	1778	1437	1212	1840	1734	1127	3176	1280	1564	1035	654	1863	1478	1257	2056	1522
ENSG00000024048	2022	3976	1749	1718	1642	1816	2388	2396	1510	2367	1350	2570	1376	1719	1466	1779	1611	2024	1890	2253	3068	2436	1804	1934	2029	1678	1882	2064	3913	1919	2512	1530	2066	2007	1759	1780	3139	2255	1894	1926	1583	1734	2265	2116	1081	3355	1591	1883	2614
ENSG00000024422	2914	8688	6508	433	4375	1247	1151	3462	785	1050	2521	2841	797	946	1444	1585	1017	2462	1049	1126	1751	1063	1769	2139	306	4687	2108	4142	226	1014	1084	580	3044	1488	2224	2052	2124	1657	2528	550	1877	1778	929	4916	1466	533	850	1056	1717
ENSG00000024526	949	257	329	502	887	898	1163	1155	1109	419	849	1444	2075	1206	711	627	1760	631	662	1571	617	863	1019	672	1632	714	661	707	2230	771	474	991	851	1234	2068	664	837	1439	428	823	459	1205	813	322	642	2503	1211	1115	1457
ENSG00000024862	451	248	491	857	480	768	627	492	355	894	514	375	913	490	479	848	599	733	482	519	1202	1106	719	853	1005	671	619	767	366	498	1071	1039	787	639	1382	299	668	552	799	639	630	610	757	771	465	579	761	944	502
ENSG00000025039	112	1090	364	105	108	82	100	285	119	105	93	139	156	74	104	770	224	213	77	107	101	138	173	102	1275	191	162	372	1113	105	113	87	149	56	282	29	177	71	126	80	276	106	163	436	199	421	138	237	224
ENSG00000025156	409	150	273	518	435	352	455	334	408	356	659	374	525	526	421	447	557	457	484	394	562	576	575	584	532	638	355	408	384	465	410	927	186	549	704	491	713	424	284	454	596	331	496	390	578	597	452	523	412
ENSG00000025293	1532	2299	3653	2368	1761	1380	1723	1206	2775	1508	2954	2778	2087	2766	1463	3723	1106	2991	2923	1173	3393	1804	1402	2409	2334	2833	1559	2541	1596	2064	2571	2138	1564	1610	993	1330	3074	1415	2108	2621	1651	1441	3411	2362	2245	1989	1691	2128	1215
ENSG00000025423	112	39	232	24	114	60	37	52	56	51	77	146	30	91	74	80	48	63	42	31	49	48	67	56	65	96	116	85	83	89	45	144	206	58	103	131	109	75	125	38	42	87	79	109	98	61	44	71	71
ENSG00000025434	1437	1616	1247	1182	464	578	847	1480	644	1142	797	596	2129	713	1674	477	1289	942	943	415	794	1036	789	447	614	341	751	953	2534	1269	1006	1816	1306	502	1646	2816	958	672	578	678	558	976	683	946	875	1403	1141	961	1129
ENSG00000025708	4515	5491	5340	637	1970	1696	2676	5150	1768	1352	2768	1944	2012	1289	3326	2130	2569	2804	1630	1398	1147	1758	1624	1320	534	1945	2272	2066	5670	2656	1575	770	2793	1181	1668	1569	1408	1736	2367	1329	2707	1985	651	3951	446	5795	2640	1191	11803
ENSG00000025770	3675	485	934	2035	880	1574	1390	1506	1618	1143	1285	1279	2246	1149	1943	1569	2894	1446	2528	1797	976	1529	1981	1465	1896	1145	1064	1075	2357	1429	942	2140	1068	1428	978	1853	1664	2216	1213	971	1295	1547	1519	838	1984	2148	2102	1553	1798
ENSG00000025772	2544	469	3309	3467	3066	1295	2329	2192	4250	1509	3978	4416	3634	4041	2514	5759	2237	5249	3736	1780	4142	4634	1936	5915	7148	4265	2347	4410	1569	4153	4147	3838	5885	2336	2370	2277	6190	2259	2749	2793	5408	2612	4327	2101	3292	1935	2496	2566	1818
ENSG00000025796	2432	4005	3928	5023	3158	3152	1893	1707	3101	3599	3451	3440	2099	3428	2039	3322	2307	4036	1596	1192	4184	3628	4102	4147	4299	3779	3229	3951	970	2392	3149	2827	2194	4448	734	1704	4027	4445	1945	4144	4383	2933	2949	4618	4675	2333	2686	3859	2246
ENSG00000025800	2110	3106	2716	1402	3516	3225	3620	3106	3022	2994	2145	3207	2180	4221	1554	2396	2286	2942	2024	3136	2812	2646	3542	3304	3014	2968	3341	1803	4175	2085	2154	928	2405	3609	2469	1586	3000	3350	2024	3115	2359	2751	2264	3556	2086	4074	2071	2130	3320
ENSG00000026025	14718	28163	38085	3078	23345	4113	5081	16647	3458	5701	13449	11120	5766	4706	6980	10102	7321	16877	4749	5923	7858	7577	10476	10711	1867	31893	12889	21063	11784	6182	5640	4834	17405	7927	12611	9111	9724	7089	11903	4220	10853	9899	3394	22079	6884	9079	6441	4055	9343
ENSG00000026036	61	1708	93	564	52	119	391	182	175	95	265	155	440	317	119	151	492	196	903	139	131	254	147	269	542	55	87	164	361	217	230	227	456	104	0	79	166	231	125	474	156	72	378	122	110	234	215	124	1035
ENSG00000026103	290	821	520	615	290	907	568	590	506	510	531	340	898	515	1213	331	1467	342	313	395	383	837	814	479	128	625	546	411	1276	1008	608	345	345	633	2305	563	414	354	248	1257	575	803	458	429	141	1525	1890	652	1842
ENSG00000026297	4365	2695	3658	4282	1924	3598	2077	3686	2689	3751	1491	3037	3963	4773	3802	3616	2854	3110	3826	3509	1784	2520	2619	3455	5173	2226	2425	3158	2217	3111	5043	1673	1984	4547	517	3108	3020	2269	5528	8934	2927	2431	2588	2239	2696	1331	4717	4124	1496
ENSG00000026508	26140	20443	16558	11706	14424	20298	7958	22079	15534	13829	10116	5595	9774	17163	16602	9579	16602	8336	16602	7950	18081	11532	21145	4625	12498	13160	11207	13160	11190	11086	11630	6208	14753	13316	18654	3173	12611	20598	13038	17863	16090	9309	13113	18777	10615	11903	13829	11650	17555
ENSG00000026559	55	20	29	5	61	12	36	21	33	23	22	28	26	7	22	13	31	44	158	2	18	10	5	7	230	295	31	124	11	17	20	2	17	5	0	139	145	7	181	16	26	45	17	24	53	1	525	3	2
ENSG00000026652	399	497	431	96	233	267	322	711	223	130	202	199	87	185	346	107	286	238	195	71	160	189	499	170	53	878	188	160	539	161	145	90	355	782	282	243	130	993	228	838	646	157	145	559	143	143	301	65	318
ENSG00000026751	685	652	1607	96	235	302	341	1037	217	556	1060	309	276	209	716	239	703	340	266	374	610	594	174	719	53	1542	767	175	1831	1449	346	426	274	344	852	119	286	342	295	352	186	888	68	976	29	1490	687	271	1959
ENSG00000026950	1563	1524	1541	1064	891	1706	2792	1443	1084	1405	1158	1678	1186	835	1195	1536	841	860	1039	1352	2345	3086	1323	1106	1116	1618	1637	360	2733	2306	1292	850	581	1587	1771	910	1306	660	872	1996	1598	1342	739	1948	395	2279	2554	1493	5318
ENSG00000027001	2158	368	1211	1892	1345	1030	1860	1792	2294	1129	1029	1348	3173	1392	2213	1630	2652	1701	3625	760	1362	2915	929	3711	3173	843	2536	869	1065	2362	2332	1542	1747	1274	1524	2392	2359	823	2873	1804	1971	1488	1910	1399	815	1688	2556	1914	1802
ENSG00000027075	249	1557	765	484	566	176	598	372	410	821	469	453	249	392	252	348	195	443	271	271	388	374	231	377	460	1677	343	347	1071	302	409	211	885	934	299	336	448	423	358	286	446	395	191	764	236	651	388	251	673
ENSG00000027644	1	15	3	1	5	1	3	0	0	7	0	5	0	31	3	0	0	0	7	7	0	0	5	3	0	142	2	0	0	1	2	2	0	0	0	10	1	3	0	1	0	0	0	15	0	1	0	3	0
ENSG00000027697	2745	3781	3634	3973	5005	4652	7378	6592	2350	4620	4412	2286	7048	3744	5048	2429	8873	4807	3096	2434	3506	6940	1983	3769	2613	2513	4093	2631	4524	5176	2236	4339	2160	2665	6648	2463	1808	5136	2288	5297	4849	4020	2005	3284	2305	7077	4462	3813	9967
ENSG00000027847	1337	981	611	1697	818	1796	1389	1238	1448	1467	677	956	1886	1743	1583	759	1402	821	1641	632	980	856	741	1234	1549	418	1261	1435	1531	933	736	954	731	1109	770	2114	1113	978	1796	2237	1456	1065	1664	1012	949	743	1921	1089	673
ENSG00000027869	134	93	239	473	178	210	228	178	328	327	219	260	440	379	251	379	263	425	171	122	143	305	180	607	399	310	73	61	147	372	246	134	158	348	395	181	149	157	123	221	422	226	420	282	359	264	282	273	338
ENSG00000028116	547	1042	606	523	630	646	444	810	491	621	727	503	702	612	407	750	647	553	227	705	729	613	465	906	817	322	735	576	1183	288	601	956	232	702	1021	231	581	756	275	743	999	766	417	551	1199	1908	567	1183	1039
ENSG00000028137	1807	4680	3416	1420	3974	2119	4331	3525	2519	1766	2345	3729	3210	3255	3403	3529	671	2343	3020	1390	3599	3907	2347	4380	2631	3121	1811	1485	3231	1672	2186	621	3485	1461	1348	1453	4325	1230	1984	2399	2959	2728	2396	3625	870	4238	2514	2731	3741
ENSG00000028203	3872	2564	2990	2921	3153	2997	2685	3120	2982	3284	3612	2723	2421	2763	4069	2059	3203	2325	2411	4614	2216	2320	2951	1876	2087	2703	2839	2872	3250	2764	3261	3062	3032	2141	2898	2549	2613	4293	3271	2225	2919	3253	2293	3041	3441	2500	1852	3055	5389
ENSG00000028277	94	1171	305	98	497	110	216	191	52	180	191	105	68	92	109	76	116	400	134	159	220	76	108	192	26	2425	101	150	51	134	113	49	98	182	94	81	115	106	113	132	190	168	225	270	31	100	95	63	152
ENSG00000028310	1553	6618	1052	1446	1151	614	1393	802	1444	1168	960	935	1088	1697	1222	1256	1063	951	1251	1553	1794	1134	1295	1629	1123	2221	1869	873	2247	1386	1451	1666	1515	812	1159	1479	1145	1812	1250	1667	1193	823	1320	1306	1198	2607	1335	1881	1396
ENSG00000028528	3899	2439	3620	1393	2877	2245	3913	3032	2679	3527	3603	2478	2151	1554	3143	2820	4381	2782	2701	3118	2639	2372	3663	2172	1942	5176	3571	2815	3009	2834	2535	3171	3513	3378	2714	3362	2070	2785	2547	1784	2873	2821	1899	3000	2496	3287	2005	2351	2980
ENSG00000028839	953	804	746	725	741	987	493	596	858	713	1043	562	732	911	559	1107	1382	1024	794	736	994	1332	743	624	1106	689	1010	1338	480	533	596	1825	467	1127	1684	479	677	826	580	773	1172	514	914	821	899	574	650	964	692
ENSG00000029153	1518	1547	1335	378	1764	1740	979	3012	1519	1313	1536	797	1172	697	1226	957	1167	1101	2039	1245	451	819	1175	465	1018	966	752	1010	1264	631	654	691	589	1522	2067	844	993	3021	298	904	1479	1307	439	572	590	3060	608	1146	4616
ENSG00000029363	2677	8038	4502	5465	5002	3287	4375	3435	4127	4722	4545	3451	3074	4541	2084	4400	3262	4584	1544	6073	4790	4717	5029	4952	4569	6633	4012	4866	5401	4086	4725	3421	3068	3043	3951	1784	3387	3938	2975	4505	5018	4435	4885	4173	5067	5923	3290	4673	3426
ENSG00000029364	2932	4864	3077	3920	3188	3894	3384	4144	4179	4331	3508	3562	5411	4371	4093	2891	5656	3411	2582	3362	2792	2894	4669	3567	3064	3133	3250	2714	8641	4315	3230	3381	5337	3708	5805	3652	1853	4351	2691	1902	3820	3336	4929	1977	3358	4475	2642	3222	4861
ENSG00000029534	36	42	43	39	51	65	61	33	56	35	82	28	103	56	39	35	57	37	18	52	33	30	49	34	19	254	25	62	151	55	46	15	71	121	46	157	53	65	35	48	215	45	153	53	38	73	14	45	50
ENSG00000029559	89	2	228	5	17	10	0	168	43	2	22	54	35	20	0	18	63	358	12	14	6	4	103	39	0	0	53	229	1	5	0	58	33	1	139	21	14	58	81	2	198	0	9	14	7	38	26	0	18
ENSG00000029639	561	482	278	527	328	426	558	565	512	296	645	346	601	508	657	423	989	376	540	634	701	835	238	744	961	135	541	567	471	932	498	2316	200	750	1140	1061	692	729	506	955	600	631	428	486	779	623	410	711	607
ENSG00000029725	1125	1669	1566	786	1113	1692	1435	1711	856	1553	1153	1130	621	1270	1326	1106	1578	872	798	2422	1063	1971	2416	1682	1052	1994	942	1706	1592	1026	1136	647	1450	1553	1358	1171	2503	1642	1673	795	1398	1348	1129	1187	696	1778	1071	2171	1590
ENSG00000029993	3418	920	2698	2370	5349	1842	1867	3455	3846	1434	4441	3039	1582	2783	1912	4456	2653	3464	1102	2492	2011	1444	2780	4221	3845	4614	2409	2979	1354	2018	2331	2840	1817	3269	2588	1774	3066	3529	3884	2038	4140	3760	4543	2751	6777	2233	2487	5870	1394
ENSG00000030066	2748	1951	2158	1419	2646	1841	2798	2456	2348	1935	2890	3143	2739	3126	2417	2995	3004	2143	3416	2527	2963	3195	2531	3724	2996	2575	2291	1172	3238	1890	1672	4406	2903	1770	3331	3379	2399	2650	2818	2174	1773	1760	2536	2753	3467	3348	1462	1925	1895
ENSG00000030110	1822	1163	778	1015	1098	1502	3022	2271	1342	1292	1423	914	1905	1219	1355	870	2278	1330	1013	1750	1242	1300	1126	886	1500	632	1518	1209	4159	1002	660	1677	1265	1462	2490	572	1143	1381	1040	4090	2426	3198	577	1397	1000	3946	2363	2254	3303
ENSG00000030304	0	47	2	0	7	1	4	4	0	0	5	5	5	1	12	3	0	7	0	3	3	2	0	8	0	31	2	5	0	2	0	0	2	0	0	2	4	0	4	2	0	8	2	11	0	10	9	0	0
ENSG00000030419	53	702	249	259	209	283	145	110	114	456	101	282	96	190	85	161	44	188	108	370	194	191	123	202	213	450	135	85	419	74	210	76	156	358	121	88	140	188	93	289	79	163	68	358	150	445	274	59	103
ENSG00000030582	19669	13062	32312	14210	13554	27851	11986	22938	11103	21145	17359	22174	9980	12588	20085	21907	16090	24637	19669	21226	25592	18654	16967	19807	19669	15534	16514	17507	18023	13423	16558	7747	22546	22938	13608	39735	14784	15575	30074	21649	9579	20673	16379	21649	6537	11383	13743	14522	16514
ENSG00000031003	935	1117	440	548	893	512	559	425	346	912	426	781	373	521	393	361	548	466	652	890	881	527	657	460	537	1099	615	589	968	504	557	860	474	333	787	832	723	696	538	634	336	617	437	663	438	1158	455	449	523
ENSG00000031081	574	3270	1751	344	1037	768	336	810	312	898	440	773	284	249	349	398	338	964	192	462	576	300	499	526	372	1019	990	790	741	351	417	243	627	854	596	346	602	445	735	482	263	500	192	1047	325	915	551	220	702
ENSG00000031691	435	68	430	569	328	380	412	318	300	296	430	408	912	483	302	437	812	486	68	346	550	906	336	481	671	308	315	328	385	400	197	1823	325	458	740	139	415	501	182	581	349	330	741	413	336	492	582	377	387
ENSG00000031698	9133	1309	3302	4092	5981	4997	5064	4952	7234	4950	4179	7747	6428	8557	9545	4746	9208	4180	7277	5900	5795	5719	6268	5687	9980	4127	7365	4125	7604	5395	3736	4856	3905	4905	7792	7889	10060	7557	6414	7640	5103	4921	3245	3477	5839	4872	6923	11054	4490
ENSG00000031823	2487	2918	3194	2325	3290	2093	2242	2062	2366	2106	3542	1521	1358	2671	2303	2485	2193	2820	2368	3500	2701	1612	2811	2183	2227	2003	2334	2744	1492	2317	2677	3431	1229	2475	1212	2770	2445	2393	3223	2472	2565	2574	2825	2561	3518	1621	1962	2026	2242
ENSG00000032219	594	1077	852	839	641	640	857	460	682	1121	566	807	568	805	536	667	496	735	240	1086	965	575	890	823	640	650	356	787	759	755	646	527	608	797	445	401	501	598	573	482	573	579	1371	1036	613	770	655	668	504
ENSG00000032389	2025	1106	795	1725	1178	1145	1185	1557	1143	879	1429	1149	2135	1561	2105	1072	2068	869	2423	965	1305	1010	1016	1634	2063	792	1620	854	2111	1642	1411	2344	1324	1379	696	2505	1122	1251	1619	1837	2277	2032	1242	1235	1890	1606	1579	1874	1259
ENSG00000032444	5592	2964	5439	2073	5125	3253	3459	3458	3440	3259	4456	4227	2670	3485	4335	3931	2682	3951	5092	1806	3867	2949	3064	3230	2670	2455	3831	3065	1779	3272	3651	4046	2584	1829	1865	7754	3310	2065	5288	2705	1862	4616	2573	3258	2904	2170	2824	3149	2623
ENSG00000032742	676	1140	723	1509	788	852	1037	638	991	800	553	1246	1778	822	1095	1013	884	1022	1356	697	1761	1257	412	1475	2070	958	1222	813	541	1555	1853	1339	1161	674	826	934	1084	533	1106	1097	878	717	963	832	431	567	1293	1180	609
ENSG00000033011	1323	608	1078	980	870	1054	974	1439	977	1233	1054	981	1464	1314	984	1247	1542	1294	1489	1162	1245	1164	778	1737	797	485	1463	735	1030	1034	1290	1826	1503	1242	750	1377	959	1286	1573	2197	962	1193	1493	998	897	987	1401	1126	957
ENSG00000033030	791	1062	541	1059	787	755	908	663	1091	848	980	798	611	988	1002	605	951	693	682	888	787	730	1119	923	1033	907	626	828	986	815	826	836	657	796	817	641	855	899	652	899	957	752	775	667	1090	1296	826	844	1118
ENSG00000033050	4008	778	2749	3554	4751	2510	2530	2797	3100	2692	3326	3031	4012	3726	3863	2705	3994	3472	5156	1841	3817	2002	2056	3986	1656	2243	3198	2121	3717	3082	3086	3399	2755	2145	3183	3032	4097	2580	4270	2540	3467	3199	5114	2195	2440	4576	2878	2552	2628
ENSG00000033100	1936	3938	3323	2728	2905	2622	2326	2783	1605	2932	2729	2683	2072	2265	2003	2672	1524	3041	2155	3412	4703	1761	1288	2371	817	3117	3251	1603	2629	2010	3954	2155	3092	1975	942	1470	2222	3489	3480	2757	2030	3062	2078	2673	1720	2335	2199	1346	3724
ENSG00000033122	17	49	20	37	15	19	36	4	38	25	21	48	24	54	7	16	6	15	0	35	20	30	37	23	88	62	11	16	37	12	32	21	7	24	18	8	14	37	17	39	15	17	17	22	49	26	4	33	14
ENSG00000033170	1455	1951	1393	2132	2384	4522	3446	2779	1978	2901	1311	1109	1078	2019	3988	823	1504	1078	1047	2004	868	806	1292	1721	982	1020	1119	1659	2439	2927	838	895	1787	3468	4781	3181	668	2816	1399	546	3701	2598	1717	1002	746	2648	810	949	5197
ENSG00000033178	1411	4431	2459	3638	2723	2760	3576	856	2594	2467	3723	3162	3864	3723	2106	2383	2980	2640	2104	2617	1694	2714	3124	2461	1821	2383	3393	1388	6557	2953	2996	2451	2669	3162	2377	1622	3508	3413	2999	3064	3131	2362	2135	2464	2540	6432	2137	3254	4095
ENSG00000033327	1838	999	1396	1789	1685	1131	1321	1059	1241	1653	870	2115	984	1292	1785	1321	677	615	1742	962	2035	1227	1748	1377	1416	800	1207	817	348	1366	1030	220	1376	810	594	2479	1842	721	1066	986	642	1219	730	2024	745	752	1358	1639	644
ENSG00000033627	2245	4751	2587	2173	2470	1824	2851	3254	3072	2984	2540	2733	1448	2305	3609	2119	2073	2815	3631	3454	3643	3477	2924	2228	3120	2392	1716	2206	2295	2405	3117	1505	2435	2418	1369	3554	2842	1812	2868	3577	1963	2149	1815	2220	1535	1362	1511	1696	2698
ENSG00000033800	1174	2562	1290	700	1254	1592	1762	1515	1049	1595	1200	1040	870	737	906	1026	872	1094	1310	1684	951	825	1491	695	746	1628	1209	1559	1083	1156	1179	1263	1375	1482	1326	1282	699	1342	760	691	938	1085	702	987	939	1444	738	1187	1364
ENSG00000033867	273	3529	768	792	713	827	1520	872	962	455	1360	980	607	963	545	1105	234	647	490	1249	900	1190	1254	955	681	830	572	863	2477	403	565	1165	593	1631	1087	195	668	801	393	590	611	629	705	1053	1112	2303	577	594	595
ENSG00000034053	257	948	286	34	332	128	172	121	85	53	166	100	173	121	167	71	198	233	77	145	230	96	112	133	26	224	146	124	99	116	93	76	143	106	21	235	108	145	199	116	102	181	47	135	91	214	135	69	171
ENSG00000034152	1664	4129	2843	1512	4627	2020	4664	4131	1539	2709	2360	1742	1880	4231	2493	2511	2989	2207	1400	3893	2193	3412	3440	2818	1280	1970	2583	3856	1812	2121	3038	1144	4400	3866	2491	1522	3595	4710	1684	3073	5279	3621	2020	1660	3617	1970	2540	3748	3745
ENSG00000034239	0	8	4	0	5	0	2	5	2	0	2	0	0	0	10	1	0	8	7	2	4	4	0	8	0	50	3	0	1	2	5	0	0	0	0	24	1	0	1	1	1	3	0	0	0	2	0	0	2
ENSG00000034510	45852	24637	56568	73999	50248	42763	54237	49651	39735	53490	79453	35481	72350	62055	32098	50846	162040	36292	16467	42763	61030	41122	72350	43613	83866	30074	102795	52117	149706	46871	70765	98804	23641	38397	117691	18138	30261	69298	38085	75633	124440	50846	41499	55767	55767	107195	59136	117691	72350
ENSG00000034533	750	93	370	508	420	511	399	441	538	601	313	700	591	519	870	698	531	656	1433	414	457	285	328	579	411	354	519	360	350	650	945	375	854	413	293	1277	708	510	810	447	412	626	1174	443	445	218	586	367	297
ENSG00000034677	2269	1660	2084	1012	2164	1252	1467	1628	1626	1842	1435	1969	877	1403	1192	1873	1518	2178	1666	932	1752	1727	1114	865	1944	2252	1113	1783	1186	1275	1415	1221	3020	1444	1098	1719	1054	1497	1704	1046	1677	1117	1518	1991	1615	1303	1121	1023	2019
ENSG00000034693	1439	169	624	553	507	413	628	751	584	669	732	529	1046	977	539	627	1099	907	948	430	1025	1163	585	1012	1427	367	752	758	683	739	644	1222	429	619	735	1034	1213	487	958	1131	798	641	1003	606	623	803	769	909	585
ENSG00000034713	1719	2026	1923	2266	1585	2862	1869	2041	1756	2498	1725	2126	3298	1743	1691	2309	3135	2179	3231	2791	2908	4450	2387	2069	1987	3090	2969	2672	1115	2344	2078	4331	2032	2788	5237	1814	1803	2275	2206	2445	2391	1713	1796	2071	1533	1377	3773	1554	2510
ENSG00000034971	24	0	32	0	102	0	0	4	0	3	0	12	0	0	0	8	0	0	4	0	0	0	0	4	0	0	0	6	0	0	0	2	6	1	0	14	19	2	4	0	0	0	0	15	18	0	2	0	2
ENSG00000035115	2228	2485	3796	11054	2480	4729	6557	2144	4483	3695	4751	4545	6884	2551	5900	5701	2964	5029	3838	2208	7668	4351	5249	4942	2289	1293	6110	4020	3381	8736	7203	4113	5136	6577	3476	4887	5459	3717	6250	4398	5392	5828	2130	6317	7100	1952	3351	9520	2884
ENSG00000035141	1875	1334	1362	3517	1741	2656	1673	1480	2081	2133	2360	2466	2729	2868	1909	2527	2585	1545	1721	2266	2244	2364	2276	2116	3342	1873	2302	3980	3437	1960	2722	2711	2453	2710	4641	1938	2208	3002	1392	2220	5534	2575	2295	1662	3437	3341	2621	3620	3270
ENSG00000035403	11784	13238	12432	3579	11725	5598	7611	9939	5185	6503	6225	8371	3656	6295	4931	7418	4942	8251	5261	7246	5752	5862	4958	7172	2507	10870	7792	9187	7451	4325	5612	3412	6376	4377	4331	6957	6699	8467	6418	3606	7821	6225	3480	9927	4556	6144	2993	3689	7405
ENSG00000035499	469	150	280	877	576	516	559	603	928	304	474	550	1578	1071	610	306	720	661	430	735	576	712	639	919	809	267	889	614	1091	923	377	1880	397	688	1543	1130	503	910	394	467	832	510	1379	608	823	817	887	571	593
ENSG00000035664	1053	1258	985	491	525	696	542	317	1467	1344	1777	631	199	572	1168	1880	815	626	1395	194	753	888	395	416	736	138	1238	1042	386	887	1737	1470	668	908	227	869	538	232	754	633	739	833	771	888	1497	174	845	1758	356
ENSG00000035681	2617	1566	1309	1753	3000	1289	1470	1556	2079	1559	1080	1761	1835	1773	1917	1569	2498	1834	2799	1236	1410	1574	1334	1715	1527	1324	1410	2222	2048	1636	1690	2273	1577	1182	1418	3125	1611	1254	1529	990	1598	1118	1595	1396	2099	1087	1514	1626	1577
ENSG00000035687	1695	2971	2894	3631	2557	3178	2596	2307	2424	2957	2078	2692	2867	2697	1561	2425	2219	3193	1512	1846	2195	2929	2246	2641	2585	2103	3159	1592	2748	2622	2292	3696	2310	1975	3480	1783	2071	2418	2091	2839	2095	2046	2175	2817	3298	2774	3546	2854	2106
ENSG00000035720	12	4	35	13	146	13	22	36	16	30	15	6	33	20	16	10	11	119	0	3	20	30	3	35	0	379	16	37	15	40	7	6	16	101	21	0	9	17	21	32	19	94	8	20	7	32	20	5	4
ENSG00000035862	5939	45392	29513	1243	10296	2396	2314	8934	1676	3297	6562	10185	3658	1639	3579	5656	2985	12520	1313	4545	8405	6098	7372	10047	399	20298	8086	9639	2715	2796	2983	1901	7740	2919	14240	2783	5744	6349	5142	1984	5330	4573	930	16338	5568	4404	3714	3692	6475
ENSG00000035928	1248	936	1827	1495	2035	1589	2091	1563	2441	1647	1461	2456	1402	2243	1546	2182	1397	2093	1937	2040	1624	1301	2413	1971	2868	1922	1657	1824	2309	1818	1680	895	1851	2340	1308	1660	2808	2226	2235	1032	982	1321	1849	2270	1373	2206	1095	1687	1656
ENSG00000036054	2312	1909	1773	1686	1641	2074	1899	2256	1627	2332	1685	1811	2516	1766	1607	2275	2189	2218	2383	1979	2644	2815	1303	1772	1495	1559	2159	2115	1545	1690	2501	1183	2670	1436	2395	1891	1943	2054	2080	2007	1719	1861	2153	1816	1327	1912	2680	1809	2108
ENSG00000036257	3546	2767	2699	2434	2415	2870	1868	2645	2436	2890	2919	2458	2068	2193	3028	3439	3043	3040	2919	2375	3312	2368	2518	2876	2703	2976	2958	2906	2295	2870	2734	3239	2337	2617	1941	3023	2980	2298	3715	2698	2638	3339	2990	2644	3931	1209	2599	3150	2581
ENSG00000036448	46	32	48	34	72	27	89	45	19	35	48	33	177	66	101	37	88	52	96	103	50	54	57	52	33	49	83	19	11	34	59	288	41	52	140	247	54	26	31	82	160	29	99	51	101	85	60	69	35
ENSG00000036473	7	0	33	3	54	29	517	101	19	981	108	13	113	0	1990	33	0	10	121	232	6	19	142	34	0	4	35	309	7	23	2	15	558	86	118	24	36	12	289	22	206	298	20	8	32	3	60	27	15
ENSG00000036530	4	26	17	13	10	0	4	6	0	3	3	5	0	1	3	6	8	4	0	4	9	2	5	8	0	12	2	2	0	0	7	0	6	7	0	1	3	3	10	4	11	2	5	8	6	0	5	0	4
ENSG00000036549	1791	1720	1415	878	1532	1337	1427	1055	1573	1647	926	2506	1559	1607	1306	1511	1372	1301	1642	1627	1522	1513	1825	1275	2065	1430	1004	1416	2644	1065	1311	1097	1936	1221	1851	1525	1964	1457	1746	1188	854	1017	1068	850	1481	2100	1093	1705	1226
ENSG00000036565	10	12	68	22	0	487	0	12	104	61	375	0	22	139	529	1	3	8	34	4216	12	44	1886	1	0	74	164	9	3	157	5	49	835	803	104	59	25	133	63	2	122	52	4	66	32	5	14	117	33
ENSG00000036672	12	65	30	68	33	32	207	64	101	22	43	60	90	207	105	56	195	189	12	49	20	135	68	56	59	136	132	64	50	155	36	9	152	17	84	32	63	17	41	444	115	600	36	57	50	13	347	124	53
ENSG00000036828	0	11	0	0	0	3	0	2	0	3	3	0	0	0	3	0	0	0	4	0	1	0	0	0	0	0	0	2	0	3	0	0	0	3	12	0	0	0	0	2	0	9	0	0	0	0	16	0	0
ENSG00000037042	259	723	226	370	218	174	388	203	248	269	311	326	153	231	308	203	336	245	292	153	299	210	270	296	461	202	121	309	134	249	257	181	186	457	272	416	205	172	230	157	379	141	414	216	193	150	135	259	288
ENSG00000037241	923	76	448	627	428	377	461	755	510	344	627	332	1168	608	597	439	1849	554	888	495	571	537	265	803	1026	231	786	788	1409	508	344	2483	247	622	1795	974	515	574	898	1372	1586	593	952	489	1022	1095	773	766	623
ENSG00000037280	442	967	680	196	297	123	200	335	189	193	263	652	15	239	191	250	106	289	155	246	328	156	443	316	165	1149	246	292	440	147	269	77	256	485	204	346	455	312	335	185	234	180	197	488	224	354	168	250	252
ENSG00000037474	4197	2767	2198	4400	3384	1448	3894	3561	3867	3135	2933	2749	2951	4824	4179	4375	2091	2967	4408	3621	3489	2860	4188	4517	4355	5294	3008	2810	3863	3427	3384	2466	5288	3853	1972	4108	3791	3742	4887	3831	4439	3228	4634	3201	3508	3951	3652	3441	3149
ENSG00000037637	1602	1321	963	572	1197	1159	1038	1201	1027	859	755	1151	664	1409	1139	810	872	905	1662	836	1091	714	1052	903	1043	900	1055	531	951	886	928	466	1343	221	614	1727	1009	1162	1322	1001	690	876	786	1160	734	828	635	780	1014
ENSG00000037749	374	1109	518	203	476	609	781	616	524	688	555	480	643	483	327	353	474	483	282	648	662	472	531	372	238	490	685	239	1101	445	431	933	411	402	1041	270	503	478	549	518	174	490	360	637	217	880	361	527	701
ENSG00000037757	819	1053	619	503	996	820	672	750	765	664	1301	957	1064	587	486	1136	1240	936	745	453	1003	746	586	958	716	392	633	585	711	652	460	2226	464	646	567	668	895	375	698	911	664	903	935	618	911	1086	763	263	626
ENSG00000037897	724	305	533	1088	589	635	705	509	1098	548	974	618	1182	1144	1027	709	1879	686	949	319	600	748	714	1567	835	476	767	707	547	706	805	1694	723	779	1496	762	772	705	932	1073	1009	680	928	660	1528	1146	746	1360	1011
ENSG00000037965	5	19	0	7	15	0	6	25	0	14	2	0	0	4	3	0	3	9	0	71	0	0	101	6	0	14	40	112	0	0	0	12	4	0	18	2	0	30	2	9	123	20	2	23	3	0	0	10	12
ENSG00000038002	512	75	476	902	400	872	278	301	545	1137	571	811	967	473	724	794	630	592	557	917	488	767	454	669	298	546	777	339	352	633	568	873	671	674	1358	851	478	834	571	552	346	635	766	468	659	395	677	1268	343
ENSG00000038210	445	843	542	1840	992	1613	886	1311	1336	1478	826	1237	2370	1224	886	1111	1290	1078	970	969	750	1144	1370	918	2877	348	1184	964	1648	1502	908	928	812	1216	1601	413	1316	1772	737	805	934	1077	1201	801	1349	1401	1880	1143	1250
ENSG00000038219	1045	2625	2125	1669	1664	956	1840	1282	1381	1752	1050	2613	637	1324	1377	1962	962	1818	1766	1630	1588	872	1520	1883	1720	3883	1070	1608	1575	1014	1727	596	1784	1690	570	1437	2611	1672	2140	766	1149	1181	1276	2547	1671	2198	548	1653	947
ENSG00000038274	8431	1063	3672	4026	4353	5659	4696	4687	4297	7974	4212	3349	7777	3931	7066	3537	8151	3603	8697	3009	3552	6033	5185	4556	3807	3943	5927	4892	2790	6081	4131	6259	3678	3913	7544	8467	5256	3558	6317	6963	4284	4753	3918	4720	3727	3954	7619	3954	5538
ENSG00000038295	12	19	106	1	38	8	4	40	2	23	5	29	16	0	7	17	3	8	0	12	16	9	16	25	0	87	21	31	5	17	24	4	44	14	9	7	22	14	52	2	12	36	4	67	6	19	20	7	22
ENSG00000038358	1875	981	1669	1250	1563	1533	1775	1509	1844	1516	1679	2714	1055	1581	1363	1763	1341	2268	1953	1624	2430	1992	1799	1752	1188	1878	1705	1223	1861	1334	1792	1341	1514	1420	744	1739	1855	1466	1967	1478	946	1249	1855	2057	1130	2031	1052	1550	1316
ENSG00000038382	4632	20598	4195	3468	4242	1275	4147	3656	4036	3303	3624	4934	2035	3606	3534	6562	2185	4204	4963	3459	7490	3513	3693	4325	4159	3816	3111	2902	7537	3431	3203	1538	3568	3549	1012	3888	4999	3257	4600	2806	2479	2916	4788	6006	3016	4365	2438	2724	1683
ENSG00000038427	5481	28000	16692	473	5453	1468	1305	5097	1303	1061	3918	7438	1232	1699	3567	2640	3550	6217	1962	2342	5064	1985	3011	4634	234	4481	5923	4616	3487	1508	1804	1289	3874	1479	2999	5021	4223	2444	5401	953	2360	2537	878	10213	2478	3504	1084	1062	2459
ENSG00000038532	1260	3307	2386	1325	1445	1033	1669	1977	1551	1021	1173	1466	797	1379	1049	1292	705	1782	1335	1279	1572	1715	1203	1367	1238	1645	1231	827	2100	852	1343	504	1171	1095	301	906	1698	1246	1635	1848	1352	1277	1438	1594	923	1280	947	856	1267
ENSG00000038945	2464	2316	2309	94	216	609	261	2423	145	349	1293	507	921	180	1081	267	1231	1254	762	549	480	699	1186	402	121	205	1918	519	4118	423	325	581	2719	135	3918	1220	445	542	1574	295	478	407	146	731	131	4339	736	163	3659
ENSG00000039068	15575	16923	24413	25099	17757	22262	26544	23448	41913	34701	25463	54237	24861	14004	18839	39402	12432	33221	16211	50248	56568	41913	23747	26407	23143	6969	20673	21649	15575	21907	43613	18300	27400	23242	12322	18654	28503	26964	15815	28828	20673	24861	20298	23242	26140	11190	15497	30261	15097
ENSG00000039123	2553	1117	2112	2621	2792	2561	3554	2536	2444	3083	2657	1837	2979	3132	1829	2149	3358	2204	1828	2014	3707	2321	2652	3387	2412	2025	3549	3358	2605	3130	2148	3586	1773	2483	1942	1844	2890	2540	2921	4890	2923	2499	4800	2876	2529	3517	3356	1540	2171
ENSG00000039139	63	64	52	113	91	73	51	52	45	44	10	4	0	148	44	35	31	89	34	73	28	38	203	214	49	50	79	25	43	30	54	15	51	17	28	145	7	238	55	116	91	63	88	20	34	29	235	27	62
ENSG00000039319	1670	3754	1941	1749	1259	1663	1161	1819	1719	2293	1106	1785	1737	1951	1314	1508	1155	1303	1114	2522	2466	2392	1977	1803	3418	1257	1990	2126	2621	1748	1634	2546	1575	2017	2524	1192	2097	1303	1676	2607	1219	1465	1828	1644	2177	1961	2744	2040	1682
ENSG00000039523	1962	2965	3761	620	2616	1508	1782	1905	804	1173	1723	2819	646	1047	636	2563	992	3026	560	2230	2073	2024	2899	1927	1025	5067	1425	2210	925	663	1760	1453	1588	2214	2161	937	1469	2420	1615	560	2049	1877	909	3175	1426	1512	1262	1889	2289
ENSG00000039537	66	0	4	21	57	0	6	7	16	13	23	32	9	4	85	1	0	10	15	39	0	0	25	3	4	0	16	19	13	90	22	0	45	0	0	8	24	14	75	5	9	11	17	44	8	1	16	0	2
ENSG00000039560	1151	5636	3583	325	1431	3693	1267	1147	1076	694	1504	1570	471	850	948	1678	611	1988	1042	1135	1772	467	1479	838	746	3044	1264	1718	709	924	778	967	1260	752	1632	1140	1238	1051	1245	479	1324	836	1517	1964	997	995	733	574	960
ENSG00000039600	76	0	14	31	60	22	18	21	65	20	43	69	34	85	54	60	200	41	75	89	27	22	3	122	42	13	26	13	8	20	98	18	15	12	0	460	48	19	80	44	85	115	118	23	49	10	75	18	23
ENSG00000039650	1047	1242	1048	1656	1590	1274	1119	1201	2251	1197	1498	1004	1450	1546	1834	1268	1613	1179	1042	821	1065	809	1246	1371	1641	1273	1646	1155	1689	1379	1628	1211	1176	1937	634	1004	1361	1254	1628	1313	1442	1489	1343	951	1775	1310	1219	1115	1253
ENSG00000039987	0	557	26	153	0	232	7	55	126	303	84	4	68	122	128	1	0	64	24	2	18	312	5	19	0	2	165	6	76	255	2	0	22	233	13	41	49	41	145	7	1	318	32	14	0	126	255	20	127
ENSG00000040199	983	362	563	772	558	400	1347	592	1042	733	545	1190	509	677	756	519	243	1025	1349	637	724	887	493	805	954	540	585	457	1648	789	883	186	646	643	193	359	859	585	615	541	614	1841	847	377	308	558	690	447	850
ENSG00000040275	415	295	484	604	815	497	564	872	760	237	673	539	535	721	588	478	577	662	299	685	324	462	747	842	940	565	546	605	494	711	334	1082	356	648	732	413	572	883	415	733	628	485	747	554	983	601	804	522	513
ENSG00000040341	632	2366	1312	1016	1464	1231	1464	671	1218	1192	932	1620	1540	944	665	1310	938	1365	834	1301	1900	1761	887	948	1737	1588	896	2618	1244	1190	917	1717	1745	1443	1150	897	1145	855	838	1117	951	836	1145	1493	1194	1135	1138	942	807
ENSG00000040487	525	320	492	469	460	670	509	618	394	457	407	576	655	705	645	539	686	529	677	589	398	403	568	710	965	272	515	385	704	440	390	327	854	369	634	984	596	756	601	612	486	529	499	522	543	867	409	874	772
ENSG00000040531	356	1125	625	283	257	522	366	672	289	567	394	523	290	361	392	314	570	371	299	478	344	658	496	799	520	387	406	453	661	409	363	287	507	463	833	514	607	444	527	320	320	407	487	282	245	608	409	576	702
ENSG00000040608	757	8	323	281	502	661	275	869	317	251	111	257	296	198	322	483	490	328	618	562	113	191	575	190	827	93	261	97	86	328	141	156	317	292	204	841	201	564	206	304	178	407	111	113	476	116	188	233	693
ENSG00000040633	949	2242	1256	1111	1038	1554	1934	1561	872	1499	1518	1098	936	1140	1310	838	2318	925	468	1723	1351	1126	1380	1380	877	2073	1246	1684	5544	1196	1353	2189	1110	1661	8440	1112	1240	1841	1229	1161	1257	1745	1265	1100	937	5974	1464	3691	1954
ENSG00000040731	0	1	0	0	1	0	0	1	0	6	0	0	0	0	0	2	2	0	0	9	0	0	1	0	0	12	0	0	0	0	0	0	0	0	0	8	0	0	2	0	0	0	0	1	0	0	0	0	2
ENSG00000040933	871	3434	1053	581	958	629	583	784	567	719	727	939	521	681	557	692	503	914	897	861	696	632	767	688	810	2402	636	672	1312	591	599	630	632	835	761	859	798	787	829	556	604	1068	807	992	692	972	581	679	588
ENSG00000041353	81	522	270	314	682	5270	639	4133	491	3367	269	103	263	268	857	203	820	181	335	2824	271	269	2547	302	19	110	604	383	1434	510	400	134	394	1721	1654	385	153	3280	305	795	353	1572	180	299	213	1775	556	569	7927
ENSG00000041357	5034	905	3850	3026	4400	4694	4244	4829	4997	3359	5462	2051	5950	3893	4216	4104	10369	3858	3741	3635	3152	3580	4238	3463	3692	4970	5465	9286	4580	5730	4081	9556	3621	6277	9101	3552	2871	6354	3027	4333	8476	4450	6178	3169	5643	4708	4822	6085	8913
ENSG00000041515	6	1065	13	3	10	1	2	3	0	1	6	28	18	4	5	9	5	5	3	5	11	15	9	17	21	13	7	15	34	7	7	0	3	0	9	1	6	21	3	7	13	4	4	19	17	34	9	2	0
ENSG00000041802	2556	742	2031	1940	1892	1631	1900	1872	2266	1626	1711	2559	1307	2560	2485	2354	2417	2440	4001	2193	2032	1431	1914	1940	1860	2067	1938	1380	2115	1594	2258	1872	1948	1888	1326	2934	2360	1455	2595	1745	2259	1578	3329	1840	1951	1972	1477	1444	1968
ENSG00000041880	1420	640	527	850	396	581	1148	1052	471	1187	446	666	666	461	786	838	1104	471	1290	467	1245	956	710	264	188	240	792	329	3353	1075	1144	475	569	1064	1651	963	707	482	606	1057	714	872	667	871	680	1270	1210	1133	1133
ENSG00000041982	25099	4416	25864	354	21649	1784	4766	8794	1547	696	9913	13527	3075	1466	6418	3207	1958	5504	8143	2623	3509	988	4869	10522	413	19206	7077	9762	759	1944	2936	1383	14121	2369	1613	11512	5646	6470	14816	964	8934	3820	1045	12498	2419	2626	1434	997	6065
ENSG00000041988	266	57	265	303	322	333	309	252	374	417	334	288	800	513	340	317	641	278	363	340	396	372	418	389	318	155	368	315	569	262	232	589	295	286	299	213	300	509	236	465	485	268	294	324	428	845	343	384	404
ENSG00000042062	104	508	117	41	95	53	238	108	197	56	304	77	101	94	160	100	82	120	235	112	117	145	60	151	88	106	148	83	28	178	44	92	178	94	20	77	88	70	77	88	73	78	91	56	105	283	69	119	116
ENSG00000042088	719	863	536	865	945	937	686	739	1036	949	851	1042	1304	1404	1006	811	1060	876	684	737	810	754	514	1113	740	716	830	1175	1691	1072	747	951	919	722	1494	1027	427	783	581	575	863	809	1191	796	893	1378	885	776	591
ENSG00000042286	3142	734	1192	1041	1476	776	1297	1294	1213	1016	1103	764	1666	1556	894	1444	2159	1210	1570	963	1453	1354	1238	1352	1547	516	1624	1583	923	1078	1540	1165	1732	622	889	1646	1707	2075	1227	1706	1871	1515	1347	1360	1327	1319	1180	2308	1171
ENSG00000042304	0	0	0	0	0	0	0	0	0	0	0	0	0	0	0	0	0	0	0	0	0	0	1	0	0	0	0	0	0	0	0	0	0	0	0	0	0	0	0	0	0	0	0	0	0	0	0	0	0
ENSG00000042317	211	256	169	320	289	452	176	211	240	312	168	155	229	357	202	273	451	134	140	176	195	261	244	277	309	67	161	222	157	376	133	313	310	151	541	277	137	245	168	198	348	172	333	189	260	236	221	278	338
ENSG00000042429	1825	879	926	874	1341	1242	1247	1290	1019	819	1479	1340	973	1316	1102	1437	1420	744	1572	1654	1246	1329	1071	1103	925	921	1405	814	1022	1129	1173	1736	1165	1065	1182	2477	1222	1301	1408	1291	1115	1108	1191	1041	1602	1083	1054	836	1286
ENSG00000042445	5116	682	1896	4614	2811	3973	5472	5773	2999	7703	3079	2225	3423	1950	5531	2864	4079	4138	4133	5405	4153	2700	3964	2473	2997	1291	3988	2520	6077	3900	3922	2066	3738	5168	2810	5817	3613	5395	3612	5481	2043	7897	1039	2414	3456	3938	4138	5712	6069
ENSG00000042493	13264	1622	10821	5741	4916	10821	668	14004	4159	6683	3649	2688	11347	2715	11190	3770	10599	5208	6326	1625	6061	4311	2363	2206	1743	2969	4598	6057	8405	17863	6751	4505	4526	6562	3444	4908	4832	7418	4560	6451	6522	6793	2098	4839	3007	5730	10198	7089	8612
ENSG00000042753	2900	1748	3210	2948	3307	2543	2260	3297	4952	1848	3989	1524	3532	3708	3383	2457	5828	2552	3273	1983	2055	1982	2901	2780	2930	3530	4200	2819	4252	2266	2647	6178	3388	2872	5839	2915	2190	3796	3270	4081	3864	3427	2069	2811	3404	4710	2682	2786	3020
ENSG00000042781	3	101	4	16	6	19	7	7	11	13	13	9	0	25	54	4	2	14	0	179	7	7	68	9	29	17	9	3	25	14	385	6	5	51	9	18	13	15	13	7	12	17	5	2	20	17	8	0	14
ENSG00000042813	3	0	0	0	0	0	0	0	0	1	0	0	0	0	0	0	0	0	15	0	0	0	0	0	0	0	0	0	0	1	7	0	0	0	0	0	0	0	0	0	0	0	4	0	0	0	0	0	0
ENSG00000042832	158	2291	123	682	182	379	63	24	495	120	898	398	635	636	855	211	222	391	565	40	113	98	25	265	2651	6	286	555	87	1629	712	589	5	909	42	253	1833	333	297	579	52	1521	43	142	476	117	146	1947	54
ENSG00000042980	785	781	220	326	297	618	409	493	244	790	449	238	66	147	827	136	513	222	316	1111	285	301	819	281	84	919	560	190	293	459	278	115	890	118	240	1288	80	409	321	269	637	691	136	777	104	327	210	313	703
ENSG00000043039	41	1	9	650	23	679	655	164	143	613	243	23	566	78	294	13	22	130	37	122	28	121	696	13	21	37	137	107	0	346	122	59	291	441	137	14	27	767	31	57	147	277	59	48	36	122	660	27	100
ENSG00000043093	536	4170	1155	1161	1035	1186	1109	958	864	1425	857	978	1453	870	510	1003	1367	1447	454	1322	1456	1441	1099	824	830	831	1252	1153	2889	606	887	1195	819	1431	2902	324	791	1244	551	1348	932	943	1385	1107	1254	2782	1757	1152	1133
ENSG00000043143	1556	1167	1060	1270	2231	1338	1444	936	1378	2452	1164	2610	896	1605	1558	897	1428	1265	1363	1704	1604	1569	2281	1001	909	1921	1830	1306	1881	2132	1695	869	1016	1364	1522	1852	1950	1035	1820	1774	1243	1897	1439	1737	918	3090	2270	1540	1329
ENSG00000043355	3	8	779	5	22	605	402	10	139	872	65	15	0	328	21	2	697	2	30	1008	2	119	1115	69	0	1392	587	0	481	12	0	2	622	473	2321	0	17	233	5	14	288	120	5	0	4	343	18	64	607
ENSG00000043462	876	7497	2205	345	507	430	686	2403	310	524	1290	642	416	420	692	618	384	658	779	1403	748	506	461	679	176	2139	692	997	971	586	336	343	506	482	1473	322	581	540	639	463	497	884	274	1348	214	1305	850	266	2991
ENSG00000043514	714	558	412	665	715	861	975	418	889	1001	603	1208	1389	1214	775	928	982	554	518	1178	696	889	1086	670	1402	431	829	1210	1638	699	663	1056	565	990	1689	709	835	918	736	1008	1168	699	834	832	1003	1396	541	844	535
ENSG00000043591	19	236	3	29	25	213	41	24	7	44	7	14	43	8	21	24	14	4	11	92	6	23	100	1	33	13	25	6	6	4	0	0	7	5	48	44	15	69	16	28	44	9	4	10	3	12	60	22	153
ENSG00000044012	32	8	17	7	0	22	17	45	48	8	79	3	56	7	256	6	6	258	3	26	1	37	1	3	0	5	244	9	0	56	0	0	37	0	0	6	8	2	35	17	2	654	1	2	0	20	204	13	100
ENSG00000044090	1380	1922	1512	1457	1011	1820	1277	1013	916	2094	1438	2414	876	845	1370	1233	1335	1450	1486	2575	2034	1134	1939	1197	998	2739	1794	1203	1421	2014	1800	1329	1435	2261	1033	2811	1625	640	1404	800	804	1201	1515	1332	962	1665	906	1703	1135
ENSG00000044115	20828	12322	13583	17405	8726	20908	16923	26407	17965	25729	13771	13341	13213	14240	19669	14489	13554	15652	13316	16784	20908	15931	17065	14622	10870	8548	21063	19081	20368	15969	16738	11493	14332	15652	9415	14590	19206	23543	19142	18839	14885	16877	10836	17809	16172	18300	14522	18900	17405
ENSG00000044446	2358	1507	628	1460	1258	793	962	1213	1186	921	2082	1551	431	897	1709	2387	724	1408	1630	2281	1356	904	1042	1341	1977	1100	1130	2023	681	701	1347	911	1606	1179	627	3548	2194	1290	1090	564	1156	1387	955	1024	1698	868	805	1375	635
ENSG00000044459	255	492	503	505	325	50	48	108	323	295	338	239	81	355	106	442	75	365	183	136	130	96	757	83	483	373	144	508	350	245	144	494	147	427	463	284	376	246	321	84	222	103	301	401	544	689	81	90	93
ENSG00000044524	276	26	174	44	110	89	21	50	10	57	89	350	41	81	44	106	69	86	83	73	154	82	87	252	51	562	74	99	25	54	127	84	154	106	88	543	230	34	161	63	44	56	31	228	202	64	37	65	72
ENSG00000044574	16832	5327	25337	30661	23448	25463	42333	37785	23345	24189	28660	31480	20298	38085	21907	26271	21649	35214	28503	50846	21731	18138	22262	23345	20983	35214	26407	16172	14362	22938	23967	18483	33221	37785	26407	32984	26682	43186	21731	32312	26682	30074	25592	30860	24189	12841	21479	21396	73999
ENSG00000046604	8135	11347	18714	9415	7544	21063	35750	16558	18193	26682	12278	8022	10585	8983	16423	14240	14989	11086	10254	23543	17965	12773	14424	20153	7584	10711	12171	9712	26544	14489	18246	14455	17809	12128	14121	18246	9366	19206	12703	10726	8268	14816	11965	12278	13687	18538	13687	16172	10677
ENSG00000046647	2004	143	353	586	757	680	540	994	381	530	807	650	437	560	919	1382	831	589	714	419	690	644	367	721	736	299	695	451	283	511	737	584	907	568	708	713	622	847	700	565	774	738	441	369	947	371	862	672	942
ENSG00000046651	1335	1086	600	1453	1242	1345	896	934	914	2585	1111	1271	540	754	1003	2482	728	1437	1129	740	2003	1638	470	1689	1795	1290	1020	1108	778	1012	2000	1101	901	885	1021	905	1527	1572	1075	2199	1431	1033	1198	1298	2862	1705	992	1621	633
ENSG00000046653	111	747	175	53	105	39	64	64	79	95	119	186	40	27	68	171	89	57	182	60	65	73	50	39	331	337	98	65	141	33	191	137	91	61	130	43	60	93	161	41	53	53	307	143	51	183	64	82	72
ENSG00000046774	0	0	0	0	0	0	0	1	0	0	0	0	0	0	0	0	0	0	4	0	0	0	5	0	9	5	0	0	0	0	0	0	0	0	0	0	0	0	0	0	0	0	0	0	0	0	0	0	6
ENSG00000046889	248	449	290	29	190	123	124	180	85	147	73	204	81	119	96	206	44	99	31	160	96	105	141	235	38	319	125	163	118	133	140	38	294	308	71	215	193	145	194	72	125	160	54	286	127	165	61	77	143
ENSG00000047056	798	1945	576	704	749	633	691	675	629	745	511	562	389	560	590	356	438	546	1484	793	428	528	674	367	573	695	815	473	842	574	779	582	691	294	361	972	813	665	511	622	334	664	336	595	335	582	643	610	905
ENSG00000047188	1371	1379	1193	889	1674	1738	1306	2063	1868	1585	1508	1219	1554	1535	1324	1346	2199	1572	1615	1767	2413	1775	1222	1552	1696	1614	1247	1521	1542	1619	1788	1614	1140	2079	1529	1524	2331	2074	1696	2637	2163	1821	2746	1581	1690	2020	1405	1579	1894
ENSG00000047230	1969	2345	1114	1434	2243	1410	859	1507	1392	1857	2328	1734	1474	1270	1521	2497	1318	1846	952	1143	1643	1958	1568	1744	1283	696	1372	3028	1161	1722	2124	2351	1585	1371	1488	1238	1972	1149	1505	1136	1726	1887	1601	1387	2476	1354	2139	2963	724
ENSG00000047249	2656	622	1409	1382	3017	1254	1290	1566	1354	1464	1532	1480	1696	2585	2014	1942	2299	1532	4003	1220	1371	1768	1151	1833	2747	1682	2269	3454	802	1970	2186	970	2410	1879	819	5040	2025	1007	1906	2375	1623	1383	1901	1708	1712	766	2176	1489	1605
ENSG00000047315	3586	1405	3071	3027	4623	4090	4288	4500	3763	4301	4471	4703	3760	4250	4022	3170	2750	3167	4560	4246	2878	2432	4124	3832	11420	5436	4530	3400	5748	4171	3595	2843	4641	3455	3828	4807	4095	3894	5931	3564	2706	3576	2316	4445	2791	5518	2529	3565	4120
ENSG00000047346	1018	1519	942	453	891	777	730	957	658	1473	598	625	311	436	700	595	813	892	908	1841	816	664	1279	584	550	2099	837	791	382	856	976	707	1214	630	557	1034	593	1435	761	509	506	982	441	714	513	651	593	980	794
ENSG00000047365	378	974	644	1007	1125	1590	1410	1468	954	1379	719	1199	1020	1229	1189	1068	599	980	777	934	821	790	1327	827	1289	1209	771	675	3018	1150	1206	353	919	1340	463	628	1458	1637	418	600	1037	1206	604	723	833	2137	742	1332	1611
ENSG00000047410	7934	4106	8069	11383	7172	5064	8184	5430	6533	7037	4812	11420	3157	6528	7444	5870	4646	9614	10774	7814	7265	3330	8503	7246	8176	12386	3846	7130	7974	9187	8061	2717	8210	6969	1272	10240	7557	4793	8457	3727	4327	4562	6304	6980	4259	8794	3102	5935	5636
ENSG00000047457	164	96	249	22	79	44	67	258	39	69	80	37	16	45	54	11	30	121	68	87	93	36	128	29	6	96	61	772	1113	130	100	94	209	133	15	88	44	55	109	78	179	160	98	144	16	266	47	82	219
ENSG00000047578	702	1959	1430	753	990	984	1123	675	1087	921	721	1762	405	681	660	1039	554	1202	923	1411	1582	1248	815	1134	811	887	795	801	1456	703	923	562	787	1118	366	805	1056	776	1061	1211	745	737	1226	948	596	1352	516	804	682
ENSG00000047579	919	648	627	1078	816	685	503	574	787	720	854	966	777	1004	846	692	1264	1113	966	656	953	1065	765	876	1037	564	1294	1022	592	742	999	1057	691	901	732	756	614	825	1068	1537	859	828	1217	739	637	638	1310	1188	642
ENSG00000047597	1201	316	238	1318	1700	1993	666	1239	1687	2853	768	922	1636	1108	2077	1014	1286	683	708	1000	819	546	729	1683	461	430	862	261	1187	996	1644	325	759	1803	765	1267	1069	1086	1161	1478	685	2810	1391	868	1583	583	3556	2491	1042
ENSG00000047617	25	24	27	9	15	6	75	99	21	7	25	9	11	28	24	27	5	8	10	14	11	6	24	24	21	11	15	11	19	18	12	2	15	74	43	33	17	68	18	16	24	22	14	24	18	41	5	32	31
ENSG00000047621	1299	573	781	579	721	923	570	884	1094	1010	1139	615	988	759	991	491	1969	690	865	722	682	721	684	733	687	1448	987	932	1363	875	823	1142	717	533	1572	1192	674	881	594	877	585	897	711	669	631	1073	926	890	1901
ENSG00000047634	1982	922	606	2303	1975	605	1220	1646	1987	493	3826	2058	974	1446	2360	3330	506	2030	3081	4664	1412	3159	1717	1349	2316	380	579	1817	1589	2619	1031	1887	814	1651	1161	1919	3469	1378	1215	1363	2535	1093	1600	1171	2438	1160	1829	1403	1391
ENSG00000047644	1286	5574	2074	604	2924	549	497	1650	1442	1286	1503	1697	536	1479	1061	2233	680	2293	930	1208	1229	1470	1355	996	1742	1237	977	1482	493	774	990	624	1476	731	1350	693	3820	1625	1092	1565	1793	1007	1135	1949	2227	599	947	2283	781
ENSG00000047648	86	642	84	31	955	223	50	63	28	70	55	544	24	106	78	1748	96	130	195	163	796	522	780	129	24	73	142	138	23	59	213	432	149	88	27	339	205	149	277	50	76	97	124	191	376	61	77	71	624
ENSG00000047662	2	33	8	115	7	1	9	2	124	22	0	206	11	35	68	8	78	9	21	10	4	2	9	8	307	25	23	9	5	365	34	8	2	26	4	2	55	8	62	10	5	20	20	0	7	3	92	6	8
ENSG00000047849	12679	4458	13137	7912	14004	9208	10311	10522	9218	7530	8903	11493	5551	10870	10198	13915	4634	10185	19270	6304	13062	5755	7675	9133	7166	12364	10170	11103	4265	7966	10954	4044	8530	10886	2485	12343	13088	10282	11650	7184	9037	8774	10757	14522	9899	4387	5128	5691	7584
ENSG00000047932	953	2658	1489	1932	1996	1699	1455	1342	1995	2482	1591	1875	1352	1848	1378	1574	1043	1863	994	1808	1867	1858	1588	1470	2258	1900	1539	1962	1179	1879	1867	1852	1161	2392	1406	1101	1746	1742	1277	1427	1587	1527	1458	1906	1693	899	1365	1946	1032
ENSG00000047936	7	67	16	5	12	8	0	7	81	3	3	163	309	0	26	2	13	18	0	15	3	4	0	1	2	0	5	6	0	59	51	0	2	1	9	4	20	8	7	24	5	45	4	1	0	4	50	18	4
ENSG00000048028	857	1414	826	971	959	871	714	868	915	535	1158	1087	927	1183	598	1052	904	811	605	1288	1381	1102	1371	1455	810	760	1060	534	1977	592	677	1319	641	1772	1449	533	1290	897	448	1329	857	1019	811	840	1258	2130	1123	1240	641
ENSG00000048052	370	782	290	155	278	54	39	116	43	193	133	137	127	35	171	168	163	381	92	35	103	189	36	81	14	1079	194	94	30	148	47	55	62	102	68	127	144	47	180	86	209	170	38	238	75	100	209	77	147
ENSG00000048140	1620	1150	1343	1711	2396	3074	1280	1942	1607	2883	1534	1674	2704	1757	1692	1304	2034	1424	1704	2244	2063	1663	1575	1956	1901	1147	2554	1521	1774	2172	1378	2474	1116	2225	2643	1133	1806	1761	1519	2772	1818	1914	1494	1707	1355	2929	3099	2292	2668
ENSG00000048162	1776	242	740	2364	1757	1153	1656	1261	1707	698	884	841	2291	2305	1348	1076	2564	1247	1975	1010	1446	1086	930	1874	3191	758	1701	1578	965	1327	1266	2123	827	1324	1075	1619	1209	1800	1930	2802	3540	1154	1742	1091	1622	1473	1862	1405	1086
ENSG00000048342	152	2976	287	289	215	123	208	90	280	206	272	515	118	167	175	278	216	319	118	62	267	183	55	127	130	492	241	538	165	199	180	320	391	260	125	167	280	55	461	84	284	104	637	439	604	183	56	187	75
ENSG00000048392	319	1556	1206	681	1188	813	1080	793	660	1156	810	1326	1342	750	334	969	622	1687	279	1059	1441	1305	1018	1205	1578	820	821	1973	1632	832	1357	1413	723	716	1854	415	789	654	629	596	904	1024	765	1070	974	2217	867	888	847
ENSG00000048405	1061	1747	1582	2281	1474	1983	1502	1435	1373	1976	1332	2023	2310	1538	1528	1588	1165	1683	1988	1380	2495	1413	1037	1722	1721	996	1419	1149	1993	1744	3220	1694	1137	1170	863	1438	2022	1298	1689	1677	976	1649	1972	1380	1882	1956	2336	1290	1024
ENSG00000048462	44	6	38	11	41	39	22	115	14	154	30	4	53	4	142	7	45	31	30	4	29	70	3	72	0	72	146	5	19	263	5	2	0	27	46	2	17	34	10	53	3	247	8	37	0	52	67	15	142
ENSG00000048471	522	2413	1098	357	825	593	401	628	488	461	548	666	451	394	346	409	183	770	271	646	609	510	769	572	289	1560	473	419	833	337	471	275	645	406	474	273	560	466	681	1020	344	512	511	853	385	748	431	504	411
ENSG00000048540	261	208	294	44	339	40	6	67	52	99	27	493	56	84	35	125	15	35	108	4	127	32	187	83	33	76	55	326	60	62	178	137	325	42	74	576	260	9	166	12	122	53	11	304	143	46	30	24	41
ENSG00000048544	1274	1438	1458	1760	1219	1551	1789	1447	1352	1279	1904	1397	2505	1702	1152	1481	3247	1907	901	1190	1796	2303	1432	1953	2075	1588	2120	2191	1781	1476	1613	4781	1798	1521	2785	894	2085	1654	1093	2241	2909	1326	2570	1668	1829	2020	2032	2928	2454
ENSG00000048545	6	11	15	0	5	0	0	17	0	0	1	2	13	0	1	0	13	10	0	0	4	0	10	0	2	0	2	10	0	0	0	2	7	0	47	4	0	32	4	0	12	0	7	1	0	5	0	0	0
ENSG00000048649	954	3959	1765	1482	1674	996	1788	1233	1471	1932	1460	2178	1230	1691	801	2163	961	1368	679	2264	2466	1802	2033	1602	1241	1773	1218	1130	2172	996	1548	1225	1405	1682	1086	868	1739	1599	1071	1420	1444	1155	1587	1990	2397	2681	1126	1772	1055
ENSG00000048707	1986	6268	2126	1027	2594	1806	3040	3232	2045	2020	995	3550	684	2066	1439	2072	986	2028	1771	2438	3233	1393	2073	2856	2035	2704	1714	1257	4462	1427	1961	326	3875	1171	541	1853	2303	2533	2004	1438	1490	2162	1480	2767	1518	2592	947	2159	1505
ENSG00000048740	2069	3510	2486	1583	1742	1758	1074	1461	2040	2334	2489	2707	1460	1741	1598	2249	823	2871	1659	210	946	2075	1637	1204	3275	3040	1626	3266	1322	1240	945	768	664	1308	1172	377	1679	2105	951	926	1221	1143	893	3208	2067	703	683	1496	2093
ENSG00000048828	12066	8622	9069	11764	12679	11347	12941	12343	13527	11903	10326	17708	8045	11086	12108	16048	6719	11864	17965	12476	13975	9208	10585	12476	11190	9614	10282	12192	9332	10047	11190	5653	12566	11401	5485	12841	16048	16010	10836	10476	13062	11784	15059	10886	12025	7060	11688	9712	8641
ENSG00000048991	1991	2819	1777	1586	2021	1374	1979	1620	1980	1262	2095	2229	1230	2484	1092	1858	1729	2094	2402	1328	2121	1403	1587	2186	2079	1896	1378	1597	1346	1237	1461	1395	1059	1392	1549	2031	2163	1322	1588	1449	2506	2317	1460	1593	2780	748	1439	1959	1708
ENSG00000049089	186	103	141	1971	75	674	935	349	606	3289	164	97	134	402	959	272	586	384	943	188	182	569	1367	115	342	681	607	899	782	938	436	32	380	4771	447	202	100	2034	258	450	315	214	387	709	258	522	1054	1163	363
ENSG00000049130	205	1924	1018	943	1483	1002	930	995	975	1603	971	701	1641	721	1320	715	526	464	343	1185	664	762	1602	1034	711	722	926	833	2400	475	1140	860	871	1841	1478	343	677	1358	594	573	1091	1854	1963	836	656	1915	975	802	1191
ENSG00000049167	751	299	210	624	420	513	339	318	658	456	196	274	596	681	691	242	1407	372	594	309	545	537	396	579	620	127	498	416	571	501	378	655	335	509	724	779	440	402	667	911	592	360	1082	425	543	538	828	587	391
ENSG00000049192	183	431	198	33	138	129	49	75	118	101	64	145	33	67	135	110	81	171	145	241	259	60	136	109	79	210	93	193	68	99	87	88	490	136	84	386	94	175	150	50	117	60	119	151	105	134	8	96	73
ENSG00000049239	2496	4866	3483	2404	4214	2497	3939	2754	2992	7668	1382	7100	2363	2881	3017	3601	1320	3527	2220	1218	7178	2901	3208	3453	1235	3041	3286	1874	3538	2966	3754	910	4051	1870	2356	2383	3807	3554	2444	2505	1744	3205	3208	5259	2848	1740	3419	2982	1735
ENSG00000049245	4584	2890	3801	1770	4537	4768	3704	4703	3554	4351	3445	3090	5211	4327	3548	3896	5962	3689	4189	2746	6085	6199	3074	4558	1894	2419	6963	2054	3948	5423	3583	3030	3969	2073	4913	3336	4065	3217	4029	4095	3462	4055	3365	4038	2461	3620	5002	3931	6577
ENSG00000049246	202	95	240	367	506	195	304	280	587	639	98	621	80	313	55	330	310	183	536	795	284	151	729	249	250	99	259	78	460	364	144	46	438	328	97	345	471	691	417	287	145	131	103	447	208	131	428	438	284
ENSG00000049247	118	0	7	18	57	6	20	116	5	8	0	4	95	32	15	4	3	2	349	5	6	19	10	14	21	1	31	0	23	28	0	5	15	0	13	4	0	239	3	93	95	13	2	2	4	26	11	53	62
ENSG00000049249	218	308	319	82	168	51	153	308	69	61	169	92	181	77	124	102	122	123	66	73	99	125	178	106	26	153	72	158	291	59	108	81	85	79	171	103	91	88	107	151	212	104	41	170	65	425	192	93	343
ENSG00000049283	330	539	65	509	1052	1579	1534	688	1974	1777	171	1406	950	1001	363	886	281	1415	1005	1087	578	966	1379	274	2545	43	587	965	788	705	665	732	1281	1547	550	572	1024	1907	623	893	700	1130	1496	1575	610	243	1102	517	515
ENSG00000049323	2928	7564	5237	657	6456	1919	682	1914	1271	1961	1770	5854	1534	1990	760	3393	774	1774	1335	274	2263	941	1684	2286	827	5791	1668	4086	886	1731	2099	1134	1776	1501	2699	2003	3239	1489	2154	1174	1766	1108	789	5267	3149	978	1249	767	1073
ENSG00000049449	3550	3622	6957	4859	3897	3576	3046	3959	6543	2602	10920	5273	2625	5078	5633	9069	1538	4189	4541	8575	8503	10060	9175	1667	1335	4942	4600	5741	6404	3347	4263	8414	5015	8903	4020	2762	11241	7785	4687	4435	12108	4242	6602	5653	12542	4673	3968	8201	4171
ENSG00000049540	2729	29	1887	223	3776	639	215	729	335	1035	1719	4669	562	730	2964	1090	854	1236	973	308	2495	875	854	1989	128	6475	1532	2041	24	825	1463	321	2515	1177	167	3409	2300	426	1806	325	458	1058	279	5705	3394	91	799	391	226
ENSG00000049541	2159	357	1044	1762	1350	1097	948	1134	1031	868	1253	1060	3155	1362	1601	1087	2582	1278	1367	850	508	1067	1672	1714	1895	883	1507	1263	1927	1882	1250	2958	710	1130	2529	1187	1856	1596	1371	1229	1553	1494	2022	935	1338	3150	1791	1471	1437
ENSG00000049618	4662	3691	4006	2268	3376	2424	2800	3318	3058	2120	2329	3859	1349	3203	3850	2851	1242	3787	6349	2551	4952	2373	2618	2542	2598	4692	2390	3101	860	2872	3398	1492	2496	2593	1047	6980	5111	2789	4063	2392	1542	2229	3453	3908	2548	1134	1390	2632	1577
ENSG00000049656	4965	6658	3397	3769	4079	2447	3476	4173	5443	4918	3557	2922	3811	5656	5100	5013	4916	3788	5327	8086	4683	5119	5858	4662	6841	8327	6182	3884	7577	4741	3591	4666	7359	5994	5723	3983	5147	4817	5650	5252	4067	4625	5726	4552	3825	6094	7544	6693	6195
ENSG00000049759	1462	2897	1864	1644	1051	3399	1460	2067	3802	4410	1648	795	1375	2852	1994	2355	1652	1827	2198	5538	2618	2862	4509	787	3382	850	2185	1779	1239	3240	1673	1343	3088	7777	1519	2867	2258	2219	1611	1756	1782	2890	2682	2204	2167	1011	2790	4193	1322
ENSG00000049768	276	18	496	95	207	67	178	180	83	64	223	211	56	126	91	96	111	77	117	163	192	176	99	281	38	187	116	93	12	66	209	53	97	97	52	218	128	69	158	135	83	128	81	238	180	53	181	95	217
ENSG00000049769	63	99	76	44	153	24	33	86	43	70	59	97	24	136	38	47	49	74	73	84	54	35	24	45	121	42	50	108	13	38	59	81	44	49	85	35	79	79	81	116	52	80	267	73	67	78	176	49	85
ENSG00000049860	6587	1853	5392	5619	4034	11944	4055	8259	5145	6884	2835	4171	7154	6573	8530	6115	9154	5361	9556	5691	5241	8467	6363	8069	11383	2196	5931	4905	6286	9712	5578	4673	5270	10491	6385	8119	6522	7378	8251	8336	4944	5116	8094	5045	6498	4746	12045	8539	5931
ENSG00000049883	332	404	238	372	376	319	520	352	462	408	177	328	486	577	427	294	494	269	666	286	438	428	461	502	513	206	310	402	500	406	408	654	232	330	898	707	358	363	363	594	528	377	999	326	421	569	332	310	384
ENSG00000050030	22	51	20	0	15	3	0	6	0	5	2	19	0	0	0	9	0	7	0	0	6	0	3	6	0	32	8	18	0	0	5	0	7	1	8	7	7	1	10	0	0	3	0	19	1	7	2	0	0
ENSG00000050130	1023	764	1032	1537	1065	1776	1117	1298	1248	1204	1086	915	1041	1303	943	745	1843	887	711	1445	734	905	1407	1083	1283	1009	1000	839	1872	1516	930	1116	1310	1383	1848	1493	601	1396	1337	986	1099	1269	1192	1196	903	919	1149	1093	1658
ENSG00000050165	3732	3350	5288	454	5705	1413	1440	1681	986	1029	3923	2611	1656	1063	2383	1711	3913	2904	1234	1491	2537	1187	1724	2116	226	2516	4100	3591	379	1872	1198	1477	1882	1702	2807	3111	2103	2241	2617	980	1826	2281	812	3398	1723	1551	1112	960	1377
ENSG00000050327	496	447	609	1299	953	1251	860	704	721	1217	524	867	661	702	783	1147	724	1460	561	581	2454	622	540	851	873	156	593	653	726	854	1489	660	585	810	506	231	1252	737	765	1017	661	1085	940	698	585	609	959	1090	511
ENSG00000050344	2644	4986	4856	8243	4307	3993	2985	2227	4591	4532	6178	4253	6081	10060	5206	7551	5182	4646	5241	4303	8054	4554	4367	6895	5705	1646	4193	6957	8557	4685	11609	8660	2773	4851	6225	2983	6577	3119	6772	10569	4433	4225	13449	3624	7919	4390	7347	6533	4013
ENSG00000050393	975	1367	1280	2014	1927	1101	2043	1783	1393	1383	2159	1874	2323	1793	2975	1102	1332	1902	1581	1871	1540	3516	2427	2119	2660	1232	1952	1624	1694	1714	1801	1913	2002	1739	1659	1539	2485	1758	1729	1366	2152	1781	2906	1415	1600	1240	1734	2475	1734
ENSG00000050405	3915	2360	2745	8833	4210	10694	14718	7148	5234	10491	4620	4323	4771	3941	7905	3361	4164	3695	1720	8006	2718	4678	6272	4641	3337	3558	5443	3393	9426	9366	8557	2130	7309	7246	4166	3399	3454	5828	4325	6648	5324	11383	3816	4623	2799	8467	8893	6709	8405
ENSG00000050426	2736	3173	918	2821	1285	2389	2745	1706	2693	2056	1746	1588	2764	1685	2519	1953	2158	1174	2910	2033	2915	2669	2981	2042	2268	1886	1813	1865	3123	2990	2911	2998	1845	2383	2326	3214	1841	1589	1881	1284	2538	1629	1988	1331	2440	3149	2359	3835	2179
ENSG00000050438	181	312	57	229	114	168	58	72	185	210	402	78	131	302	169	72	53	72	113	493	186	104	78	168	298	485	219	95	99	47	92	306	50	457	168	105	35	62	567	136	105	89	319	369	389	58	64	133	65
ENSG00000050555	96	752	209	34	161	193	282	106	168	97	171	77	98	74	125	72	61	234	124	75	249	75	83	270	36	893	154	223	72	210	92	85	304	508	0	169	163	93	118	108	91	404	50	83	176	136	89	156	132
ENSG00000050628	964	99	410	7	254	48	16	80	28	88	121	231	123	86	209	89	163	166	150	10	189	71	94	153	6	610	175	158	32	44	127	74	251	49	72	1006	203	94	524	27	87	83	11	463	249	37	78	36	39
ENSG00000050730	35	65	47	122	9	54	197	110	39	25	152	20	109	105	238	34	189	22	145	112	53	207	34	90	6	29	47	22	64	115	25	51	14	48	36	38	119	136	35	360	59	79	31	65	12	97	349	30	161
ENSG00000050748	2148	2272	1422	2669	2088	2805	2058	1590	1817	1621	1427	1451	2175	1905	1600	1519	2017	1486	1836	1779	1708	2489	2407	2093	2772	1128	2365	2530	2233	2014	1686	2605	1499	1871	2276	2121	2116	2116	2069	2572	2186	1885	1368	1860	2037	1424	3007	2521	1394
ENSG00000050767	12	50	56	11	20	24	93	28	50	75	35	23	31	7	30	12	5	35	7	36	18	16	16	30	12	8	60	63	18	56	13	12	70	24	21	11	25	26	36	32	29	109	32	24	11	22	42	22	37
ENSG00000050820	5330	1296	4989	2687	3931	3986	4003	6190	3335	3076	3023	4662	2022	3389	4317	3072	4197	4212	4607	3496	2507	3176	3337	2337	2482	3450	3374	2871	1302	3376	3793	1348	4856	4160	351	5958	3523	4851	5551	2830	4120	3679	2602	3662	2530	799	3459	1071	3629
ENSG00000051009	3569	1202	2271	3580	1702	2396	4206	3178	2051	2886	2479	2513	1862	2485	3631	2308	2463	2025	2644	2991	2450	2587	1646	2160	3196	1321	2369	2216	1335	2674	3333	1301	3893	1928	476	4390	1608	2097	2493	2291	2122	2587	1649	1756	1858	676	1656	1758	1958
ENSG00000051108	4138	2243	4267	3052	2505	3220	3973	4866	2886	3639	4085	3128	3617	3332	4238	3853	4160	4070	4036	5002	3875	4715	3569	2765	3098	5908	3971	1809	2495	5045	4049	2309	4276	4381	4929	3254	3591	4758	4060	3306	2531	5343	1747	4032	3044	2179	3286	2906	7821
ENSG00000051128	428	344	535	176	673	190	119	321	145	392	299	538	129	531	213	638	177	395	159	103	130	111	335	213	587	298	259	443	319	393	372	345	322	212	85	491	413	223	259	161	362	222	217	422	487	315	244	406	130
ENSG00000051180	940	188	472	464	774	515	674	701	744	229	670	350	1087	529	668	512	1549	562	841	516	364	457	657	599	614	295	891	611	309	659	481	1993	540	453	1321	844	364	1170	356	476	681	728	689	249	592	1090	715	666	579
ENSG00000051341	378	765	290	697	478	281	825	445	978	147	433	546	378	744	375	583	432	565	823	549	444	386	480	666	701	326	395	308	1687	542	495	614	572	573	381	371	567	730	296	487	469	424	983	437	530	1176	325	417	427
ENSG00000051382	1448	4038	1415	1468	1779	2189	1954	1887	1659	2195	1214	2303	1990	1870	1085	1995	1630	2411	1180	2422	2424	1983	2238	1602	1333	1028	1894	1574	2811	1752	2539	1239	1770	1814	998	954	2204	1291	1310	2188	1476	1925	2167	2022	1122	1800	2508	2493	1424
ENSG00000051523	10522	3407	8086	12300	6847	13800	9090	12476	5485	17708	4086	8863	21396	10630	13554	5364	20983	2321	6782	2842	5839	15024	4532	7873	5203	9532	25998	9462	11311	18654	12235	12278	16338	3463	1537	7530	6395	6465	16379	7451	10326	6543	7497	8086	3000	9218	28828	3757	18193
ENSG00000051596	1291	8	251	443	459	474	771	911	752	364	851	389	711	511	640	371	555	339	1258	540	337	560	474	1087	800	300	273	884	251	269	542	655	330	614	152	900	540	532	931	1276	1199	541	1080	522	407	438	699	266	466
ENSG00000051620	3492	3234	3054	4639	2368	4188	2010	3540	3172	4454	2199	2136	4609	3331	2472	3383	4284	4060	3090	4380	4189	3886	3553	2770	4630	1602	4778	3769	2697	3994	6282	6662	1572	2647	4046	1705	2376	2256	2714	4692	4369	1545	2716	2964	3692	2788	6277	4085	3564
ENSG00000051825	254	2003	483	444	307	484	775	480	877	313	938	568	451	674	434	351	835	369	323	1208	489	469	1027	651	444	791	552	414	3287	607	468	807	484	422	1057	253	638	753	220	422	345	557	512	404	433	2536	502	752	736
ENSG00000052126	815	1846	823	1229	1098	854	924	1071	1885	2476	1493	1300	841	931	2366	1198	902	1054	1290	1761	1397	982	1079	936	882	924	939	1900	840	1798	1549	930	927	884	654	1430	1322	913	613	787	1254	1058	816	1164	1953	1440	1081	1952	1320
ENSG00000052344	3782	1639	8362	12703	4138	6543	12257	6498	9993	8045	6017	16297	7083	7451	7258	12542	5103	9508	7517	5256	10430	10853	1927	9899	6878	4013	8512	7530	5153	8494	12108	6229	9057	10836	2049	5712	10400	7438	7172	20828	6772	11493	10630	6233	8243	1292	11207	5835	4456
ENSG00000052723	2509	1798	1457	987	1622	1657	1724	1842	2133	1984	1819	2744	2945	2034	1772	2004	2168	1591	3153	1334	1975	2297	2438	1886	2422	1923	1340	1908	2377	1414	1415	1532	2319	1690	2389	2550	1826	1669	1738	2390	1654	1458	1301	991	2129	1870	1380	1656	1779
ENSG00000052749	2518	633	1944	2678	3016	1415	3083	2028	2655	853	2306	2056	1612	4519	2617	2241	2312	3126	5748	2060	2564	1502	2485	3053	2485	2854	2797	2144	1886	1831	2578	1639	1825	1788	632	2605	3822	2438	2854	2702	3606	1828	2686	2510	2858	2079	1458	1562	1833
ENSG00000052795	1061	3446	1403	1450	1083	1264	894	1356	1108	1603	899	1582	787	1382	894	1096	1172	1512	1077	3067	951	971	2169	987	1166	930	1574	1334	2044	1246	1022	656	1736	1693	1005	844	1817	1853	912	1515	678	1483	1584	1708	1104	1176	1215	1995	1547
ENSG00000052802	1843	944	2557	6098	2127	3643	3908	6428	3548	2259	2814	3763	7457	3007	1959	3704	2915	4981	2387	2868	1919	4339	2163	2310	3976	1428	5494	2786	4270	4048	3152	4280	2783	4029	5719	2063	1604	6852	1841	10341	2677	4872	4986	2041	5962	2043	2758	3688	2171
ENSG00000052841	2438	3494	2183	3878	2721	2374	3966	1742	2478	3256	2541	2951	1663	3038	3024	3191	1432	2417	4708	5491	3436	3471	3374	3333	4261	2710	2263	2807	2058	2848	3208	3118	4305	3056	2219	3510	3315	2495	3561	2580	2086	1757	2140	2781	3201	2096	2058	1994	2128
ENSG00000052850	2	142	0	0	0	0	0	1	0	2	3	0	0	1	0	0	0	0	0	3	3	0	2	0	0	48	0	0	13	0	2	0	0	0	0	0	0	2	0	0	0	0	0	1	6	33	0	0	0
ENSG00000053108	77	11	17	1	7	6	0	0	16	32	62	5	38	7	10	1240	8	0	111	10	4	81	0	36	42	116	61	150	23	195	19	128	7	12	21	66	9	9	55	34	1	10	43	6	92	1	0	30	0
ENSG00000053254	1823	3467	2721	1740	1699	1306	1986	1396	1520	1834	1329	2677	787	1399	1695	1623	1252	1983	885	1746	2195	1093	1051	1743	1206	2752	902	1859	980	1467	1208	382	2140	1422	623	1542	1717	867	1009	694	978	1188	1750	2773	1242	762	1283	1322	905
ENSG00000053328	18	2	28	0	12	1	0	12	0	3	4	23	5	0	3	6	5	1	9	5	14	7	11	8	0	6	19	18	1	0	7	0	9	7	42	17	14	0	20	5	0	9	0	18	6	1	0	2	0
ENSG00000053371	1349	1248	985	878	1152	3330	1877	2173	1417	2208	1082	1013	3565	1530	1914	1281	2658	1030	1819	1767	1012	2126	2417	1789	1589	1065	2025	1073	2502	2029	1260	1322	2796	820	5285	1776	1220	1850	1508	1295	1046	1744	1137	1364	818	3278	2035	1614	2006
ENSG00000053372	2839	616	1272	1754	2719	1856	2226	1819	3123	1288	1555	1803	4973	3591	2122	2167	4173	1942	2174	1978	1259	2389	2348	3582	3927	1922	2467	1356	3978	1626	1438	4634	2159	1191	6436	1560	1915	2849	1731	2798	3106	1589	2276	2208	3086	6929	1841	3203	2760
ENSG00000053438	56	1931	36	96	115	29	68	26	61	27	47	112	5	60	25	37	0	39	134	39	71	83	26	50	119	46	23	36	66	29	112	51	78	44	0	17	56	70	79	55	10	9	66	43	34	41	18	20	27
ENSG00000053501	878	68	525	662	727	532	428	459	586	567	652	445	1227	739	697	697	470	757	872	271	691	556	557	756	738	553	944	604	370	763	535	2383	425	415	883	902	663	503	948	821	644	794	868	490	1485	553	1013	787	500
ENSG00000053524	15	108	29	36	17	54	48	35	11	15	17	22	16	40	3	20	44	14	20	29	25	20	10	28	31	24	29	16	27	21	41	6	12	35	12	29	19	27	36	24	40	22	24	27	9	75	11	15	42
ENSG00000053702	123	734	143	198	155	107	112	66	116	171	98	122	153	112	109	124	41	103	126	179	197	105	107	177	168	290	146	212	160	104	132	202	132	116	185	80	193	113	74	151	57	94	106	146	135	137	135	114	47
ENSG00000053747	4573	3226	10569	1933	4303	3609	1941	7619	3033	3648	1537	2350	1092	1096	3111	2958	9079	8310	2783	7477	2938	1530	3576	782	2286	727	1315	1585	1676	2551	3693	424	1368	994	1111	2422	1466	9047	938	2552	2734	2938	369	1310	1659	1246	1992	9508	19337
ENSG00000053770	2454	2673	1900	2709	1964	2902	3545	3043	2889	3842	1739	2385	3030	2415	2889	1796	4000	2048	1099	2066	1815	1843	2975	2678	2963	2033	2016	2252	5114	2527	2170	1295	3194	3141	3392	2255	1430	2951	3652	1656	2841	3217	3859	2462	2248	2355	2370	2772	3009
ENSG00000053900	1192	1233	1008	2275	1334	1199	1316	1337	1541	1348	1136	1568	1442	1666	1388	1200	1810	1267	1684	1258	1099	1286	1163	1248	3136	1358	1632	1230	1205	1758	1579	1139	1802	1102	1702	1427	1597	1507	1505	908	1270	996	1008	1067	1077	1273	944	1275	1428
ENSG00000053918	5051	1046	6751	8268	4739	5521	13341	4785	7905	3729	4113	3040	7747	4290	8127	8423	3861	8823	9699	8077	6673	10296	5544	6633	17757	628	4630	8494	1192	7315	1453	2729	9474	5226	4363	4505	15575	1974	4874	7544	4427	4282	4692	7470	4983	4947	11054	6980	1890
ENSG00000054116	1673	2045	1347	1175	1594	1903	1273	1824	1635	1844	1519	1755	2816	1847	1398	1320	3560	1434	974	1472	1519	2084	1315	1344	2170	1110	2004	1878	3011	1803	1179	2193	1558	1916	7271	1021	1475	1731	1228	2557	1682	1515	1190	1751	1731	2850	1907	2916	2682
ENSG00000054118	3752	3218	5709	3441	6127	4065	7112	5908	5214	5616	4083	5950	3711	6037	4085	4115	3663	5026	2788	7328	5285	3923	7981	5217	4437	7646	5436	6090	5828	4955	4265	2040	4024	4812	3708	3735	5179	6528	3642	4662	4377	4916	4607	6250	5208	8804	3675	5203	5395
ENSG00000054148	3717	1726	1398	3933	1489	3736	2208	2178	2106	3348	3149	2222	4179	2493	4773	1996	6878	1651	2806	2609	2017	2504	2162	2646	3338	1936	2614	3256	3813	5100	2667	5716	3027	4625	2774	5730	1762	2166	2596	2155	2316	2320	2302	3137	2156	3759	2884	4859	2655
ENSG00000054179	1004	12	374	2017	1300	2606	1328	1077	701	3362	744	1794	1076	967	525	1448	531	620	1122	4639	993	609	1079	8379	1381	1074	1652	1902	405	3192	2313	4630	1657	1324	836	609	591	1326	862	1315	948	914	1400	754	1119	242	1528	456	576
ENSG00000054219	411	1191	812	2713	742	761	1414	1408	1091	1679	1147	846	1329	692	997	2294	573	1939	1041	427	1231	2030	920	971	1754	796	1148	1648	1456	1351	2148	977	538	69	504	264	2193	601	715	2754	1298	719	1714	1246	1117	890	1910	1514	1010
ENSG00000054267	957	2174	2072	1485	1391	1227	1616	772	1139	1568	1236	1107	797	1251	650	1303	654	1571	677	2145	1468	1150	1383	1136	1051	2166	933	879	1152	1282	1177	1024	1337	1191	850	719	1293	1311	1270	1218	998	902	1037	1636	1197	1669	1408	921	993
ENSG00000054277	641	41	459	417	355	497	222	651	293	465	233	800	375	587	779	412	234	620	1269	112	400	227	132	526	629	112	369	140	179	361	702	107	294	325	97	1148	360	603	825	363	82	583	560	373	129	152	631	155	400
ENSG00000054282	617	965	825	913	446	713	630	594	274	575	701	600	452	599	492	549	736	701	465	570	563	541	609	617	703	462	365	481	629	529	672	309	541	616	491	678	471	631	684	539	692	422	488	657	473	726	477	447	1037
ENSG00000054356	72	355	144	16	84	5	7	150	0	19	50	83	92	19	26	59	5	74	40	0	98	2	44	22	61	1605	19	46	15	4	46	94	57	5	21	23	38	54	103	6	46	28	36	73	14	33	29	6	161
ENSG00000054392	81	35	136	188	76	277	147	108	83	293	182	103	113	77	180	234	66	184	202	234	176	54	257	62	86	165	127	341	143	242	281	213	91	321	179	781	102	151	218	74	70	239	83	81	245	58	197	204	84
ENSG00000054523	2390	3726	2384	1045	3203	1817	3897	2985	3046	2422	1850	3000	1203	3486	1690	2424	1568	2574	1687	4454	2921	1692	3625	1811	1427	2222	1789	1588	7265	1554	1877	650	2208	1096	1602	1347	2719	2894	1652	2595	1804	3009	1385	3807	1752	2964	1490	3121	2645
ENSG00000054598	36	2588	123	39	648	107	113	124	457	137	67	95	46	49	22	85	42	121	39	25	39	89	179	72	9	83	74	76	238	45	122	35	74	279	451	24	123	88	268	84	275	33	103	244	38	217	119	137	29
ENSG00000054611	1651	2390	1209	1262	792	1452	1432	1352	1299	1840	916	1194	1673	707	1613	1365	1402	1392	1118	1328	1292	1725	1235	1025	1162	1042	1046	911	1096	1238	1344	591	2054	1599	1632	1384	1514	1238	942	914	974	1456	1055	791	1206	1185	1459	1843	1117
ENSG00000054654	5007	3294	3980	3605	3147	2185	2730	2465	5092	4315	2725	6673	3358	4385	3009	5788	2754	3635	3280	4085	6182	1918	6312	3313	6065	4425	1108	3230	13316	3310	5839	608	3278	3052	943	4153	3930	3823	2621	1700	4573	3899	7271	2821	4144	5947	1428	3540	1921
ENSG00000054690	1451	6761	304	2768	1645	1387	2857	1175	1306	2334	1085	2149	1292	1346	1145	1156	613	992	794	1672	1035	1372	1241	1795	2021	542	791	1361	4692	2105	2294	889	1597	1767	2393	1480	823	1220	547	559	796	1328	2489	472	1224	1922	1031	1989	1658
ENSG00000054793	9799	7130	12611	7048	6272	6868	2779	3576	7221	12257	7031	19402	7966	3826	5485	17809	2636	12773	13527	7889	26682	8774	2375	8268	7203	3757	5966	14240	828	8755	16832	3741	19875	3365	2440	7470	12322	2959	8022	5059	1949	5472	9724	7290	5896	1877	5511	12941	1906
ENSG00000054796	0	0	0	0	0	0	0	0	0	0	0	0	0	0	0	0	0	0	0	0	0	0	0	0	0	0	0	0	3	0	0	0	0	0	0	0	0	0	0	0	0	0	0	0	0	0	0	0	0
ENSG00000054803	1	0	1	0	0	0	0	0	0	0	0	5	5	0	0	4	0	0	0	2	0	0	5	0	0	10	0	0	0	0	0	2	0	0	0	1	0	0	12	0	43	0	2	56	0	0	0	0	0
ENSG00000054938	519	36	2388	0	1775	80	22	1022	29	227	295	1107	69	73	448	310	82	80	116	0	173	48	78	302	0	843	181	1004	0	187	94	13	1622	72	0	162	458	104	1258	7	233	166	8	1891	142	43	234	73	148
ENSG00000054965	1811	1786	2367	977	1894	1506	1965	1518	1270	1405	1646	2404	853	1799	1558	2018	920	1661	2037	1865	2390	1098	1658	1448	1020	2602	1278	1274	758	953	1061	682	1722	1626	563	2812	2051	1213	2050	1026	1415	1337	1337	2633	1405	593	823	830	1105
ENSG00000054967	461	5494	651	401	467	261	786	748	369	186	727	440	293	512	429	352	497	391	351	520	301	595	434	447	343	354	379	233	1844	235	213	525	424	380	634	278	452	802	353	520	577	395	351	390	322	1954	386	250	992
ENSG00000054983	656	1012	1668	772	3238	996	1404	2776	1914	3739	716	697	1787	114	215	1063	568	361	768	165	875	1899	1105	615	515	707	746	536	1006	4652	105	367	3065	104	325	2449	174	153	955	269	1214	1524	1255	1120	90	804	406	1854	3749
ENSG00000055044	3171	1118	3888	6037	3956	1911	4866	2275	3930	2015	4479	2709	2475	5592	2993	4029	3081	4418	2777	2969	3530	3183	2552	5737	5752	5337	3031	5954	2277	4131	4696	5602	2990	2983	2508	2290	4500	5197	2830	5663	7836	3983	4761	3349	8670	3337	4017	5147	2992
ENSG00000055070	5061	2576	4785	2856	5013	4427	5602	5465	4067	4003	4644	5408	5762	4571	4295	4072	6317	4469	3920	5048	5548	4383	5401	5130	6182	5670	5297	3210	3234	3598	3171	3718	4722	3014	4997	4910	4494	5719	3912	4666	4696	4637	3577	5005	4427	2889	3313	3949	6868
ENSG00000055118	490	225	787	629	303	97	687	95	114	639	245	483	1030	142	641	715	130	370	1208	1696	1708	165	1676	637	44	1215	457	753	201	459	1855	186	1179	410	207	786	1263	245	1029	130	427	775	1096	316	186	270	213	374	303
ENSG00000055130	2727	1317	3276	3625	4437	4357	2403	3107	2745	3613	3158	3381	3938	3140	3576	2957	2994	3323	3195	2851	3745	2060	2596	3588	1692	2835	3142	2636	3959	3832	3751	3385	2755	2472	3324	2141	4133	2559	3159	2414	2610	3256	3781	2824	2882	3767	3103	2803	2969
ENSG00000055147	1041	344	622	582	613	1144	634	773	591	829	542	527	930	564	920	497	1165	746	523	723	752	614	572	629	636	1080	819	539	538	707	509	799	578	650	1585	1061	620	785	953	945	638	683	634	847	565	702	833	932	779
ENSG00000055163	2236	1225	1125	1722	1451	307	1247	772	1348	1671	1387	1108	1771	807	2300	1433	1508	1274	1618	2699	2182	1639	2358	1342	1063	4662	558	1484	2392	1246	2762	740	976	1824	2133	2489	2889	588	3118	2170	523	2227	992	1498	1300	2152	2223	2841	1383
ENSG00000055208	2427	5417	3610	2349	2360	2820	2553	2652	2412	1812	2842	3154	2064	2251	1754	2533	1946	3120	1963	3332	4044	3072	2864	2422	1909	4502	3580	3094	2764	2372	2748	2773	1760	3324	3612	1844	2407	2346	2121	1787	1583	2585	1900	3522	2234	2165	2584	2868	3259
ENSG00000055211	964	797	1290	798	1015	1090	715	1167	903	633	872	858	1066	982	610	890	1378	1261	472	1145	973	1442	1048	1146	1666	973	1006	1128	949	1082	829	1242	954	1221	1526	669	902	1021	608	997	1013	1069	894	1295	814	873	997	1010	1363
ENSG00000055332	2012	4367	4240	1866	3341	2436	1582	2719	2543	3036	3641	3546	2441	2944	1672	3283	1490	3155	1988	3721	3169	3173	2937	2550	1954	2846	3191	3436	3845	2195	2969	1977	2062	2736	3159	1145	3282	2477	2342	2957	4131	2644	2211	3981	3853	4600	2971	2954	5327
ENSG00000055483	1478	1639	2020	2632	4135	1495	2777	1834	3571	1855	3489	3139	1549	3404	2870	3071	997	3523	3705	2139	2172	2575	3103	3297	2904	2481	1123	1877	1296	1775	2755	1624	1941	1674	769	2444	3408	2380	3193	2048	4038	1597	3232	2422	3772	1806	1200	1302	1485
ENSG00000055609	2406	9252	4041	2677	3040	1702	3172	2098	2201	3222	2078	4307	1204	2338	2013	2709	874	3533	3290	4687	4347	1619	2238	2532	998	2694	1608	1912	3048	2218	3221	827	2271	2473	859	1848	4102	2866	2573	1698	1764	2109	2600	3430	1583	2783	1361	2021	1767
ENSG00000055732	56	39	29	380	11	237	110	17	51	111	139	14	0	1	309	4	59	24	49	748	8	10	359	96	638	455	100	128	118	10	64	16	33	206	418	8	29	68	49	6	9	12	29	25	115	43	5	287	280
ENSG00000055813	2	0	9	0	12	3	0	7	2	3	0	7	0	4	11	8	0	5	3	0	12	8	0	7	0	11	12	6	0	3	4	0	5	4	0	5	6	2	16	1	0	4	0	43	8	1	2	0	0
ENSG00000055917	4160	9069	5994	6628	4937	4696	4952	4435	4515	6428	5300	6868	4321	5114	3093	7934	3558	5259	4812	6498	8485	6025	4505	5465	7590	6381	5462	6268	6021	4244	6957	5709	5541	4609	5111	3653	5588	3787	4259	4400	5462	5097	5449	5511	6997	4699	4807	6809	4534
ENSG00000055950	2805	1013	1174	1967	1599	2420	1507	1919	1745	1281	2356	1047	3681	1963	2714	1585	4983	1339	2811	1555	1583	2723	2222	1688	1915	1244	2533	2343	1994	2040	1283	5243	1021	1112	10920	3799	1513	2002	1921	2226	2447	1908	1344	1714	1890	3610	2991	1915	3082
ENSG00000055955	1	11	0	5	8	3	0	3	7	2	4	4	0	8	1	2	0	2	0	0	1	4	0	0	2	3	5	1	19	2	2	2	1	10	47	1	1	3	2	2	0	0	2	4	6	8	0	7	8
ENSG00000055957	3	0	3	0	6	0	0	0	0	0	1	0	0	0	0	1	0	0	0	2	0	0	0	3	0	1	0	1	0	0	0	0	14	0	0	4	0	1	0	0	0	0	0	2	0	0	2	0	0
ENSG00000056050	292	74	406	481	553	531	321	462	440	410	515	303	1216	554	342	491	941	373	156	531	376	272	616	451	489	464	603	686	457	398	249	1214	273	567	1500	292	476	725	176	764	434	605	604	338	706	554	797	617	509
ENSG00000056097	4877	2934	3816	2377	3189	2227	2588	2438	3112	3584	4408	2919	3107	2653	3432	3834	3801	2934	4547	4999	4607	3228	3350	3207	2539	4116	3556	3918	2858	2985	2867	4861	3696	2792	3529	4280	3726	2700	4284	3338	2607	3204	4751	4227	4024	3590	3058	2905	3540
ENSG00000056277	172	379	159	298	250	200	250	253	297	222	330	268	330	234	168	323	124	210	113	246	238	237	228	339	339	105	157	192	336	150	279	396	168	194	306	114	356	278	125	140	261	286	343	160	434	296	187	285	158
ENSG00000056291	1	0	4	0	5	1	2	0	0	0	3	0	0	0	3	0	3	0	0	4	3	0	0	6	0	18	9	1	0	3	0	4	0	1	0	6	4	0	0	0	0	3	1	5	0	0	9	0	0
ENSG00000056487	0	4	3	0	0	0	0	1	0	2	0	0	0	0	0	0	0	0	0	0	1	0	0	0	0	157	0	0	0	0	0	0	1	0	0	0	0	0	0	0	0	0	17	0	11	12	0	0	0
ENSG00000056558	561	1609	871	503	581	215	409	470	296	389	478	531	306	344	386	328	201	424	528	294	437	567	285	352	462	1720	339	458	645	395	441	416	250	233	850	268	467	222	248	445	301	215	299	488	269	733	398	455	476
ENSG00000056586	1556	3701	1623	1112	2186	1399	1621	1589	1681	1485	1391	2039	1493	2000	794	2293	1199	1399	1611	1958	1775	1916	2003	1605	1617	2189	1352	1388	2367	1419	1827	1329	2050	1064	1347	1166	2545	1688	1352	1307	1424	1498	1395	1877	1275	2324	1211	2590	1321
ENSG00000056736	480	507	704	927	1128	1285	494	580	1724	635	1384	1230	482	1729	1077	1705	795	504	2530	1588	1002	2116	2331	86	1418	218	697	2042	592	560	708	2410	1183	1631	2621	232	1267	1557	827	895	968	214	2934	876	1265	812	722	639	541
ENSG00000056972	1558	1214	944	2099	998	2028	1500	1914	1383	1767	802	1004	912	1678	2186	653	2014	1174	1385	1096	1202	963	1279	995	1236	784	1685	1294	749	1847	1378	1119	927	1337	763	2453	892	1586	1023	1367	2227	1760	719	1342	1246	1044	2173	1688	1877
ENSG00000056998	609	547	286	728	390	454	277	566	964	567	1025	440	452	928	831	1885	66	588	1038	1084	1105	479	72	279	524	8	1379	1736	124	406	901	554	572	272	238	648	1071	437	714	795	435	309	501	1637	2423	81	895	1699	432
ENSG00000057019	1490	1572	3368	1260	2611	138	818	3751	1136	627	1273	1493	382	687	461	1405	575	1928	2238	1059	1221	946	1611	1298	759	2273	450	1582	236	319	2445	1215	1399	1592	1241	1183	1072	319	1841	307	2303	979	1558	2593	1658	2088	250	1368	6225
ENSG00000057149	0	0	0	0	0	82	4	353	11	1	0	0	0	4	7	0	0	0	0	0	0	11	0	3	0	0	0	0	1	4	0	0	0	0	0	0	0	427	0	0	12	100	0	0	0	222	0	3	48
ENSG00000057252	644	1780	2126	2157	872	1780	914	1476	890	1829	1794	2323	864	313	644	992	306	730	712	1819	1300	476	958	2220	1083	2002	1160	1257	2118	715	2298	1482	1618	1143	788	1174	959	1409	2322	617	442	1278	2500	1588	880	1339	1573	857	1641
ENSG00000057294	5145	1663	4053	3810	4005	4528	8371	5574	6934	10726	5888	7228	4511	4771	7557	3210	7718	3814	5449	10369	4013	4727	3214	3656	2530	2360	6152	4950	8151	5078	5568	4263	4768	3312	4991	7769	4441	2317	3371	4268	3746	8833	5912	3846	3079	8603	4580	4519	7296
ENSG00000057468	3	11	2	1	0	3	132	12	22	25	1	5	9	0	7	6	6	4	31	115	9	4	777	3	19	1	7	15	190	14	14	10	2	5	149	8	16	51	2	4	3	0	11	1	23	99	16	3	154
ENSG00000057593	8	17	31	165	4	1	0	0	18	5	48	37	201	11	174	121	17	21	549	13	25	103	8	3	12	138	23	32	0	351	10	92	261	0	0	3499	353	3	35	0	8	3	110	11	140	0	0	35	2
ENSG00000057608	10694	6607	8494	11843	13501	14653	13660	12566	13088	17457	14885	6638	18596	15652	10254	10971	18714	9579	6929	11103	11190	18246	12386	11054	10694	9848	19534	16297	14653	17114	10711	21063	6618	5851	28163	7570	14685	12773	5694	13687	10047	12679	6820	12818	13633	22174	19669	17604	16048
ENSG00000057657	735	4664	2837	286	1083	479	1245	1357	607	616	1410	488	386	576	749	680	452	1817	439	725	683	1178	643	613	210	2006	735	580	770	999	769	353	604	1163	609	410	630	791	619	1343	745	1777	443	1042	415	1144	831	619	1226
ENSG00000057663	2224	1868	1938	1882	1392	2280	1518	1782	1774	2368	1917	1583	2614	1900	1710	1616	3112	2161	1568	1360	2066	2564	1319	1855	2173	1035	2112	1729	2641	1760	1946	3880	1132	1878	3211	1399	1719	1978	1739	2001	1784	1783	1795	1734	1582	2143	1989	2066	2123
ENSG00000057704	424	1630	1407	392	709	714	684	1526	1302	943	1177	1298	1022	614	1029	1091	486	2134	775	1289	1320	676	499	348	140	602	1191	1412	1211	618	831	632	1356	826	254	440	370	859	1269	1231	380	2057	549	756	492	890	922	698	2072
ENSG00000057757	2233	1405	1092	1424	1812	1699	1664	1521	2017	1789	939	1558	2547	2120	1537	1080	1808	1579	1237	1708	1038	1670	2027	2273	2961	1191	2253	1162	2959	1332	1218	1244	1781	782	2041	1429	1567	1732	1605	1723	2214	1253	1391	1583	1946	2549	1806	1778	1471
ENSG00000057935	1235	1725	830	1161	958	1491	1344	1197	919	1792	827	1290	1616	1198	878	1237	2021	883	841	1173	2117	1107	1141	941	1126	1446	1568	1419	1404	1451	1222	1576	1110	1501	2613	1549	977	996	830	1074	1487	1237	1024	1172	1818	1291	2043	983	1464
ENSG00000058056	224	643	580	403	432	441	524	499	500	435	486	869	463	532	720	446	268	257	268	1455	233	111	1217	182	442	964	507	726	663	607	365	360	667	614	635	863	578	810	438	222	513	575	538	413	674	555	410	498	299
ENSG00000058063	3656	5206	4325	5584	4494	5023	5449	3961	4115	5574	2796	4678	4088	4910	3142	4783	4026	4947	4903	4377	4623	3337	3991	3883	3829	3981	3897	3431	5081	3991	6980	1240	3540	5709	2297	3682	4937	3884	3251	4849	3577	4231	4250	6395	3506	5043	4926	5439	3118
ENSG00000058085	13554	7836	47876	6203	12520	11292	7747	22452	5386	5194	5303	8913	5650	4307	5888	6017	5723	34448	5970	10645	6889	2895	7100	2525	4151	1045	8151	8440	4255	4276	10585	5094	5159	4839	5089	3411	2660	19807	8660	9343	6868	5978	2263	11138	4589	2259	4650	8414	8069
ENSG00000058091	478	1255	739	50	413	185	149	349	70	443	319	271	201	118	110	187	199	411	42	134	274	157	298	295	14	591	237	265	232	111	170	108	302	119	275	163	217	289	400	80	227	218	61	497	169	334	124	152	210
ENSG00000058262	11258	16692	12773	14849	12025	15024	14181	12679	13885	12498	13743	13137	9953	11965	10711	12796	11456	15772	10954	28338	12386	10711	19018	10198	10355	14921	15497	10074	21731	9823	12941	5734	16692	17965	17604	8893	17555	22262	12454	13062	12087	15240	15731	11784	10937	14955	13501	13113	19081
ENSG00000058272	1623	4381	2991	1796	2496	2008	2108	2281	2728	2673	2823	2614	1523	1769	1805	1749	1549	1948	1276	3279	2021	1942	2927	1600	1229	4136	2183	2585	3683	1768	2024	2045	1764	2152	2430	1345	2211	2140	1982	2018	1746	2001	1778	2498	2437	4402	1773	1893	3785
ENSG00000058335	19	11	854	18	66	29	17	33	46	39	353	11	13	69	44	70	46	42	11	25	18	306	11	51	73	14	26	119	0	17	12	11	72	34	127	17	134	12	23	32	71	19	31	35	181	22	11	131	10
ENSG00000058404	14	2	17	3	17	0	4	5	6	13	2	7	5	7	0	2	33	30	4	4	3	4	14	1	0	789	13	2	3	3	5	0	1	9	0	12	30	5	26	6	10	2	28	5	0	0	9	0	4
ENSG00000058453	786	1503	823	515	1294	677	852	539	800	1018	532	1022	403	1068	525	1007	279	879	915	946	1349	792	1238	848	1726	1447	563	665	346	403	761	315	665	465	204	694	918	1017	561	631	557	900	748	1048	1185	652	458	636	477
ENSG00000058600	2579	3927	2011	1558	2012	1746	1716	1417	2810	1406	1701	2545	1322	2150	2337	2205	2105	2371	3691	1654	2661	3343	1515	2125	1931	2108	2482	1668	2038	2062	2155	2047	2123	1878	1073	3422	2273	1781	2526	2561	2116	1360	3707	1656	2043	1788	1871	1718	1365
ENSG00000058668	3076	4887	5094	716	4866	2141	2740	2850	839	2589	1237	5370	1165	769	1311	1836	614	2424	1096	1962	2321	1100	2080	2056	658	6029	1338	4127	1340	1495	1452	274	2630	1068	1415	1775	2476	1276	2887	783	1531	1555	594	5900	1577	1863	1165	814	2306
ENSG00000058673	3006	7160	4713	5892	3458	3256	4761	2877	3029	3956	3541	5288	1694	4049	2373	3521	1840	4257	3299	3723	4129	2401	3556	3558	4410	6123	2960	4713	4008	3751	4133	2478	6106	4048	1607	2833	3973	3963	3866	3411	2770	2807	3279	4170	2465	3692	2896	2838	3099
ENSG00000058729	972	215	529	576	865	819	886	706	956	525	754	443	1308	1162	869	749	1373	739	824	1018	1145	940	1083	977	744	435	1046	1059	1078	986	978	1638	666	822	966	803	1037	1088	1195	1572	1314	822	1525	881	1157	921	1362	1043	769
ENSG00000058799	822	422	970	621	925	1647	733	1012	866	1273	930	871	890	1086	801	751	955	834	558	1088	1098	1065	916	844	1438	663	1592	1043	1250	754	766	1664	942	1224	3006	577	885	1511	929	1203	860	1012	570	877	857	1167	939	1090	1485
ENSG00000058804	1941	1893	1287	1477	2959	2517	3121	2991	3333	2344	2222	3805	4895	3394	1926	2051	3991	2330	1795	2327	2063	2986	2493	3259	3775	2148	2700	1946	5383	2244	1202	2025	2667	2796	4265	1578	1827	3746	1303	1879	2091	2588	1819	2400	1989	5315	2304	2119	2838
ENSG00000058866	175	69	135	130	92	8	27	22	140	152	168	89	48	54	214	224	229	112	38	51	45	98	145	30	12	91	172	48	49	39	199	108	147	90	40	32	269	114	156	290	158	189	159	174	234	231	71	243	219
ENSG00000059122	1315	3591	1621	1392	1370	1182	1340	1117	1068	1021	1031	1709	936	942	963	1364	738	1340	1154	977	1587	1814	1794	1161	1659	1672	834	1174	695	846	1054	551	1261	1198	725	870	1455	1205	1259	2121	1108	927	965	1506	727	933	1218	1139	1367
ENSG00000059145	459	1522	359	330	273	326	336	222	387	457	313	580	272	413	236	450	186	321	928	529	621	751	471	381	426	275	386	255	195	350	405	326	346	429	231	432	416	450	310	671	283	184	379	310	227	259	278	262	279
ENSG00000059377	1458	1306	1229	1400	708	3460	245	882	1495	3235	972	482	216	1823	603	945	1725	1043	1209	341	1726	701	1692	243	369	229	1490	419	838	939	2214	311	1213	4106	982	237	2916	1160	3489	4115	597	1155	1046	2116	681	717	2405	2032	1630
ENSG00000059378	1871	3417	2046	1481	1553	2720	1992	2587	1453	2658	1897	2107	1564	1060	2372	1514	1771	2128	2237	1527	1532	1192	998	1080	1219	1314	1406	2762	3966	1471	1573	767	2034	1821	1407	1720	1774	2677	1058	1232	1892	2344	1789	1345	664	4832	1439	899	4166
ENSG00000059573	6354	3269	4539	6522	5602	6182	7570	6006	6069	3388	7590	4632	6009	9343	7912	6889	5970	5755	7523	5640	7503	7137	7611	5092	5294	3561	6203	5119	6688	7130	7048	5912	7130	4278	4100	11823	7844	6037	6494	7203	8336	5912	4214	6809	6602	5194	4737	6282	5468
ENSG00000059588	1898	3089	1869	3651	1824	2186	1668	942	2071	2430	1550	1963	1479	1925	1794	1829	1614	2919	3641	1113	1736	2174	1183	2200	4807	1564	1578	1329	1594	3032	2482	2511	2334	1227	1374	2178	1881	1173	1680	1690	969	1097	2547	1212	1578	2698	2240	1610	1174
ENSG00000059691	675	185	556	853	502	541	703	875	544	625	573	671	1144	952	1074	610	2394	554	1015	593	549	532	581	816	820	432	813	769	1130	863	627	681	888	790	846	2381	640	532	834	779	420	727	1532	532	677	833	602	739	816
ENSG00000059728	2806	8660	2739	939	2320	3434	2239	5919	1779	1811	2555	1480	2210	2117	1890	3686	1429	3521	1745	2176	2458	4885	1499	889	1089	824	1554	1843	1260	3418	1991	701	2210	646	1011	1418	876	2646	1384	1816	2767	3509	1062	1172	1015	1538	2148	2210	4394
ENSG00000059758	583	2300	878	631	771	604	623	778	653	838	1005	612	621	655	652	585	507	570	287	1441	589	913	993	534	530	978	649	856	1377	493	653	764	622	724	679	448	576	652	627	744	608	656	477	780	1107	1401	691	712	1042
ENSG00000059769	359	108	235	413	338	281	330	215	343	210	291	227	398	407	225	302	400	241	257	554	341	324	513	403	433	189	294	339	333	311	411	488	260	489	355	141	331	548	301	416	520	346	319	232	420	371	454	333	357
ENSG00000059804	997	32312	4085	350	989	382	1795	2803	514	395	3036	438	1532	969	590	541	467	1693	714	1012	1199	1502	1014	444	204	2719	480	917	1174	575	404	3465	2131	1222	1400	482	491	913	1146	1104	1975	825	538	1727	461	1941	770	276	2267
ENSG00000059915	771	135	672	110	841	115	100	230	85	82	69	768	142	95	105	248	174	119	86	407	75	75	177	126	140	544	128	622	83	82	297	207	592	77	143	204	352	166	623	129	104	96	744	509	149	58	85	66	147
ENSG00000060069	818	2201	1225	647	804	1418	1269	1462	1563	1844	815	3012	679	1069	1698	636	1085	813	758	1830	922	868	1382	616	902	870	903	573	1831	1254	1164	511	959	2132	493	1397	721	1214	1113	783	886	1327	1095	760	679	1490	1111	1061	1326
ENSG00000060138	16467	4001	8457	7130	9579	7769	8726	9016	12965	10213	7265	7359	5673	15240	24530	7457	5237	8853	24750	7411	7777	9366	6923	6127	10886	7328	6878	13423	1801	9639	11086	4124	10341	8882	5142	12300	9614	9603	9438	9240	14032	6465	9230	7551	7043	3889	8135	7829	10711
ENSG00000060140	162	49	94	679	228	474	464	350	466	681	185	113	232	461	388	131	463	231	294	948	132	256	392	84	731	49	352	167	239	339	267	101	235	916	242	64	254	596	176	750	309	467	201	293	142	229	535	305	607
ENSG00000060237	3808	13316	8379	3980	6065	2915	4539	4423	7014	5544	5843	7919	3286	5650	3015	4846	1653	4829	3331	10630	5032	3912	5053	5315	3409	16132	3936	9590	7919	3289	4715	1943	3784	4244	2816	3465	6017	4380	3047	3356	4325	5300	4937	6683	8963	5646	2450	6165	3715
ENSG00000060339	1723	1729	2242	4353	2670	1615	3662	2413	3068	2122	2906	2842	1921	2758	1598	2810	2185	3102	1552	3346	2828	2256	1963	3367	3280	3216	2147	3338	2052	2115	2106	3576	1767	2085	2000	1873	2934	3109	1503	2755	3861	1955	3379	3510	4768	2705	2076	2286	2646
ENSG00000060491	1948	3389	3344	2525	1972	2049	2362	2746	2864	2088	4074	3075	2165	2224	2183	5595	1417	3560	2504	2794	3899	2565	2872	2425	2485	3678	1672	5291	3560	3215	3366	1912	4423	2928	1982	1036	4144	3362	2407	2842	3442	2798	3230	2841	2785	3304	2632	2463	3418
ENSG00000060558	614	830	947	608	141	2213	250	974	133	735	313	137	246	561	359	115	478	637	370	460	658	270	323	179	243	176	278	445	1333	185	387	232	378	2705	578	153	126	774	457	599	526	575	115	827	84	2073	576	757	1125
ENSG00000060566	14	10	13	72	3	13	315	71	61	5	57	3	5	13	322	26	5	32	6	51	70	9	11	14	2	8	109	431	3	48	18	6	104	12	24	135	312	1	18	0	73	22	52	7	26	26	31	71	40
ENSG00000060642	335	613	312	515	300	1290	738	602	565	1312	321	771	1309	667	513	712	700	627	290	377	569	919	320	941	947	159	544	446	677	506	568	727	523	890	1988	471	534	601	419	826	543	653	769	749	653	540	700	638	608
ENSG00000060656	341	3341	656	37	3991	95	658	2536	111	270	115	234	208	140	109	209	325	500	437	406	219	285	155	134	65	2880	171	264	542	104	284	156	302	87	1255	774	224	228	356	177	190	178	88	279	154	3086	47	206	200
ENSG00000060688	3583	404	1278	670	1585	1592	1465	2095	2164	1359	1794	1410	2760	2516	3018	1386	4498	1462	4160	1138	1587	1381	1668	1911	1925	1669	2640	1060	1586	1746	1135	1933	1702	1533	2906	4423	1419	1896	2318	1679	1609	1498	1722	1543	1579	1892	1350	1476	2152
ENSG00000060709	138	88	68	9	20	0	51	24	272	160	59	17	38	63	189	41	144	5	0	3923	12	48	2088	12	119	1867	66	43	258	38	64	41	547	0	223	66	80	167	27	172	107	88	7	57	120	92	2	269	40
ENSG00000060718	4321	4793	12409	143	2678	343	137	1981	420	144	640	5430	719	968	1872	1024	1762	8210	1327	268	2394	874	2837	2027	94	1119	2625	1904	478	240	1230	789	2174	633	1332	2370	1957	2069	3770	239	1291	689	612	4890	1958	1168	339	303	1542
ENSG00000060749	1712	4408	2651	1427	2039	387	1826	2248	1965	824	1835	2005	1741	1783	1035	2822	1240	1435	2572	1583	2294	2310	3486	2465	2166	1282	1680	1868	3412	1226	2490	1812	2549	470	940	2169	2324	3385	1681	1009	2148	1544	1953	1644	2095	2475	1238	2089	1385
ENSG00000060762	1348	1063	673	2350	824	1011	859	1552	939	1112	845	455	1702	948	927	667	2548	1167	868	1022	794	2644	1482	1574	3315	468	2073	1038	1922	1166	1102	1703	533	1909	3408	695	1006	1625	1577	3305	660	1403	794	1232	955	950	3949	1564	1737
ENSG00000060971	5078	1897	1002	1458	1743	1686	1176	1708	1768	1380	1114	1160	1239	1528	2152	1293	3172	1833	3279	2368	1631	1375	984	971	2251	915	2110	2011	1385	1591	1992	1906	1653	1558	1116	2544	1792	2299	1680	2027	1696	2057	1705	1643	1400	2234	1410	2943	2218
ENSG00000060982	559	14121	1477	124	388	183	203	1106	145	65	416	268	386	164	215	193	346	698	303	235	388	244	588	332	73	3994	438	1051	1804	93	176	233	801	254	664	122	255	398	434	150	331	269	147	470	181	1140	224	144	547
ENSG00000061273	2266	3157	3866	2001	3582	1664	1307	3127	2250	2162	3039	3624	1124	2286	2028	2072	958	2514	1542	1879	2231	1488	1915	2072	1435	3861	2321	2714	939	1868	2480	1963	2246	1742	559	1672	2177	2181	2090	1572	2379	1880	1879	3460	3231	1127	1328	1630	2669
ENSG00000061337	236	332	696	134	227	77	102	231	85	65	252	247	50	298	125	258	139	260	123	204	131	110	184	239	143	967	164	311	124	84	180	62	244	287	78	229	299	182	224	103	242	149	227	302	285	67	78	73	153
ENSG00000061455	102	32	139	7	82	32	4	69	28	23	34	97	61	20	26	41	54	51	47	3	78	19	38	52	21	47	78	48	4	19	64	13	116	14	28	141	74	23	77	12	33	39	2	111	70	4	46	22	51
ENSG00000061492	0	0	0	0	0	0	0	0	0	0	0	0	0	0	0	0	0	0	0	0	0	0	0	0	0	0	0	0	0	0	0	0	0	0	0	0	0	0	0	0	0	0	0	0	0	0	0	0	0
ENSG00000061656	55	1492	112	657	71	346	95	141	109	321	457	208	687	186	173	251	354	217	205	49	268	351	50	347	179	174	133	109	338	353	279	509	148	1268	522	143	116	113	144	279	238	222	530	138	206	332	226	305	149
ENSG00000061676	10886	8151	12727	9111	11155	12150	9556	14061	13160	11512	10430	12409	8503	9402	11172	12989	12476	14271	11241	10853	11570	9603	11570	10630	10170	9787	11364	8755	9111	11650	13527	6974	13160	10920	7682	9545	11670	10213	11591	6372	9750	12150	7807	11347	12611	10074	9887	14921	11924
ENSG00000061794	3745	1313	3521	6263	3537	4981	5318	4641	6683	6286	7178	3370	7431	5691	6061	3702	7470	3625	5321	7557	3894	6300	9687	5551	3658	3693	6767	4556	7008	5220	5564	7060	4439	5719	7031	4611	5045	7477	2861	4240	5659	6178	4515	3220	5534	7792	6777	6436	6045
ENSG00000061918	791	787	841	136	418	180	124	385	170	183	502	456	268	210	411	328	614	355	304	258	369	262	311	501	109	635	560	657	157	181	292	380	740	213	484	871	424	190	776	190	397	188	171	725	402	273	268	138	294
ENSG00000061936	1415	3346	1570	2318	1566	1093	1443	1196	2204	1137	1748	1689	940	1745	1476	1263	1269	1639	1929	2011	1495	1193	2022	1659	1773	3333	1194	1493	1445	1353	1544	1316	1227	1575	558	1688	1516	1439	1466	1347	1883	1396	1796	1279	2527	1738	1070	1018	1746
ENSG00000061938	2751	2039	2632	1846	1723	2479	2597	1510	1685	2385	1137	2103	1617	2133	1583	2392	2241	2825	4204	984	1677	1788	1607	1643	2164	3917	795	1193	425	2049	3561	503	3013	1262	201	1954	1741	1378	1413	1437	1656	1130	2159	1419	1035	300	2066	682	3807
ENSG00000061987	1412	4856	1658	1466	1503	1918	1477	1324	2290	1803	2092	2086	1003	1655	1436	1203	1465	1444	1281	2812	1581	1649	2548	1143	1544	2037	1590	1190	3151	1538	1948	1380	2162	1707	1520	1238	1525	1608	1918	1183	1271	1734	1169	1495	1587	2151	1329	2054	2070
ENSG00000062038	4448	290	1284	3910	5581	5712	2719	5191	4303	3389	1751	3411	4589	7477	2655	4675	3414	3996	2871	1280	2024	4268	538	2294	4423	1560	3705	2148	4311	1360	8362	7398	1681	1047	1889	3602	3628	7732	2009	7934	3102	3190	1443	3045	2124	4614	2390	5097	5051
ENSG00000062096	0	0	1	0	0	0	0	0	0	0	0	0	0	0	0	0	0	0	0	0	0	0	0	0	0	0	0	0	0	0	0	0	0	0	0	1	0	2	0	0	0	0	1	0	0	8	0	0	4
ENSG00000062194	3730	2216	3991	5352	4802	3820	4085	3395	4618	4509	3991	3813	3469	5436	3574	3432	3296	4390	3692	4532	5330	3568	4646	4055	4517	5153	4439	4903	3874	4729	4383	4639	3986	4488	3759	2772	4620	5203	4341	7166	5762	3405	7077	4614	3631	4208	4517	3656	5153
ENSG00000062282	1093	2370	509	919	1634	455	783	304	1783	1513	590	1175	1867	1473	1111	2635	749	1490	2317	888	1210	1192	888	1726	1056	725	874	477	727	1774	1137	1336	1526	831	747	3051	1256	352	1030	1108	652	767	1128	1230	1873	762	747	1849	666
ENSG00000062370	215	32	73	258	117	232	146	112	389	166	133	170	78	89	172	246	86	108	180	232	210	159	189	70	75	60	183	111	152	158	159	255	240	127	154	138	195	9	135	171	150	157	207	123	330	93	162	186	150
ENSG00000062485	10415	3414	6358	6577	8631	7418	10326	9005	12679	7725	9485	7143	5854	10400	9927	6203	7130	7464	10033	9639	6186	6756	16048	15059	6863	7221	9579	7821	8717	7732	7881	5551	5346	7661	6831	8201	8548	8717	12025	8159	9154	12235	8622	8135	9069	6242	12087	6272	10060
ENSG00000062524	116	0	24	218	11	401	209	258	344	311	101	121	174	52	590	626	324	74	38	254	51	167	474	129	9	412	97	31	70	1635	75	18	72	519	263	942	16	26	12	17	320	127	25	25	34	756	71	852	53
ENSG00000062582	465	1	230	481	595	246	340	340	312	158	528	406	566	339	1229	489	655	360	2499	254	426	120	192	475	692	125	235	274	24	332	285	703	205	527	19	3124	713	447	618	602	658	752	914	229	265	12	522	61	212
ENSG00000062598	1690	764	2729	1526	1193	1498	737	1246	1796	978	2195	2572	893	1687	2340	2379	783	2166	3915	1323	2012	1101	929	1693	1683	2739	1307	1828	539	1655	2112	947	2017	1597	400	2648	2886	797	2618	1625	1123	1409	1885	1314	1509	565	907	1466	1153
ENSG00000062650	2645	2707	2138	2257	2423	1926	2666	2834	2734	1431	2979	1910	1978	2595	2118	2457	2447	2120	2297	3629	2402	2499	2541	1985	1534	2466	2489	1509	3744	2343	2457	1930	2336	1263	1823	2777	2652	2182	2536	2302	2186	2216	1664	2672	2607	3986	2269	2626	2446
ENSG00000062716	3820	67897	4851	10853	4522	17555	9750	6446	8014	5908	12866	4641	6730	7457	6479	11965	7234	6857	4363	3376	7523	25998	4347	6678	11823	6957	3943	5584	8094	10157	5870	11420	3811	9047	10060	2976	4000	7043	3745	8530	9252	4398	12965	4481	6547	8119	5056	5367	7800
ENSG00000062725	807	1111	1469	1036	1548	4202	1139	1223	1465	1674	1299	1481	1391	1233	1573	1067	1295	1201	737	1192	1569	1593	1211	1025	965	3329	829	1267	1323	1185	1018	610	1032	1201	1354	952	1108	1012	1204	1088	840	1063	1119	1212	1107	1275	1182	1127	1340
ENSG00000062822	2937	1679	1418	1776	2807	1567	2419	1972	3442	1037	2556	1915	1822	2098	3455	1650	2326	1880	3133	1632	1713	1214	1490	2074	1946	2314	2304	1418	3673	1703	1290	2505	1836	1833	1021	4683	2291	2183	2310	1545	1664	2273	2674	1664	2402	2930	1237	861	1108
ENSG00000063015	3	217	4	1	4	1	12	0	5	10	1	8	0	3	64	6	0	3	0	166	1	0	0	4	0	2038	0	1	21	2	0	0	3	0	0	121	4	0	5	0	3	0	169	10	1	13	0	7	0
ENSG00000063046	11924	14181	12066	12915	17163	11241	18360	10369	18138	14455	14455	13288	13137	15132	15059	9913	8679	11903	10445	19142	18360	13187	21564	13660	9111	21063	14061	15772	27688	13975	13137	13187	12965	15206	11037	10116	18538	14955	15349	12409	11725	19468	16338	12941	21226	34958	16738	25222	14240
ENSG00000063127	8	45	18	3	28	8	23	17	8	7	16	14	0	4	6	3	20	12	0	9	4	6	11	6	2	36	13	19	42	5	5	15	5	0	65	1	4	9	13	24	24	6	13	9	21	12	9	21	8
ENSG00000063169	642	1877	1079	611	1297	863	779	741	1630	943	921	916	423	1168	844	673	374	1002	738	682	786	800	733	584	765	846	719	769	116	610	1008	467	904	932	342	393	678	648	989	556	612	990	935	909	1047	152	703	684	605
ENSG00000063176	909	1669	1238	1051	1120	847	1855	1129	2249	1469	1884	1371	1010	1106	1424	841	506	1139	1117	971	1462	1160	645	703	795	1397	1363	831	878	1139	1614	1292	1760	822	751	2543	916	784	1271	1164	658	2069	1280	1459	1626	217	660	740	651
ENSG00000063177	41913	18023	25463	50846	49020	43613	30459	19018	77488	43613	43186	30261	60062	54237	54948	38397	38722	32312	33221	30860	40069	53490	55767	49651	35481	37472	51457	44930	39052	50846	52117	54237	56568	43186	46871	37168	40413	31271	54237	36024	41122	39402	36582	39735	57410	41499	50846	44053	38085
ENSG00000063180	55	11	170	91	124	100	164	127	92	53	87	81	82	49	49	153	105	77	24	281	80	126	98	98	119	927	53	114	116	69	132	142	109	273	111	75	41	40	111	88	233	36	140	197	145	138	23	63	121
ENSG00000063241	2151	227	1491	2432	1926	2540	1515	1690	3449	1579	2327	1685	2720	3235	3126	1501	1624	1639	3018	1596	1607	1862	2434	2260	1789	1436	2943	1997	2241	1899	2216	2893	2317	3322	740	2739	1801	1462	3114	2841	3351	2586	1866	2134	2088	1466	2454	727	2833
ENSG00000063244	7451	7912	8893	8882	9377	7510	7974	7284	11944	7510	16467	11903	7284	8973	9090	10400	8539	10870	4345	10385	10476	7215	9980	14061	9274	12679	7604	9799	19875	7523	8539	12635	7800	7640	10430	5125	9462	6878	7633	8310	8176	12171	13608	12476	12045	17655	7196	9848	6957
ENSG00000063245	5337	3280	8688	9047	12343	9069	7031	8774	17809	6767	9799	9320	7464	8038	12841	13885	5420	9862	15132	5094	8594	5380	4611	8431	7083	9143	8476	8119	704	9614	10988	4116	14424	6724	654	21907	9927	6522	15278	4208	7905	9090	11591	6901	11138	559	8903	1371	4756
ENSG00000063322	1762	1393	2223	1701	2287	1920	1859	1495	2578	1861	1968	1872	1836	1327	1510	2552	2051	1925	1237	1544	2615	1521	1470	1931	1805	2548	1357	2325	914	1299	1841	2233	1450	1708	2174	1851	2035	1419	2053	1992	2012	1745	2122	1965	3460	1393	1735	1629	1755
ENSG00000063438	24	1243	80	13	59	22	73	28	54	25	52	9	11	86	11	19	92	9	26	91	55	37	168	25	102	50	68	6	21	36	38	32	29	38	207	50	21	51	73	42	67	70	27	29	118	168	33	108	13
ENSG00000063515	0	0	0	0	0	0	0	0	0	0	0	0	0	0	0	0	0	0	0	0	0	0	0	0	0	0	0	0	0	0	0	0	0	0	0	0	0	0	0	0	0	0	0	0	0	0	0	0	0
ENSG00000063587	910	2010	1170	896	1552	818	646	1024	892	725	1313	1413	429	821	853	1580	514	1190	974	1123	970	797	1132	1022	776	1637	792	741	718	578	1190	533	1214	580	590	554	2059	695	1420	592	937	1221	788	764	1274	652	774	1027	765
ENSG00000063601	2524	1209	1417	1018	1836	1043	1376	2361	1351	1265	1714	1431	1223	993	1863	1612	801	1762	1524	1233	1178	1048	1501	1635	1209	2184	1003	1058	1107	991	1465	760	1455	1177	714	1389	2063	1336	2589	853	1497	1626	1692	1387	1406	979	1391	1734	1112
ENSG00000063660	2988	2216	3124	291	2597	405	910	3594	572	1078	1416	1368	892	864	1196	1979	1896	3235	1753	2353	1547	609	1376	1389	546	3497	2480	2440	1023	713	990	2855	1203	754	809	2445	2375	1670	2230	1530	1393	1693	400	1877	2760	194	471	1604	609
ENSG00000063761	526	312	325	872	615	276	407	514	546	300	331	480	338	1079	514	368	540	574	640	241	356	354	390	945	711	118	478	367	291	380	451	412	738	552	330	889	278	469	621	453	691	505	1257	337	613	100	532	495	370
ENSG00000063854	2371	102	1501	1219	869	1244	1006	1487	1196	1070	1285	908	963	1011	2592	1000	1861	1170	3408	1065	1380	1073	1050	1159	1757	880	1653	1407	554	1729	1305	1310	836	1254	124	3801	1030	1107	2529	2462	1648	1202	1014	904	953	643	2005	768	1317
ENSG00000063978	1535	3237	2316	3062	3843	3068	3016	2652	2644	2909	2511	2929	2085	2795	1925	2250	2162	2493	1662	2973	1798	1683	2368	2106	4238	3172	2603	2551	4261	1607	2595	1603	2569	2716	2910	1803	2908	3233	2445	1668	2041	2681	1670	3040	1694	3558	2193	2157	3344
ENSG00000064012	1486	667	1324	1568	1056	1213	1737	1449	1225	1819	1341	1214	1600	1305	1498	2135	1656	1404	1257	917	1400	1558	1137	1501	1527	1087	1345	993	1428	1684	1617	1083	1056	1452	1323	1414	1452	1337	1123	1648	2166	1958	1547	1120	1984	2059	1594	1877	2096
ENSG00000064042	274	117	1329	74	439	1405	721	171	497	1067	287	347	107	253	146	725	247	579	124	1560	181	117	1653	224	747	795	836	616	147	136	506	420	1199	400	603	180	919	2371	790	603	336	400	240	971	513	426	156	917	190
ENSG00000064102	1403	411	1078	1290	1247	914	1635	1582	1936	1306	1607	1055	2196	1887	1057	1397	1387	1528	1361	1648	1076	1308	1180	1494	1778	1180	1212	2012	852	1156	1067	1719	765	1192	1840	1012	1371	2174	712	1603	3014	1442	1728	942	2644	2675	1544	2229	1819
ENSG00000064115	2082	669	2533	1032	1369	2271	1888	2515	4076	7950	3832	2412	3384	1616	6724	1454	3574	2042	3038	4872	1093	2340	2548	1440	1860	1400	2548	1654	2965	3592	2015	2139	3936	2403	3335	7203	1648	2527	1320	1309	1507	4229	1174	1273	1231	3405	1549	2750	4522
ENSG00000064195	6	2	51	0	2	3	0	0	48	100	44	17	0	4	110	40	6	72	17	0	12	4	0	0	101	914	18	5	0	10	9	251	4	9	0	35	33	0	3	14	29	0	5	6	163	0	2	76	6
ENSG00000064199	92	38	240	529	209	400	230	209	290	200	173	326	425	267	174	205	808	246	160	308	133	362	156	382	515	168	343	142	263	226	190	475	215	514	463	293	203	106	133	313	309	305	363	173	397	202	419	259	285
ENSG00000064201	30	69	200	26	58	80	11	12	14	17	29	20	29	7	11	11	3	22	7	15	30	13	8	28	9	43	12	7	72	9	14	8	425	4	0	17	10	5	10	19	7	10	14	37	4	38	38	139	69
ENSG00000064205	46	15	46	1	171	1	6	50	14	30	7	25	18	0	45	16	0	22	7	7	4	2	8	9	0	7	7	31	76	2	0	5	36	0	0	10	12	1	17	1	2	3	9	199	11	4	32	3	23
ENSG00000064218	2	0	8	1	5	1	0	12	6	0	8	1	0	0	0	2	15	5	0	2	0	0	14	7	4	0	13	8	4	0	0	4	17	0	12	0	3	1	1	0	37	0	5	7	6	0	0	2	8
ENSG00000064225	86	619	118	47	54	34	35	189	58	54	99	61	35	40	67	65	54	84	47	477	46	36	112	61	82	97	91	71	96	76	57	306	74	55	156	72	64	63	81	57	50	53	23	90	35	105	52	53	172
ENSG00000064270	1769	1185	2608	3210	1155	4543	3856	1838	3122	3669	3492	4313	2539	2183	3002	3641	1947	1824	1809	5013	2671	1674	4065	1893	2083	464	2134	2336	3063	3090	1715	2725	2575	5128	1332	2838	6363	3437	5153	3964	953	2465	4180	1776	2434	1532	2757	3402	2060
ENSG00000064300	259	60	341	22	577	34	16	83	61	62	56	140	43	42	48	146	30	109	40	17	56	9	13	129	14	860	58	125	99	13	41	111	78	17	0	56	123	17	257	56	65	76	99	808	22	71	29	63	55
ENSG00000064309	121	46	206	167	148	91	108	107	159	198	160	357	130	128	71	214	78	85	143	373	114	78	523	144	229	184	46	138	160	58	130	99	595	177	212	126	269	173	147	66	82	94	122	248	168	91	61	61	61
ENSG00000064313	1785	1653	1956	1248	3326	2358	2865	1518	2400	1529	1597	3422	1928	2276	1542	1646	1484	2134	2030	1898	1888	1670	1577	1825	2405	2331	1710	2169	1753	1410	1450	2438	3720	1223	1183	1956	1725	1473	1824	1619	1665	1397	2411	2061	1847	1956	1242	1399	1612
ENSG00000064393	1549	4528	2306	1707	2685	4355	1861	1764	2047	4367	1566	3858	956	2475	2004	4049	818	1842	3627	9614	2725	1357	8476	942	1283	3746	1358	923	1837	1304	2207	171	3586	2739	674	1214	4010	2435	2291	1348	964	3403	1708	3149	2268	1395	1641	2149	1379
ENSG00000064419	3854	1282	3427	4118	4321	4236	2768	2687	2952	2599	2525	4390	2760	3165	4095	3866	2700	3265	6688	2021	4839	1545	2247	4180	4147	2499	2287	2985	2165	3819	4086	1302	2604	2563	949	5828	4890	2949	4824	2218	2736	3421	3907	2758	2420	2105	2261	2457	2237
ENSG00000064489	3	1	24	21	47	12	17	7	10	3	28	16	5	19	7	24	0	26	0	12	18	12	14	19	16	2	10	22	10	5	4	155	0	28	33	3	16	17	3	24	24	10	60	14	48	1	2	15	2
ENSG00000064490	1958	952	1702	2083	1521	1341	1194	953	1172	1370	2455	1145	2133	1444	1564	1638	1661	1599	1302	1057	1972	1207	1285	1434	1265	1232	1817	2192	3541	1557	1727	6272	930	1582	1644	2081	1467	1227	1717	2369	1861	2042	2079	1552	2368	2601	1874	1782	954
ENSG00000064545	2888	88	1551	1428	2953	1490	2210	2019	2108	1307	2873	1584	1779	3141	2483	2215	2190	2192	5716	881	1502	1093	1300	1960	1837	967	1330	1827	359	1836	1399	2060	1320	2454	262	6203	1958	1790	5524	1290	2715	1844	3039	1225	2185	302	1549	439	1111
ENSG00000064547	1310	492	728	906	797	1078	621	590	715	972	1065	622	708	905	902	820	1074	1002	1620	1449	697	603	976	664	561	693	740	586	330	522	822	850	412	900	721	1928	598	1001	1217	714	825	701	579	700	897	352	537	888	753
ENSG00000064601	5766	6825	13038	13160	3875	4819	5408	6623	5908	6470	7927	10033	8853	6170	7048	20298	8882	11120	11120	9556	17359	10311	5919	17965	20443	6017	5670	8193	7777	10630	10033	3407	26964	7626	4814	8746	15891	4609	8077	11329	7215	11456	11292	4910	6317	6423	7881	17708	7537
ENSG00000064607	830	10170	1523	1652	1655	1114	2421	997	1725	1265	2545	2255	918	1575	946	1734	1248	1923	1040	2234	2098	1453	2003	1892	1537	2724	1123	1314	5173	1456	1656	3416	916	1967	1898	783	2006	1753	866	1322	1317	1094	1870	1594	1889	4452	678	1471	1319
ENSG00000064651	51457	10254	27851	23967	43186	37472	57410	26140	42333	98804	30261	16602	40758	43613	32755	28828	19738	18900	56568	46871	38397	28163	39052	23448	16467	4680	33949	41499	34958	28987	42763	18596	31678	45392	30860	54948	25463	27114	39402	43186	26271	26271	55767	17065	28987	48427	24301	42333	9037
ENSG00000064652	83	284	185	239	110	445	178	277	129	326	182	105	92	131	137	167	229	196	80	213	175	97	268	151	311	99	238	178	108	96	140	177	95	198	236	101	173	234	138	167	289	361	147	126	210	315	373	167	307
ENSG00000064655	57	27	67	5	47	93	8	109	187	39	38	27	38	3	77	295	18	530	85	4	86	69	83	31	0	8353	139	212	16	54	14	825	22	5	47	451	19	41	38	46	37	300	5	63	56	76	190	22	111
ENSG00000064666	7483	8457	10088	8603	8405	4600	8449	6148	3912	5411	10677	2293	6090	6317	3619	4496	5114	9057	3971	4950	6395	7470	2712	7974	8913	6735	9899	12566	5824	5755	6673	9252	4125	7990	6127	3376	8934	5459	6217	8913	5705	7557	5962	9485	5521	8414	8371	9263	8030
ENSG00000064687	418	2744	828	1737	500	987	2808	1979	667	666	818	303	340	576	552	535	467	302	1275	1290	742	787	948	498	1579	1035	703	545	2630	1155	1330	732	742	1217	666	460	541	624	1984	1290	608	920	928	759	482	1066	1047	676	1169
ENSG00000064692	112	39	126	251	2547	57	41	68	166	257	80	130	248	1021	117	88	281	66	91	7	103	48	23	188	1170	98	128	228	14	137	182	141	136	28	24	1113	120	44	93	711	52	61	123	138	531	146	134	327	55
ENSG00000064703	1070	196	466	527	894	819	829	659	893	736	566	1133	688	1134	819	692	1039	694	776	609	644	709	710	1026	887	475	949	785	1176	728	673	670	1101	568	825	871	777	781	1137	685	655	716	706	319	878	865	594	848	704
ENSG00000064726	1634	3405	2902	1164	2682	3062	2655	2621	2562	3385	3004	2030	3705	1574	1726	2458	3080	2479	1530	3586	2136	2790	3091	2214	2054	2734	3103	3320	6367	2394	2291	3132	2185	2517	3870	1177	1499	2971	1528	1587	2360	1970	2728	1852	2519	4032	2762	3238	2603
ENSG00000064763	1408	1484	1403	2160	1074	1914	3316	1130	2547	4375	2482	1949	3672	1800	1783	2491	1947	1496	1466	1915	1378	2554	2050	1722	2361	311	2331	2312	5923	1498	2656	2642	1680	4435	3575	876	1632	2454	764	2258	1750	2722	1592	937	2534	3816	3204	2541	1725
ENSG00000064787	402	471	398	2126	266	7309	378	1496	1005	5358	645	450	670	434	1759	756	215	989	707	3715	956	1118	1472	306	505	865	1352	720	99	3149	2055	55	3813	7083	80	1840	752	3648	1330	939	127	3616	122	215	292	334	1936	704	1794
ENSG00000064835	0	0	0	7	0	3	2	0	0	0	0	0	0	0	0	0	0	1	0	0	2	4	11	0	4	18	2	0	0	0	0	2	0	1	4	0	0	1	0	0	1	0	1	0	0	0	8	0	0
ENSG00000064886	19	113	41	13	113	20	20	78	18	32	22	18	24	4	60	13	3	80	42	16	188	18	24	24	6	497	16	31	64	31	22	13	39	25	21	4	15	61	37	38	8	56	11	120	0	57	56	13	318
ENSG00000064932	4252	8379	6537	3606	5217	4151	10033	7590	3014	3848	5670	3418	2847	5330	5086	3605	2589	4429	4685	4879	4450	3712	4739	3718	2968	3351	4433	2741	5588	3877	3899	2723	3785	3675	1371	2905	4290	4877	5485	4699	2898	5156	3732	4872	2714	4221	4739	2654	7438
ENSG00000064933	425	567	194	598	558	461	727	393	555	477	801	587	633	742	279	627	655	616	669	417	643	685	399	643	798	540	694	601	824	592	520	1123	372	495	918	474	562	563	362	524	780	565	604	604	927	897	590	889	597
ENSG00000064961	2340	2590	2371	3794	3012	5462	2841	3189	2132	3490	2571	1641	2938	3646	1842	2151	2454	2063	1247	4288	2498	2525	3627	2773	4039	1833	3230	3159	5072	2479	2980	3603	2219	5327	4797	1497	1878	5805	3242	2985	2578	3889	2645	1762	2541	5147	3696	1859	2713
ENSG00000064989	755	666	1497	241	986	376	310	769	293	443	512	825	476	413	324	666	450	455	377	668	513	491	508	886	188	1049	763	675	687	437	457	352	999	679	986	816	932	551	859	321	435	497	492	1309	496	789	505	304	504
ENSG00000064995	1001	652	659	1185	885	856	1008	807	1092	663	1064	1028	1018	1084	585	868	1231	1058	525	814	1166	1313	1014	1062	1423	1161	904	1263	915	978	1012	2375	742	1028	1473	652	809	1223	783	1354	1327	776	1154	974	966	720	1219	955	904
ENSG00000064999	1449	4076	1818	1364	2332	1914	2594	1749	1864	1952	1854	4242	1448	2425	1360	1887	1085	2572	1473	1946	3426	2799	1563	2570	2031	2305	1987	2256	2548	1677	2464	1110	1941	2162	1638	1340	2363	1733	1641	1552	1546	1804	3701	2617	1479	2603	1360	2882	1564
ENSG00000065000	7271	8853	9939	8397	9590	5223	8736	7626	7966	7451	8641	5866	3495	9047	7328	7544	4580	8774	8243	8746	7464	4406	5488	7215	6190	6643	7003	6568	4365	7725	8440	4177	5194	9474	2169	9090	10198	7077	11138	7112	7008	7689	8707	8319	10459	4844	6212	6537	8423
ENSG00000065029	1032	767	409	1334	854	862	1054	807	535	881	969	1380	1259	772	1171	913	1241	895	1471	574	1160	1412	871	747	1673	870	899	978	1199	1072	761	1425	823	1109	1089	2627	1022	1061	602	688	798	586	1513	1077	743	670	669	867	762
ENSG00000065054	2584	1263	2740	3760	2035	3124	1786	1824	1127	4095	1695	1982	1605	2283	1287	2303	2719	2235	1855	2525	2952	1304	2116	3503	2143	2555	3051	2385	378	1919	2493	1182	1825	3193	1052	2522	1952	3603	2834	3080	2689	1978	1550	2578	2006	892	3969	1823	1792
ENSG00000065057	1980	387	931	2878	602	923	1180	833	1303	1545	1255	979	2190	1352	947	1230	4049	1067	1722	1464	1726	1671	1588	1613	1734	828	1825	1973	2603	1126	1675	3338	831	1465	1537	2026	1152	1250	2201	3186	1669	746	1525	896	1167	1772	1933	1585	871
ENSG00000065060	686	3070	677	868	1298	718	1085	866	934	819	987	1406	641	1192	815	904	606	1286	828	1174	909	1042	610	967	1063	768	675	781	1824	843	909	760	929	860	821	687	1327	1170	729	738	678	773	1278	1143	782	1336	637	1516	803
ENSG00000065135	6699	4537	3373	1719	3775	4301	4069	5935	3430	3620	2992	3658	4445	4511	4369	3246	5100	3711	4018	3651	4003	4454	4400	4046	4400	4373	4908	4208	4429	3233	2718	2686	3685	3745	4255	5133	3362	4602	4234	4371	3119	4221	2314	2809	3216	5531	3206	4122	4890
ENSG00000065150	8903	5958	7725	8521	8557	6573	8094	6577	9836	5462	10757	10142	18193	9579	12542	9811	6456	8176	18023	6295	12498	16010	8030	14091	10445	12235	13369	7438	7710	10116	9154	17359	13038	6229	10821	8397	14332	7234	18246	6587	7148	5518	8086	10254	7912	13475	7866	9343	7814
ENSG00000065154	2675	2416	2530	2536	3103	2166	2785	2697	3605	1124	5939	880	3200	4263	5145	3237	3587	2424	1699	8069	2706	5318	7497	2961	2842	2071	3078	5294	4897	2087	1650	4125	2348	1154	5521	1132	6229	2258	2331	3867	4692	2225	1309	2754	3476	3635	4837	5288	3861
ENSG00000065183	2639	511	1641	1095	2197	1736	2669	2068	2404	1713	2158	2774	2454	3300	2253	2243	2121	2436	2831	1642	2129	1581	2195	3744	2469	3597	2169	1632	2543	1809	1572	1096	2572	855	1531	2350	2760	2524	2551	2400	2051	1786	1955	1456	2273	2614	1397	1812	1254
ENSG00000065243	2202	2486	2630	2045	2708	4639	4483	3870	2985	3763	2603	5179	3225	3265	1591	3241	2178	2738	1891	4092	3843	3814	3353	2739	3893	2137	1825	3240	3927	2887	2729	1876	3367	4650	3568	1987	3436	4001	1837	1980	2091	2957	2246	1575	3326	4900	1966	3366	3931
ENSG00000065268	2886	671	1470	2219	2336	2400	2159	2411	3093	2179	2859	1152	2551	3033	3872	1752	3908	1481	2815	1838	1881	2049	2949	2032	2517	1544	2644	1965	2724	2825	3218	3091	1427	2268	1953	4534	2319	1796	3211	2588	2760	3120	3546	1469	2061	2132	2836	1722	2403
ENSG00000065308	1189	4879	2789	994	2311	2452	2646	2084	1967	2095	2397	2392	505	1852	1416	1505	594	1909	1190	3730	2055	1297	3192	1472	1097	3021	1731	1035	1473	1806	1795	930	1846	2454	1467	1165	4252	3278	1477	1285	1068	3102	1107	2274	1692	1329	784	2304	2133
ENSG00000065320	156	1750	244	284	264	147	447	317	54	201	113	168	98	78	371	105	229	86	45	147	211	67	383	129	65	1444	199	735	353	107	188	56	359	63	284	334	103	552	317	31	178	199	50	218	297	163	139	88	107
ENSG00000065325	104	9	11	7	21	130	27	11	22	35	28	60	0	56	91	32	15	22	25	17	13	44	5	18	6	3	37	39	0	58	24	6	16	108	5	42	46	1	55	17	0	65	5	51	39	13	32	34	41
ENSG00000065328	405	319	265	450	687	340	935	714	891	208	881	795	390	1007	357	457	928	424	511	625	287	439	685	579	630	382	532	497	1350	479	304	1416	271	334	719	345	606	908	220	599	441	503	721	451	592	1331	410	389	599
ENSG00000065357	947	2368	629	2039	841	1058	1698	2663	862	1001	441	492	794	585	686	266	998	960	520	666	690	811	465	689	842	3224	780	731	1333	1219	2321	212	1373	671	959	688	318	934	873	1741	1122	1119	356	805	279	1298	935	1705	2211
ENSG00000065361	10726	7043	13160	16379	10971	11744	14522	7089	16467	23143	11570	34448	8924	8362	12476	17604	5904	11274	14455	34205	26825	11764	33694	14393	10569	4771	8650	14718	19337	14955	21312	10694	14455	7873	9899	9967	16297	12214	11550	10971	7315	12965	12588	7966	14556	12066	8423	15097	9402
ENSG00000065371	1	1	0	1	0	0	0	2	0	0	0	0	5	1	0	0	3	0	0	0	1	0	2	0	0	0	0	0	0	0	0	0	0	7	9	0	0	0	0	7	0	0	11	0	0	0	2	0	0
ENSG00000065413	310	1035	622	182	403	221	238	360	255	365	295	250	90	197	195	202	251	315	389	209	339	282	239	165	290	1170	211	250	695	188	176	199	156	195	254	220	302	180	254	267	111	288	81	317	263	461	211	275	407
ENSG00000065427	7740	1716	8054	8660	7284	6730	7438	5788	10268	6110	7037	8853	8294	10506	6648	9762	9133	9016	6772	4507	9197	11138	7089	10506	6719	8983	8934	9811	10789	7689	9967	9567	7490	9377	6259	6494	8184	7747	9687	8882	13714	6404	8903	7321	9240	11347	9263	9133	6714
ENSG00000065457	459	804	802	555	664	781	843	640	866	914	556	1185	487	728	726	794	662	1116	626	758	802	1077	296	895	604	1119	1050	415	970	557	763	943	564	673	949	522	662	629	1085	640	704	591	1290	957	514	770	552	728	474
ENSG00000065485	1055	1824	1107	1586	1162	2236	1513	1417	1116	1666	1071	1123	1544	1322	1348	1353	1269	1554	1021	2335	1184	1369	1951	1397	1257	648	1290	1000	2859	1382	1144	1077	1161	3738	2759	939	909	2529	1015	1317	1639	1743	1731	1302	1029	2917	2348	1401	1394
ENSG00000065491	424	1107	640	728	615	669	673	571	631	626	574	953	684	678	344	513	546	765	462	613	735	764	563	638	809	499	669	775	513	589	736	734	864	665	954	356	759	590	452	538	645	536	1019	696	492	762	592	765	682
ENSG00000065518	3399	590	1789	3533	2078	3861	2021	3769	2915	3166	3033	1888	4006	3441	3353	3199	6688	2773	3761	2221	2997	3239	3603	2291	3271	2607	4220	4276	1682	3634	4138	4305	1558	3826	2729	4335	2566	3126	3267	4552	5364	2960	3755	3451	3416	2469	4773	2180	4460
ENSG00000065526	2582	9993	4116	1801	4270	1855	5114	2878	3831	2904	2551	5931	1154	3766	2063	3698	940	3757	4077	6021	4641	2461	4272	4060	2990	4398	2495	1812	4795	1985	3258	962	3512	1610	1482	2941	4116	3969	2352	2206	2235	2693	3017	4756	3548	3721	1342	2520	2354
ENSG00000065534	8746	6395	8319	624	9187	970	538	2865	753	1998	2246	10971	1613	1048	4122	4866	1720	2780	1597	1171	2180	1398	1300	2723	409	11883	3669	14061	505	2352	2202	1979	5650	1950	3224	6963	6735	1036	6678	783	2045	2527	865	10774	3880	1263	1329	1023	1375
ENSG00000065548	4680	1597	4067	3801	4127	2660	3622	3024	4083	2473	4978	2600	3394	4377	1708	4824	5256	4781	3462	2554	4844	3637	2874	4481	4819	4400	4043	4797	2305	3336	3215	6809	3124	2998	4739	3027	4286	4013	3964	5264	5954	4396	4017	3584	7166	2849	4008	4591	3275
ENSG00000065559	931	891	833	651	811	1576	992	1430	623	1262	877	914	603	246	1427	668	1462	628	794	1162	690	1366	995	1023	730	946	929	1060	1334	809	1229	652	1073	1269	1135	719	1304	1288	833	720	959	1295	774	681	576	1231	881	1123	1276
ENSG00000065600	236	936	513	745	453	421	352	224	285	367	584	311	826	480	424	349	459	548	327	310	354	740	350	566	614	306	551	403	1197	682	364	1563	272	519	1822	253	339	289	326	531	486	228	369	338	508	1409	434	410	314
ENSG00000065609	3	5	11	0	37	1	0	10	0	3	0	8	0	0	0	7	0	12	0	0	6	2	0	1	0	17	0	14	0	2	0	0	2	0	0	16	8	0	7	0	1	5	0	11	1	1	0	0	0
ENSG00000065613	2029	4311	3170	3185	4443	2578	3435	3678	2881	1731	2409	2697	1952	3323	2054	3374	1948	3383	2108	4032	2947	2609	4325	2948	2721	2333	2466	2735	4630	2617	3400	1324	2093	1882	1552	1541	3652	3564	2142	2591	3817	2805	1589	4010	2794	4184	2781	4274	3240
ENSG00000065615	872	1725	1366	1123	608	1257	812	1362	897	814	1705	738	1417	637	750	1000	1649	1043	688	511	1297	2134	831	1294	845	965	1473	900	1001	922	1032	2591	531	870	2033	438	1175	1159	737	1356	1014	875	1010	1179	812	1487	1338	1324	1478
ENSG00000065618	21226	499	3272	3121	9699	5588	2507	5612	2414	3665	736	3035	3542	1173	5179	2348	3162	10268	3074	280	3280	2725	659	1460	1618	546	2652	785	1399	3631	15349	153	1669	293	216	1414	3994	3825	5246	5541	4997	9799	574	4259	249	1265	3676	4351	4423
ENSG00000065621	966	1480	257	1491	336	743	551	292	1856	718	948	451	2031	1146	1341	657	1080	384	632	1088	520	1397	1924	767	129	306	138	202	1834	1692	875	1049	616	899	3963	756	938	1168	138	94	1177	804	877	819	1163	2102	1385	1875	956
ENSG00000065665	172	405	116	276	147	177	197	216	336	97	386	302	168	272	168	208	304	166	311	278	137	216	242	216	379	207	177	139	156	263	230	290	118	233	212	228	226	238	106	276	177	139	136	156	202	163	139	238	332
ENSG00000065675	332	312	230	218	64	10	55	50	326	90	244	61	72	263	205	290	39	141	104	24	284	104	194	51	19	377	188	235	199	48	346	335	25	153	312	328	236	26	38	82	136	119	143	152	322	206	120	388	151
ENSG00000065717	3469	364	2697	883	1585	780	1175	286	1169	1217	2842	2430	3794	170	3465	2348	337	1251	6053	407	5162	1503	532	2534	1579	1310	1471	4694	338	6127	895	3715	1616	524	242	9627	2001	145	4443	847	865	2143	2114	1691	2133	261	1496	991	210
ENSG00000065802	788	2342	1129	699	1205	687	688	879	975	825	932	1069	668	1038	725	930	832	1174	1286	600	933	810	1032	902	917	1586	919	762	697	599	1026	1126	1359	537	692	1140	890	904	999	582	788	784	834	772	834	894	517	1314	658
ENSG00000065809	1399	3136	1926	1848	1290	4644	1483	2097	1428	1291	2741	646	2024	566	1575	1647	496	1338	926	3464	607	987	3306	1315	148	4997	1381	2065	2027	1981	1682	834	1584	2678	1801	1380	1326	2945	852	1304	1125	2939	316	1560	1584	1124	1740	1551	2300
ENSG00000065833	865	1399	501	1153	1214	3485	364	1028	1691	1227	797	895	211	1901	498	451	4017	1272	954	465	704	827	744	420	419	218	1778	543	797	2394	870	315	1139	2536	1714	346	1776	2124	672	1612	1683	1200	936	766	583	1145	568	2613	1972
ENSG00000065882	1203	1700	1902	1414	3292	1968	2103	4355	2487	2275	1983	2222	2650	1772	2119	2061	619	1375	951	3191	1088	2224	3043	1554	2423	2450	2934	2681	3533	988	1815	802	2661	1809	2100	1011	2567	2119	2240	895	2676	2096	1039	2835	1634	2934	1802	2356	2282
ENSG00000065883	1625	4195	1777	2795	2874	1347	1745	1995	2125	2862	1774	3289	1825	2903	2025	2349	1202	2588	2312	2435	3265	1857	1774	2170	1980	2660	1887	1766	3002	2406	3080	1585	1964	1801	1920	1465	2837	2017	2794	2596	1259	2173	3351	1812	2025	2245	2644	1798	1756
ENSG00000065911	3068	1753	1957	4766	3142	3819	4070	4046	4556	1655	5015	2219	4280	5053	5602	2687	5954	2314	4576	3577	1597	2720	4699	3310	5197	3171	3385	1720	4758	3078	1682	5862	2197	4701	5367	3889	5040	6963	2490	4062	6923	3545	2251	3583	5777	6852	3807	6094	3450
ENSG00000065923	369	438	206	274	1360	646	332	1152	997	438	379	554	391	483	388	835	278	348	430	531	157	147	961	108	580	635	95	352	1197	263	165	47	948	198	439	436	1077	514	147	597	876	699	673	325	297	1119	797	408	789
ENSG00000065970	1013	2351	1386	935	1385	954	1053	1093	1104	1577	1047	1200	744	900	642	890	704	1091	801	1721	1023	710	1136	1013	725	1234	781	1112	916	638	1128	762	773	951	1227	527	1143	898	561	891	871	971	799	1219	1182	656	745	755	1131
ENSG00000065978	22849	11207	12989	14362	25222	12454	10088	8873	21731	15815	17457	24301	28828	25463	17708	20226	19337	19945	13608	21312	20673	24076	11883	18483	49651	18023	25592	31678	23747	19669	10254	15772	14718	21145	27540	12045	25729	20521	18081	25998	20153	19402	17708	25337	27400	46369	21649	34205	23037
ENSG00000065989	1003	3714	2230	1469	570	1669	627	1093	336	1504	1036	544	687	489	436	2301	410	1971	634	810	1936	913	569	1542	731	1378	884	1604	943	685	1257	1060	381	1882	1538	438	609	887	876	729	1021	1151	557	1452	1094	1473	1903	2558	477
ENSG00000066027	2132	2382	3489	5176	2040	4129	3047	3440	2651	3727	2044	1729	3665	2418	2284	2604	3034	3565	1480	2385	3014	3426	3088	3283	3517	1971	2844	3302	2119	3440	2558	2959	3116	2699	4773	1143	2305	3145	2997	3296	2542	2691	2048	2448	2199	2515	6831	3177	2748
ENSG00000066032	35	5	59	0	19	6	0	4	6	10	437	18	0	0	205	1084	3	17	75	190	9	2	2	1	0	259	0	9	0	3	5	119	7	5	24	236	22	0	22	6	165	9	0	22	13	8	11	136	0
ENSG00000066044	3217	8193	3522	3889	5128	3486	3095	3492	4274	4102	4634	3435	4029	5133	2728	3840	3966	3779	1976	4077	3271	3953	4756	3686	3781	3217	4313	4587	5176	3576	3613	5070	2774	3845	5824	2427	3538	3656	3510	3629	4309	3986	3971	3087	5873	2860	4268	4437	4115
ENSG00000066056	690	519	1391	171	879	176	275	720	311	237	337	680	201	371	302	606	260	337	275	349	394	248	591	579	166	926	475	540	395	281	446	169	1029	670	231	649	666	470	815	233	360	420	253	1004	344	259	345	325	437
ENSG00000066084	3692	5007	3089	1619	2681	2180	3115	2958	3794	2905	2947	2656	1682	3192	2681	2310	1957	2475	2645	6863	3107	1635	3881	1679	1384	1469	2370	2234	4492	1915	3164	1095	2078	2511	1631	2318	2261	2990	2665	2132	2240	3208	1914	2831	2500	4099	1521	4349	3122
ENSG00000066117	1166	2534	3286	2702	3102	1732	2176	1990	4365	2654	4511	2739	1837	3092	2461	2368	2351	2432	1419	3925	2712	2312	3900	2108	2102	5133	3099	3054	1576	2828	3884	3009	2611	2284	3463	1227	2832	2228	2357	2370	3175	2739	2984	2844	4916	2271	2097	2818	3842
ENSG00000066135	1599	1368	1743	932	1753	1446	2431	1600	1969	2323	1574	3168	1411	1598	1511	1720	1502	1530	1511	2583	2237	1356	1812	1532	1688	1619	1394	1433	3544	1652	1666	680	2026	1549	1300	1513	2219	1725	1617	1588	991	2030	1131	2166	1677	2805	939	2407	1317
ENSG00000066136	2754	1526	1387	1202	1638	1577	1480	1703	1466	1775	1124	1608	1392	1572	1617	1340	2332	1119	2164	1914	1602	1562	2418	1347	2087	2105	2150	2073	1325	1288	1089	1173	1591	1497	1842	2318	1334	1757	1782	1897	1242	1418	1123	1881	1887	939	1730	1434	1705
ENSG00000066185	23	0	6	50	13	152	58	14	21	115	15	31	90	23	24	10	184	22	4	65	8	35	61	6	9	1	26	26	89	60	9	8	43	79	233	63	16	30	18	38	33	42	34	24	13	37	35	84	78
ENSG00000066230	26	36	289	711	36	31	1100	939	1510	323	310	35	713	1268	1953	254	217	2121	1012	1431	526	385	4502	2025	794	607	1103	202	14	2878	251	558	1889	92	13	2329	1689	15	227	174	499	4526	173	129	22	65	184	130	317
ENSG00000066248	1564	66	442	1097	565	1161	965	825	736	1471	358	1324	977	838	1018	1669	747	913	1780	404	1309	809	530	805	1930	266	791	966	523	1405	1895	1085	581	479	225	1391	1275	768	962	742	700	931	955	766	1095	173	1013	1216	837
ENSG00000066279	1197	2554	1630	2533	1813	1065	1946	1549	2086	651	1455	2405	1372	2258	744	1411	1349	1994	732	2095	1290	805	2122	2810	2873	3214	1342	1796	3513	1855	1585	1481	2394	1340	764	779	2067	2182	1255	1311	1012	1518	1773	1657	1376	4335	2003	1811	1135
ENSG00000066294	721	2384	1269	89	265	193	132	1017	70	186	484	351	169	123	254	134	186	541	202	229	324	299	294	261	42	1191	336	459	2084	179	172	104	519	90	242	474	254	226	541	207	141	332	47	527	68	969	284	118	913
ENSG00000066322	5788	4290	4074	2398	4675	7020	5355	5521	4020	4921	3491	4673	4897	3861	3915	3804	5919	4614	4496	3558	4400	5070	3444	4485	5417	2674	4365	4303	8494	3714	3079	4020	3517	3828	19534	3620	3757	5111	4578	7100	2975	5256	2537	5162	4008	9762	4072	8594	5491
ENSG00000066336	1264	2152	2588	168	439	434	291	1984	231	440	957	513	418	192	815	347	644	891	455	582	628	474	560	469	155	888	818	1657	1357	535	375	335	905	276	1022	672	396	357	889	339	365	743	187	1194	217	691	970	267	2152
ENSG00000066379	2171	82	479	1312	750	786	845	873	1059	562	936	943	1353	1427	1730	925	2644	1087	3471	294	1264	765	359	1054	1547	455	826	1481	664	1175	1199	2269	777	988	669	3614	613	798	1250	1371	2134	858	1680	742	1300	909	1155	1021	787
ENSG00000066382	18	17	15	3	26	6	6	7	8	5	7	35	0	13	0	26	10	8	4	3	12	7	15	20	6	12	11	21	11	10	16	11	25	14	19	14	29	7	57	10	12	2	2	35	16	0	5	2	6
ENSG00000066405	2	4189	7	1	30	51	3	186	14	152	12	8	24	17	1212	0	5	8	4	66586	4	4	30074	0	2	10	8	1	7	3	2	2	149	65	13	2558	5	222	7	1	1414	10	11	68	1	15	64	24	85
ENSG00000066422	727	1513	687	800	716	777	1278	843	808	862	785	857	873	1088	670	903	737	1025	673	1079	1107	939	875	844	865	923	759	832	2115	651	833	820	723	839	1120	484	833	937	614	1080	939	609	1175	1044	770	2089	861	730	993
ENSG00000066427	964	2388	630	778	588	788	698	482	760	1253	449	660	700	929	367	640	689	755	602	814	745	737	503	783	832	616	392	1009	815	580	700	470	846	956	935	689	384	715	701	507	765	422	741	803	570	1087	580	835	551
ENSG00000066455	1284	983	1686	2799	1554	2215	1851	1785	1427	2325	1366	1884	1675	1889	1526	1475	2103	1685	566	1775	1512	1239	902	2435	1901	1307	1409	1804	1669	1602	1402	1460	2399	2147	2289	1302	1280	1896	1893	978	2009	1641	1883	2141	2181	1585	1881	1569	2211
ENSG00000066468	252	1070	736	683	335	1734	571	466	305	1468	100	356	290	342	349	968	61	366	249	1555	612	373	2212	282	220	127	195	330	507	508	239	37	1253	839	439	563	242	862	479	113	333	876	165	456	257	161	165	378	204
ENSG00000066557	475	248	334	405	442	546	692	714	404	384	528	446	1305	433	445	485	1033	363	241	465	483	716	416	477	655	318	345	498	1136	312	224	699	265	443	905	371	388	623	268	565	474	481	309	320	441	1256	564	480	446
ENSG00000066583	1235	270	675	1164	921	1166	935	1218	1177	917	875	901	1547	1450	1349	785	1199	782	1515	1344	1073	884	1717	1434	1170	616	1302	1354	923	1124	909	1544	742	1777	1178	1465	1183	967	1369	1738	1551	1379	1345	607	1215	1125	1941	1006	1392
ENSG00000066629	564	721	570	44	559	165	142	269	183	145	458	404	266	128	214	179	152	274	281	158	321	152	192	307	46	880	350	499	76	172	171	153	479	197	336	604	357	169	503	111	283	212	95	444	343	212	178	187	203
ENSG00000066651	364	415	396	968	638	388	747	414	665	437	725	563	877	1194	613	655	614	695	809	534	849	1115	786	832	831	261	851	714	1075	883	680	1180	432	570	683	560	371	759	480	818	1391	486	786	620	841	655	766	578	726
ENSG00000066654	1166	1798	2151	1977	1625	1680	1727	1576	1825	2337	1483	1933	1723	1857	1083	1977	844	1865	644	1977	1876	2269	2236	1706	1643	1673	1401	2190	3167	1514	1811	1806	1117	1767	1823	965	1568	1961	1619	2845	2281	2601	2937	1902	2557	2604	1711	1634	1798
ENSG00000066697	615	614	1029	613	742	553	372	1052	473	496	805	413	566	482	365	629	891	690	342	465	422	537	655	390	513	520	546	1004	280	491	595	1210	541	526	1287	200	448	1203	401	475	1060	438	529	470	701	691	633	821	691
ENSG00000066735	2132	191	227	22	175	43	782	1028	96	79	70	120	2306	173	59	2327	618	191	274	110	109	103	117	693	442	498	103	1271	932	775	418	11	211	100	466	747	945	261	144	59	427	2155	117	209	352	83	361	849	90
ENSG00000066739	1360	2076	1040	728	1088	933	1360	1107	995	1454	654	1157	515	1040	1071	753	630	1168	815	1390	814	720	798	810	895	1491	484	856	1072	918	733	341	1871	995	765	1006	921	1433	1328	462	791	1187	900	1146	721	1068	586	1079	745
ENSG00000066777	2144	4519	3458	2629	5744	2789	4433	3018	4431	3742	2264	6057	3494	4618	2548	3143	2005	2797	3707	2935	3685	3417	2861	4270	5701	2753	3222	4573	3205	2598	4278	3198	5561	2286	1761	3418	3605	2370	3329	2673	2219	2883	3104	4005	2900	2750	2741	3557	1772
ENSG00000066813	0	0	0	0	0	0	0	0	2	0	0	0	0	0	0	0	0	0	0	0	0	0	0	0	0	0	0	0	0	0	0	0	0	0	0	0	0	0	0	0	0	0	0	1	0	0	0	0	2
ENSG00000066827	480	488	283	226	419	400	313	404	389	164	244	428	225	420	294	237	234	325	620	317	299	200	164	262	478	413	333	299	445	251	285	246	538	313	103	740	303	423	557	252	223	351	415	281	317	422	270	250	292
ENSG00000066855	2913	1535	1960	1853	4108	2427	2773	2620	3037	1551	2500	2755	3338	3759	1542	1753	2273	1917	2186	2007	1741	2797	2610	2643	4412	826	1846	3631	1585	1813	1842	3961	3473	1756	3949	1956	1784	1726	2280	1411	3137	2127	3130	1876	2283	1566	2773	2364	2570
ENSG00000066923	38	958	50	81	91	35	68	16	59	37	155	578	69	27	68	94	44	54	37	118	91	144	61	70	113	117	41	46	123	44	41	37	43	121	98	6	63	41	30	64	144	35	94	36	76	41	87	80	48
ENSG00000066926	456	302	479	217	400	788	543	1639	511	828	497	244	330	389	744	268	1290	443	357	657	316	399	719	305	293	482	544	322	1067	814	283	298	715	740	1869	743	427	677	617	296	360	865	353	437	355	1626	507	569	1188
ENSG00000066933	553	2318	1019	516	853	607	712	623	678	583	706	764	536	521	421	881	409	865	621	862	782	542	605	670	650	884	591	1000	1888	540	770	488	504	684	451	371	649	601	475	448	711	650	514	727	756	1810	327	659	533
ENSG00000067048	12	2180	11	1596	1621	3	2145	3	2267	11	1489	429	1404	2228	1038	0	936	446	111	0	0	0	2098	0	98	3231	0	0	1455	1723	0	1349	8	1689	0	0	0	0	5	0	2	2	89	2	3	0	1146	1489	0
ENSG00000067057	6761	3580	3387	5622	5053	5622	8995	8963	3784	3966	5116	2729	4115	4685	3081	2165	6436	3229	4392	8557	2625	3318	8159	3908	2077	4761	3557	3162	12322	3807	3659	3652	3178	4333	4569	2954	2928	6195	3222	6934	4212	4490	3014	4236	1305	10645	4999	5048	7228
ENSG00000067064	2017	1875	2170	5083	1876	2352	2820	4602	2662	1391	2264	1819	5805	2582	1185	2402	3064	3772	2355	2820	2314	4160	1903	2712	3186	1329	4761	2098	7095	2577	1890	7438	1655	1664	4766	1398	1235	5417	1451	6628	1495	3462	1689	2298	3854	3546	3417	2665	2350
ENSG00000067066	1339	2251	2413	1336	1609	2073	1923	1922	907	2240	1602	1607	1596	1185	1575	2143	1779	2030	954	1626	2360	1621	1451	1647	1232	2076	1391	1910	2057	1603	1710	2058	1129	1551	2313	1175	1313	1490	1348	1775	3658	1921	1118	2782	2069	3135	1641	1623	3290
ENSG00000067082	4242	37785	13316	8973	8746	5673	10047	11347	4627	8557	8843	4781	9913	5994	2565	10937	3766	11207	2714	3548	6986	16172	3496	6803	7209	5231	4841	7675	6376	6085	7590	6186	4182	4443	9240	1701	3062	5847	3104	12364	4534	10074	4963	10821	4713	19669	6745	6428	6057
ENSG00000067113	881	253	1025	583	1062	727	338	589	769	1061	690	647	668	608	902	770	959	843	697	935	711	473	439	934	465	831	1295	1071	457	942	582	501	780	906	1065	2102	757	423	995	914	871	1411	729	1441	1214	498	1183	517	717
ENSG00000067141	1387	2304	3639	4408	5315	9462	7405	2761	5059	2647	2781	5802	5108	2232	5171	3848	2747	1814	5043	6065	6809	3065	4311	3339	3310	5214	4315	6358	5276	7378	3439	1153	2640	7470	3635	4018	3299	5220	3337	2318	2192	6441	3846	3614	2994	6308	3738	3076	3142
ENSG00000067167	4029	9485	7444	5981	10677	7557	9627	7246	5267	8697	10400	7710	13088	5034	6436	5694	4286	6250	4554	8379	6221	11784	4934	7112	9848	7503	5870	12087	6295	8379	4010	14091	7258	7328	11650	3978	6081	5788	4701	4690	4834	6002	4861	7754	8804	9627	8201	3414	9508
ENSG00000156510	6102	1180	2066	3550	3807	1757	7633	3472	3996	2591	4427	1673	3594	2588	4812	2690	4301	4090	3858	1611	2297	2276	1932	2207	1516	380	2817	3128	2393	5059	2482	2755	2442	552	2240	3459	7089	3915	1679	4532	4994	4214	1195	2393	3912	3047	1765	6484	3134
ENSG00000156515	6756	3210	4562	3263	4790	6951	2399	4231	3665	3685	4090	2893	2069	5392	2122	3154	2055	3877	5139	4473	2884	3376	5873	3513	4155	3744	4311	3145	3769	3454	5291	1682	3206	3790	2575	3897	5309	6577	5908	5820	3381	4151	3688	6182	2375	3956	5173	4284	5026
ENSG00000156521	867	682	409	1422	1266	1430	511	1193	980	1510	1155	1208	2721	1986	1585	1220	1468	978	2550	463	1250	1184	837	1322	1020	425	971	1368	1017	2162	1358	1534	504	743	1287	1921	1561	952	1284	1100	1202	1060	2842	859	1018	1046	1815	1051	1185
ENSG00000156531	2665	2114	2571	1762	3125	1640	2148	2825	2303	2000	3159	2639	1847	1942	1529	3111	1709	2742	1177	1888	2694	2784	2502	3063	1745	3834	2025	1901	3270	1723	2276	2027	1805	1874	2314	1104	3283	1964	2625	2151	2604	2833	2191	2081	3799	2422	2204	3223	1725
ENSG00000156535	356	1839	1070	39	664	181	142	689	123	145	276	486	275	145	122	267	815	445	252	606	212	189	1194	329	27	604	311	490	408	131	200	147	1388	148	1456	244	373	210	375	91	393	199	90	581	132	386	183	112	1512
ENSG00000156564	0	0	75	0	1	1	0	0	0	6	67	5	0	10	3	33	0	1	126	44	103	15	0	1	84	15	127	8	15	7	49	133	0	0	0	371	17	2	127	1	0	76	11	0	99	0	7	9	0
ENSG00000156574	3	22	9	21	8	0	0	0	32	6	46	13	13	4	26	12	22	2	30	0	1	8	14	0	14	0	3	158	2	30	30	415	0	1	26	145	6	3	23	1	0	4	4	1	162	0	0	16	0
ENSG00000156575	0	0	0	0	0	0	0	0	0	0	0	0	0	0	0	0	0	0	0	0	0	0	0	0	0	0	0	0	0	0	0	0	0	0	0	3	0	0	0	0	0	0	0	0	0	0	0	0	0
ENSG00000156587	2958	1125	3689	1497	2400	2584	2306	3324	1815	2148	4385	2363	2640	2146	2460	3204	6363	1396	1215	2340	1863	5501	2792	1600	295	1736	3165	1041	6428	2370	1541	1243	1015	2130	8431	1455	2648	429	3418	4460	5813	2759	2012	4569	1880	6825	4664	2779	11207
ENSG00000156599	3446	5481	4720	5780	5401	5423	5524	4800	5259	5978	5574	6847	3878	4373	3775	5561	3616	5475	3210	5990	5854	5534	5352	6102	4056	3621	5211	2778	4955	3689	5541	4776	3152	4498	4104	3211	5246	5663	4216	4955	4420	5318	4469	5709	6597	4534	4327	4218	4892
ENSG00000156603	460	135	274	459	373	709	520	473	450	539	544	282	853	553	408	354	1015	337	250	436	435	666	492	600	387	145	648	212	869	408	403	1429	264	356	744	264	345	554	410	721	437	374	437	352	655	749	807	497	534
ENSG00000156639	2105	6335	2816	2447	2516	3109	2074	2772	2316	3101	2496	2599	1692	2176	2913	2186	1991	2476	1736	2959	3191	3087	2655	2382	2169	2301	2755	2562	1931	2354	2697	1541	2340	3194	1974	2235	2617	2520	2029	2690	2608	2049	2586	3176	2549	1125	2448	3776	2854
ENSG00000156642	5568	3256	4623	2063	4055	6367	3284	5943	2612	4448	3688	2714	3269	1555	3963	3316	5056	3620	4329	6199	2857	3024	3804	2766	1539	4832	4918	4947	4151	3796	2869	3984	3669	2723	3614	5595	2218	4246	2892	2402	3316	4788	1588	2944	3379	3215	3372	2898	3454
ENSG00000156650	874	1415	955	897	939	888	1031	844	748	1005	724	965	360	820	561	871	381	890	1136	1874	1351	534	1568	830	832	1508	640	729	1121	538	972	438	682	651	443	1123	1039	1013	883	790	549	823	1085	1141	891	1153	600	702	746
ENSG00000156671	398	2063	854	907	670	305	1447	1025	637	367	769	525	572	713	410	913	491	843	553	753	736	718	514	711	775	876	585	726	1037	542	654	694	724	324	509	301	821	698	652	583	1136	616	558	872	819	1213	671	815	1023
ENSG00000156675	4778	3102	4737	2462	3801	4443	9402	5640	2590	6704	6002	2107	5966	2803	4353	7873	2130	12679	7209	8159	6073	6358	6730	10254	810	1446	2747	3277	7619	2492	5133	1140	5252	2674	1491	4639	4351	3408	3087	2935	3610	3943	7633	7958	3675	6354	2918	5398	2307
ENSG00000156687	1	3	1	0	1	8	20	0	2	10	0	5	0	0	0	2	0	4	0	3	3	2	2	4	0	0	0	16	0	2	2	4	7	12	0	3	1	0	1	6	0	3	1	1	0	0	0	36	0
ENSG00000156689	0	4	4	121	4	0	0	0	0	0	3	6	0	8	0	2	0	1	10	0	7	42	0	39	42	1	9	4	3	8	0	32	2	1	0	2	5	15	10	17	1	2	2	7	4	0	0	7	0
ENSG00000156697	1823	604	1528	1318	2856	924	1814	1435	1628	1128	2123	1353	1103	1703	1418	2464	813	2443	664	943	1929	1343	1334	2060	1534	2635	1355	1953	1719	1428	1535	2025	1378	1151	1301	533	3331	1654	2186	1446	2754	1820	2415	1435	4560	2437	1592	3046	725
ENSG00000156709	4692	200	2700	2378	4534	1601	2639	5568	3413	1922	4171	2964	1874	3138	4690	4070	3915	3305	2279	2348	1982	2130	2292	5574	4824	2559	2682	2578	2818	2706	2990	1734	3108	3020	1614	3118	5762	2536	9567	3117	4725	4530	2907	2329	4737	2165	3374	6395	2592
ENSG00000156711	5449	7321	3279	5943	4509	6286	4005	5015	5730	7792	6436	7054	10537	6263	6503	6547	7341	6418	5670	5288	8746	6917	5561	5380	6957	2370	6623	5666	4433	8557	8143	6688	6451	4253	6441	4625	10630	5709	5089	4680	5208	6221	8833	6009	4627	5912	7309	11609	4377
ENSG00000156735	1070	1144	665	869	375	914	1226	893	423	841	936	274	2023	548	765	774	999	965	1241	1077	489	1268	852	892	270	520	495	979	1225	812	717	686	1126	620	1485	1525	594	856	953	844	1356	677	1448	701	1202	1712	1113	597	919
ENSG00000156738	92	24	142	11	1972	44	43	190	16	411	23	26	48	20	85	27	149	1274	31	24	120	126	3	49	19	9122	42	331	48	81	48	5	11	8	36	18	56	30	52	197	23	243	31	252	0	75	133	25	110
ENSG00000156787	239	624	330	532	586	411	525	322	548	264	343	587	452	640	234	368	261	540	491	275	363	427	418	657	916	365	451	392	803	368	264	830	433	472	403	390	485	477	261	418	545	268	792	443	468	620	553	449	348
ENSG00000156795	292	396	311	594	645	580	463	287	508	237	348	297	751	823	497	300	611	263	519	275	337	557	316	397	720	212	630	542	261	463	463	1537	410	531	1145	450	345	334	473	506	532	366	481	504	485	462	680	289	369
ENSG00000156802	1034	1811	1724	1620	3143	2022	2004	1487	2062	1129	1896	2671	2027	2952	1100	1717	1060	2039	1335	2113	1440	1813	1790	2225	2923	1843	2418	2370	3147	1420	1110	3439	2912	1760	1884	1204	2299	2455	1120	1606	1777	1340	3823	2539	1971	4095	1292	1039	1500
ENSG00000156804	1340	3238	4981	403	2769	1896	504	1716	601	1138	669	2642	459	730	463	1575	546	1734	810	1347	1115	837	2751	973	1199	1674	656	3579	442	658	1294	599	2747	1884	1182	894	1197	715	1834	380	1844	1127	828	2594	555	534	959	430	799
ENSG00000156831	1115	547	427	623	922	874	534	475	675	474	617	506	1665	837	652	581	2118	856	1500	205	746	1185	380	546	1524	335	974	1297	388	719	424	2186	647	560	967	1365	468	482	665	657	874	361	988	572	796	844	943	670	668
ENSG00000156853	708	9	536	282	360	471	317	501	448	670	406	640	289	471	883	392	599	417	1198	489	539	307	357	448	424	333	476	409	243	445	491	464	368	305	347	1647	400	413	1046	464	338	465	830	333	540	281	370	298	565
ENSG00000156858	1120	907	1785	2042	1378	1128	1671	1164	1991	967	1589	1723	1529	1784	873	1790	949	1711	1063	1041	1880	2042	1349	1652	1584	1215	1196	1977	460	1270	1609	1920	1005	1193	1754	555	1437	1434	1193	2227	1720	1034	1929	1402	2162	504	1733	1139	1164
ENSG00000156860	1484	9208	5670	4202	3729	2634	4131	3392	3444	3431	3529	5059	2310	2967	2209	4199	1748	4347	1767	4741	4834	3829	3013	3299	2995	5276	2903	4345	1639	3186	4267	2380	2728	2818	2225	1284	3732	2445	2704	4641	2731	3450	4233	4000	4869	1240	2963	2615	3497
ENSG00000156869	454	58	165	109	92	385	258	517	456	365	145	372	549	329	598	48	936	215	629	266	88	252	360	80	223	70	255	51	735	411	107	196	142	267	293	841	126	388	336	263	158	382	145	133	124	610	202	274	440
ENSG00000156873	1104	1245	768	1698	671	833	961	729	1264	903	1139	1270	948	1238	863	1055	1317	947	1690	793	1213	1416	737	1034	1297	857	1042	1420	1233	1255	1519	1466	1243	1334	874	1365	749	1146	758	1186	1647	666	1474	643	1146	744	1054	626	1143
ENSG00000156875	2001	1036	2144	832	2140	1756	1140	2336	1835	1894	1569	2423	2443	2037	1880	1760	1714	2031	2582	1266	1687	2196	1766	2067	1501	2426	1718	1554	1447	1741	1409	1660	2269	1528	1862	2673	1547	1639	2116	1793	1135	1736	1156	1551	1451	1114	1518	1488	2336
ENSG00000156876	344	222	277	531	413	416	705	499	629	421	482	632	498	605	281	427	513	494	763	655	493	513	527	807	1174	491	255	623	922	434	254	501	309	505	352	309	480	758	240	573	511	360	650	296	635	788	374	397	444
ENSG00000156885	0	0	0	0	0	0	0	1	0	0	0	0	0	0	0	0	0	0	0	0	0	0	0	0	0	0	0	0	0	0	0	0	0	0	0	1	0	0	0	0	0	0	0	1	0	0	0	0	0
ENSG00000156886	6	27	4	0	6	3	9	14	0	0	7	8	0	1	1	9	3	2	0	2	2	0	0	0	0	5	0	1	67	2	5	12	1	0	0	11	6	17	7	2	4	3	5	21	1	54	0	6	16
ENSG00000156920	0	1	0	0	0	0	0	0	0	0	0	0	0	0	0	0	0	0	0	44	0	0	0	0	0	0	0	0	0	0	0	0	0	0	0	0	0	0	0	0	5	0	0	0	0	0	0	0	0
ENSG00000156925	0	1	0	0	0	0	0	0	0	0	0	0	0	0	0	0	3	0	6	0	0	0	0	0	0	1	0	0	0	0	0	0	0	0	0	0	0	0	0	0	0	0	0	0	0	3	0	2	0
ENSG00000156928	1958	137	545	966	1053	869	668	1137	998	864	789	684	1828	1820	2557	894	2392	780	3772	552	863	572	716	1200	969	391	1030	625	314	1469	1224	966	1035	626	582	2610	1360	768	2063	1197	1370	997	1512	560	661	488	2198	746	853
ENSG00000156931	1307	3730	1741	1091	1091	1590	783	1219	1372	1154	877	1223	572	1474	913	1336	878	1389	1767	931	1624	1128	894	1138	1074	1287	1116	995	1632	881	1201	694	1311	1226	1069	1000	1473	931	1547	1141	1226	1064	1449	1320	800	1430	1230	818	1263
ENSG00000156958	1390	1117	652	438	651	944	1848	776	933	915	802	525	800	351	1424	891	1317	763	934	653	517	666	987	712	813	484	793	746	1227	1231	743	482	1140	435	850	1981	317	876	670	383	1093	920	632	614	722	1091	882	1311	1127
ENSG00000156959	3	2	3	0	4	0	0	0	0	3	59	4	0	0	0	2	0	7	0	0	1	75	0	41	0	188	5	1	0	6	0	0	0	0	0	29	0	0	2	1	0	8	0	0	0	0	2	0	0
ENSG00000156966	179	1192	541	149	185	4890	1319	2622	409	389	568	735	893	927	1784	818	436	1649	538	2021	1136	4644	719	96	16	583	937	395	305	6363	327	37	2740	847	285	125	1952	2403	377	73	389	1655	418	253	54	623	4270	386	2962
ENSG00000156968	135	2	913	591	31	39	344	86	1500	353	2450	185	432	2400	29	1246	291	21	984	4	213	1277	57	15	0	62	155	2927	163	1191	654	1242	938	74	19	1183	1055	3	54	1047	774	702	1245	367	36	303	499	678	264
ENSG00000156970	1142	296	950	850	1271	601	1425	780	1490	473	1483	964	1116	1016	844	958	1368	1035	856	1306	742	560	1295	1075	2238	1431	1409	1022	893	1398	911	2062	829	673	1260	979	685	1662	541	778	1226	1138	1354	794	1203	2046	847	840	1228
ENSG00000156973	610	876	810	829	577	813	402	566	569	718	485	504	751	690	549	606	1302	740	475	463	882	844	867	885	769	593	676	640	575	513	596	1741	316	541	1803	368	454	649	637	1018	872	687	539	530	777	569	1278	672	651
ENSG00000156976	20521	6552	12818	10920	11512	20983	16647	10415	14393	19402	11258	12679	17655	15387	16877	12386	16692	14332	23448	10886	13885	16558	22651	7398	8934	17863	11883	13238	11401	17809	12498	19402	14622	12409	19945	16832	14816	9402	16877	9799	10645	10019	17065	13687	12796	12005	16692	13160	13857
ENSG00000156983	994	796	944	837	1211	704	990	781	1036	622	700	1227	732	1046	774	1115	764	905	1289	1280	1142	591	1002	860	842	988	853	857	2057	601	1024	841	890	878	576	845	1031	996	811	856	658	858	1235	1047	1083	1650	635	1094	799
ENSG00000156990	1163	254	668	1385	883	1301	1221	1602	1265	873	803	1083	1918	1644	1407	1296	2085	988	2174	536	1172	1414	1161	1419	1352	919	1084	1533	675	1213	1270	1948	953	1159	1765	1714	1073	1100	1008	965	1361	971	1626	994	1208	1265	1314	1013	1065
ENSG00000157005	12	0	23	0	37	8	0	17	0	8	6	7	0	0	3	2	0	7	0	0	1	4	2	0	0	1	61	20	0	53	0	0	18	0	8	0	6	0	9	0	3	26	0	10	0	0	21	0	35
ENSG00000157014	634	1546	908	1454	1177	721	887	811	1337	705	923	1186	794	1440	612	1366	800	1245	1105	924	1099	774	940	931	1143	1323	935	1323	878	669	1293	1099	1210	1151	1153	529	1128	1372	745	1162	1016	878	1244	1134	1333	1073	824	1042	706
ENSG00000157017	19	96	21	31	15	8	16	24	0	27	5	8	5	15	20	4	0	8	24	20	21	17	0	15	29	13	12	7	28	32	16	13	12	14	21	28	9	5	9	6	2	11	7	14	9	17	7	22	8
ENSG00000157020	9899	1364	3394	4910	3918	5518	6423	7031	4238	3154	4184	3283	5264	4297	10630	3959	8414	3063	17311	5291	3408	3752	4790	3482	4058	4479	7107	5029	3190	5462	6592	5306	6699	5386	2152	17405	5401	6102	8603	4443	3949	5234	3622	3976	4327	3404	5504	3329	7682
ENSG00000157036	208	467	118	330	224	197	236	249	367	240	251	249	191	379	232	257	286	202	207	267	241	262	282	196	246	185	240	203	344	207	337	458	207	283	658	239	258	406	233	258	204	237	285	197	253	378	176	282	366
ENSG00000157045	911	307	841	693	531	484	378	435	486	611	516	330	723	524	322	520	732	627	407	305	593	561	338	536	617	364	571	666	472	502	544	908	301	630	749	757	346	409	483	2144	593	568	419	486	315	664	700	723	409
ENSG00000157060	0	0	0	0	0	0	0	0	0	0	0	0	0	0	0	0	0	0	0	0	0	0	0	0	0	0	0	0	0	0	0	0	0	0	0	0	0	0	0	0	0	0	0	0	0	0	0	0	0
ENSG00000157064	34	193	73	26	39	37	23	44	11	8	21	813	24	91	0	163	24	121	46	39	253	64	23	24	125	2295	16	141	6	38	48	166	37	17	21	17	16	19	54	81	15	16	3437	61	29	4	16	24	102
ENSG00000157077	1174	884	540	313	874	955	589	711	771	870	417	1026	610	772	626	707	631	606	669	1007	681	331	796	436	547	649	460	507	1515	527	502	247	857	1480	366	961	798	527	778	659	345	771	397	736	699	1234	500	938	587
ENSG00000157087	0	14	19	0	1	1	0	2	0	0	0	1	0	1	5	0	0	3	3	0	0	0	0	0	2	164	0	9	0	0	0	2	8	1	0	13	1	0	1	1	0	0	1	4	4	3	9	3	6
ENSG00000157093	0	0	0	0	0	0	3	0	0	2	0	0	0	0	13	0	5	0	0	0	0	4	0	0	0	0	0	0	0	0	0	2	5	5	0	0	0	12	0	0	0	11	0	0	0	1	0	0	0
ENSG00000157103	53	201	32	31	21	27	9	8	22	13	18	28	13	56	29	19	18	54	58	32	30	53	53	36	14	32	26	40	1	34	44	22	25	36	57	24	64	19	15	32	55	14	24	32	44	16	7	20	14
ENSG00000157106	3422	11823	6678	3485	4149	2511	5723	3149	5291	3257	4280	7653	1916	4212	2111	6013	1417	5324	3717	5443	6868	5673	4170	5252	3635	5609	2362	3825	6479	2585	4741	2220	4151	3154	2573	2283	5494	4498	3582	4418	4387	2375	4666	5333	4125	5389	2010	3702	3561
ENSG00000157107	1582	2247	2096	2411	1527	2712	2607	2331	1322	3840	1280	1380	2107	1145	1035	1147	1932	2019	1296	2411	2577	2675	2027	2180	1750	867	1950	2416	2978	1696	1878	1824	1832	2152	3223	1172	1494	1996	1644	2214	1225	1876	1820	1854	1500	2682	3165	1708	2506
ENSG00000157110	1320	6724	2897	1330	2567	4099	685	1430	632	1610	1707	1281	347	1459	965	2210	592	991	2536	864	1272	2451	1269	601	413	1830	1685	2971	175	785	3127	1471	3103	1440	2115	1552	1075	565	1677	1048	1714	520	544	2738	1238	210	734	1296	1927
ENSG00000157111	245	6	430	674	34	779	377	491	1149	596	504	27	662	430	575	354	2173	491	357	825	219	526	2013	104	241	36	636	476	626	491	176	651	312	170	2220	41	124	565	732	1222	613	860	552	289	412	588	1366	737	1299
ENSG00000157119	0	0	0	0	0	0	0	0	0	0	0	0	0	0	0	0	0	0	0	0	0	0	0	0	0	0	0	0	0	0	0	0	0	0	0	0	0	0	0	0	0	0	0	0	0	0	0	0	0
ENSG00000157131	0	7	0	0	0	0	0	0	0	0	0	0	0	0	0	0	0	0	0	5	0	0	0	0	0	0	0	0	0	0	0	0	0	0	5	0	0	0	0	0	2	7	0	0	0	0	0	0	0
ENSG00000157150	48	4	78	107	84	320	76	41	139	401	44	37	553	49	194	166	805	31	540	147	69	88	175	76	44	30	467	45	181	109	86	220	171	219	1716	148	85	429	118	36	33	173	54	61	43	56	42	71	103
ENSG00000157152	18	28	29	13	43	29	7	5	22	14	4	17	13	4	2	29	57	12	12	20	9	0	8	8	4	72	29	17	4	10	9	32	21	14	71	12	12	54	36	290	10	20	159	27	7	18	7	0	8
ENSG00000157168	60	113	25	14	111	185	413	37	120	27	165	18	35	244	130	24	3	32	195	110	39	186	8	138	94	53	156	29	1	302	16	96	61	209	37	59	74	21	74	113	13	282	24	48	54	54	81	464	87
ENSG00000157181	1082	1343	1734	4609	1030	1389	1475	1046	1241	1456	1493	1769	1436	1599	1129	1582	2023	2314	1533	2216	1355	1490	1646	2406	2629	1868	1237	2409	2159	2089	1853	2203	2240	2083	1799	1081	1737	2235	1660	1396	2006	1047	1364	1576	1728	1562	2105	1971	1476
ENSG00000157184	1361	92	678	685	1047	1031	1533	1466	879	1337	684	1589	1277	1099	1669	720	1669	957	1169	1167	917	825	1032	1057	1259	569	1391	857	1440	1234	909	542	1251	1398	1043	2784	1344	1472	1237	1327	657	2040	855	1283	542	904	1096	1272	1268
ENSG00000157191	3263	1575	3318	1223	2805	3529	1836	2522	1854	2825	2281	2407	4093	2477	2828	2060	3153	2531	3365	1862	3267	3160	2013	2101	2832	2741	3883	1977	2279	2289	1909	2291	2904	1516	3514	2744	1966	1861	2857	2642	1546	2107	1689	2595	1457	2469	3008	2129	3176
ENSG00000157193	1317	3178	887	509	662	360	1401	793	1038	272	585	855	582	1210	337	1080	864	1113	682	1204	694	1405	1522	1310	1681	786	768	415	2955	471	439	384	373	552	3486	297	579	1906	538	1523	1291	694	876	588	1051	2834	294	1581	1103
ENSG00000157211	0	0	0	0	0	1	0	0	0	1	0	1	0	0	0	0	0	0	3	0	0	6	0	0	0	0	0	0	0	0	2	0	0	1	0	3	0	2	0	0	0	0	0	0	0	0	0	0	0
ENSG00000157212	1394	461	1018	1474	1416	699	1287	909	973	754	938	1564	951	1117	1564	1076	831	1197	3598	766	1185	614	940	1277	1529	538	793	716	562	1265	1160	600	839	790	401	3598	1463	1147	1483	717	976	1041	1813	740	814	584	950	530	636
ENSG00000157214	1094	10476	800	3807	2373	1509	1028	1675	829	2396	1630	1184	2084	1132	1811	1136	667	899	1973	343	845	931	1666	1548	269	1232	859	1036	1352	1921	1680	1167	802	2339	818	1730	933	1707	1255	808	1375	1732	989	907	1405	1671	2234	988	1759
ENSG00000157216	3451	1782	3562	2323	3935	3893	2724	2347	3473	4710	2279	3893	1863	3009	2653	3707	2281	2592	2585	4048	3388	2594	4545	2742	3804	4715	3568	5122	519	1872	2646	1294	3675	4199	2056	4155	3453	3553	3152	3835	2621	2985	2513	4278	4385	342	2595	2186	1742
ENSG00000157219	0	5	0	0	0	0	0	0	0	0	0	0	0	0	0	0	0	0	0	0	0	0	0	0	0	0	0	0	0	0	0	0	0	0	0	0	0	0	0	0	0	0	0	0	0	0	0	0	0
ENSG00000157224	5070	2714	3412	9309	4530	11329	11744	6349	2803	10227	5755	4108	6518	4337	6349	3735	2940	3331	10615	9274	1951	4515	9750	7807	3339	1997	4375	4435	4136	6436	7107	4265	5377	7365	6312	5759	3808	8804	6291	3165	5398	4725	7160	4547	3223	6906	4763	4717	7626
ENSG00000157227	9639	35750	54948	3141	22174	5162	6203	15853	5200	4380	10311	17507	5478	4435	5773	6025	5021	26140	4414	10445	16172	5462	11190	10385	1882	11420	10757	13341	7523	4589	5986	5436	12005	6409	6400	6543	6061	7203	9240	3003	7974	6814	5285	15497	5908	13915	3843	5752	8353
ENSG00000157240	1272	905	1298	520	1238	584	384	985	528	1157	868	1031	703	389	960	584	335	715	788	739	665	378	870	909	360	716	844	602	350	712	751	336	1070	465	293	2799	780	343	1290	301	296	920	367	1165	751	377	630	272	563
ENSG00000157259	886	1973	1409	3679	1816	1479	1503	1025	1276	2716	1532	2392	2690	1553	1417	2407	1116	1933	1826	1814	1141	2105	1646	2061	2691	1113	1157	2235	1380	2729	2645	1940	1032	1836	1809	1252	2019	1644	1416	1464	1790	1511	3048	1818	1877	1592	2313	1611	1427
ENSG00000157303	136	36	297	91	127	63	61	53	458	101	849	70	483	395	481	501	78	115	1309	34	480	434	24	258	29	232	255	764	319	72	181	1400	626	36	156	368	368	27	172	90	308	98	236	91	729	178	187	197	166
ENSG00000157315	30	14	21	41	21	114	104	16	65	84	27	33	96	70	144	40	85	52	38	404	120	48	115	32	172	40	29	54	89	49	54	83	32	254	154	206	26	70	38	63	119	71	32	11	123	70	107	76	10
ENSG00000157322	4	12	2	14	2	6	2	0	11	1	0	2	0	0	0	3	0	8	3	3	11	6	15	0	12	1	0	0	6	1	7	0	1	8	0	2	4	7	0	7	1	2	9	0	1	33	0	0	25
ENSG00000157326	1070	62	223	707	287	545	585	700	570	557	207	323	649	408	763	263	661	343	247	511	270	202	466	551	684	110	245	500	704	602	355	579	478	984	980	1507	238	645	487	569	753	646	751	431	548	729	910	828	371
ENSG00000157330	0	0	0	0	0	0	0	0	0	0	0	0	0	0	7	0	0	0	0	0	0	0	0	0	0	0	0	0	0	0	0	0	0	0	0	17	0	0	0	0	0	0	0	0	0	0	0	0	0
ENSG00000157335	0	0	0	0	0	0	0	0	0	12	0	0	0	0	0	0	0	0	0	0	1	0	0	0	0	0	0	0	0	0	0	0	0	0	0	0	0	0	0	0	0	0	0	0	0	0	0	2	0
ENSG00000157343	2	0	3	14	6	0	9	0	0	5	12	2	0	7	1	0	5	1	15	8	1	15	2	1	9	6	3	1	7	1	8	23	1	5	16	4	7	3	9	6	5	4	11	2	13	1	2	3	4
ENSG00000157349	514	293	510	775	412	681	440	248	503	552	365	582	549	485	501	645	599	507	454	534	1012	724	446	585	697	263	329	673	449	448	694	770	520	669	388	495	476	450	516	595	573	368	639	358	485	452	569	556	295
ENSG00000157350	1372	1733	2145	1251	2024	1453	916	968	1552	1174	2374	2274	1176	1607	1047	1371	564	1197	1120	1471	1739	1518	794	1258	1242	2403	2151	1992	443	2177	1742	1707	1632	1019	1117	1836	1804	976	1362	1420	1223	1398	1296	1892	1143	774	1440	927	1070
ENSG00000157353	1406	1163	1165	1903	979	1920	1448	1367	1695	1979	1132	1866	1362	1566	1308	1511	1270	1263	1859	938	1738	2495	913	1139	1759	355	1574	1608	2238	1715	2246	1238	2108	1317	1324	1810	1551	914	1696	1691	1209	1431	1400	1198	998	1005	1982	1450	1036
ENSG00000157368	148	46	256	90	140	84	68	77	156	86	338	215	296	87	196	548	140	297	557	129	571	139	77	174	92	146	89	705	55	168	127	92	124	154	0	270	316	27	187	139	92	113	97	232	352	87	85	164	81
ENSG00000157379	2631	765	271	1151	1079	1428	1274	944	640	904	335	955	756	724	1420	695	978	649	1060	686	893	922	558	1351	1422	335	854	661	700	1176	595	515	1696	637	237	3530	511	608	1491	756	1348	744	673	801	434	403	948	731	815
ENSG00000157388	581	464	494	417	243	546	304	106	828	649	295	1120	115	774	625	824	331	459	1755	4339	1356	459	727	25	600	245	464	1031	220	401	964	551	1879	352	473	398	1129	456	890	391	155	266	891	562	751	159	368	954	129
ENSG00000157399	8371	23	523	1928	2268	3505	932	785	2799	7431	2777	2329	3275	1429	12025	3101	2785	1031	14004	1921	5398	2201	518	2000	61	9	4856	5561	1202	3696	6607	2982	1177	3605	1584	26682	1769	1801	4252	2639	2824	5598	1731	1517	9079	1353	1347	4111	2559
ENSG00000157404	234	19	216	1379	154	240	266	239	539	596	228	506	320	543	182	103	223	142	113	27	144	259	84	255	1203	1476	178	82	39	272	193	78	81	426	71	101	108	70	246	811	220	584	99	375	77	87	270	227	260
ENSG00000157423	2	7	2	1	0	1	8	11	2	0	0	21	33	45	0	2	13	0	61	0	1	0	0	0	14	26	0	0	4	0	0	0	13	0	0	0	0	0	0	0	0	0	35	1	0	1	2	0	10
ENSG00000157426	307	190	243	305	363	497	440	398	398	457	315	354	512	521	353	291	522	302	279	281	229	346	223	380	849	281	370	247	684	472	282	405	604	298	511	543	384	331	474	436	213	319	277	377	245	315	404	465	308
ENSG00000157429	87	21	110	204	83	133	95	60	135	139	55	149	78	128	77	123	126	115	143	103	155	173	103	138	188	44	69	113	110	73	181	202	102	125	78	68	81	107	129	150	113	86	175	78	126	53	81	112	78
ENSG00000157445	23	20	37	3	25	13	18	12	14	27	18	14	0	1	16	9	66	17	21	30	20	0	11	18	9	415	58	22	0	5	13	30	28	8	9	18	12	37	32	14	35	24	15	28	6	10	9	15	13
ENSG00000157450	1523	1317	1137	420	957	845	1462	1272	834	1267	1113	894	919	271	1339	812	891	939	2012	1231	822	791	969	519	475	935	877	866	429	896	859	946	1078	1064	1091	2457	651	843	1083	511	657	865	307	699	699	658	571	777	801
ENSG00000157456	2633	408	1170	1157	1883	1185	1415	2013	2571	742	2459	988	2872	325	2040	1271	4136	1547	2348	1622	931	1067	2019	1472	1596	1823	3136	2514	1069	2345	1609	5223	1693	2291	3842	2530	1154	2431	1229	1423	1909	1896	1666	914	1880	2780	2719	2316	2323
ENSG00000157470	158	82	193	310	320	425	906	161	683	483	498	207	1145	380	346	250	715	187	634	466	65	249	690	213	454	143	348	460	324	129	394	340	463	403	548	105	172	583	306	262	417	543	622	99	342	595	463	592	638
ENSG00000157483	3702	3273	5297	1200	4092	4460	9309	6277	3265	4400	3666	3111	3440	1703	3512	3763	2368	4543	3831	4375	3961	2622	3802	3480	1956	3575	3355	3675	2935	4918	3643	1283	5188	6045	1729	4690	2638	5698	2765	2277	3155	5574	2362	2857	3335	7696	2072	3936	3053
ENSG00000157500	2041	1866	3000	1377	2530	2872	3586	3201	2093	2858	2198	3013	2667	2784	1024	3832	830	2538	3764	3377	4265	2434	4204	2418	2643	2951	2719	3861	3081	931	3081	2727	3372	2358	2594	2087	3269	3172	2310	1725	1635	2050	3423	4353	2972	3454	1306	2000	1333
ENSG00000157502	9	0	15	0	1	0	0	1	28	3	6	2	0	0	15	10	0	5	0	0	613	4	7	0	0	32	0	10	1	27	83	9	0	92	0	0	0	0	1	0	0	8	1	7	44	1	9	12	4
ENSG00000157510	240	928	361	113	313	141	195	251	143	101	174	187	121	247	131	186	192	164	99	172	165	147	224	231	134	210	206	208	229	171	148	109	335	332	130	135	222	211	181	126	127	143	178	275	143	226	119	146	162
ENSG00000157514	1313	2195	3863	835	4944	721	1129	2722	1200	954	2021	1102	706	761	1432	2154	2042	2509	865	765	838	1018	641	1596	1316	9438	1106	2337	1807	2078	1087	1042	2096	1415	576	1985	954	563	2487	1172	2314	4460	649	3467	1662	1245	1099	1668	1255
ENSG00000157538	1585	1176	1892	1490	2140	2165	2232	2435	1594	2235	1693	1950	2230	2252	2691	1271	2551	1825	3006	1607	1422	2176	1151	1229	2041	1715	3126	1554	2614	2396	1830	2941	1552	1766	1875	3159	2122	1126	2258	1658	1050	2440	1453	1536	1271	1637	2866	1731	2428
ENSG00000157540	1553	3250	2325	2472	1933	1865	1626	2282	2308	2703	1247	2519	1633	2607	1962	1342	1807	1608	1934	2798	1413	2033	2447	1035	2553	3082	2565	2126	4079	2198	2183	1634	2685	1909	2154	2330	1723	1277	2266	2290	1502	1806	1334	1664	2172	2550	1920	2359	2545
ENSG00000157542	0	36	2	1	7	3	3	4	11	0	34	3	5	17	3	4	18	2	6	8	12	2	0	6	2	288	5	4	8	10	2	4	0	20	5	3	0	8	0	2	2	7	2	5	0	0	0	0	6
ENSG00000157551	32	1257	205	3	33	10	43	325	14	5	61	40	54	40	22	54	5	64	137	96	91	17	68	30	9	10	32	28	104	13	31	18	107	17	130	3	30	88	44	6	70	48	7	78	11	137	29	2	303
ENSG00000157554	352	169	470	91	349	102	189	266	168	135	152	234	117	285	149	253	159	163	129	159	168	83	263	324	107	462	282	388	130	192	207	106	343	286	181	428	309	179	399	111	210	228	153	507	206	111	131	158	174
ENSG00000157557	8251	9750	14271	31068	27688	21479	32984	14303	18961	33694	25099	31068	25222	24530	16467	19402	17311	23641	6456	8585	25864	32518	20983	20017	40758	7821	28987	42333	29513	8594	24301	21996	14091	25463	20085	15097	31480	3541	17016	21396	18246	21063	15169	20017	33949	22651	21907	20521	5037
ENSG00000157570	328	1393	806	129	655	208	169	335	173	192	195	630	277	238	249	849	146	296	469	335	245	881	260	397	117	1326	275	976	104	212	187	94	545	476	221	278	410	233	461	185	165	244	209	838	245	153	138	167	265
ENSG00000157578	8	60	21	113	35	63	60	39	14	52	29	46	130	49	12	21	87	30	12	76	30	85	32	54	113	16	41	41	54	19	48	73	51	47	138	21	40	41	34	86	24	29	57	15	42	62	37	49	47
ENSG00000157593	1900	2744	2621	3316	3349	3422	3597	2694	2101	3702	5156	4507	5315	2853	2645	2974	4003	3675	1773	3605	4515	4184	2907	4500	4108	2495	4063	3428	8467	2797	3044	13857	2628	5130	14332	1925	4053	3773	2305	5128	3191	3557	6668	4371	3639	11883	2754	7851	3196
ENSG00000157600	2218	3149	3541	1959	5405	3018	3317	8054	4390	3152	2676	4214	2355	2156	3819	4802	1690	4699	1824	2779	2995	2542	2819	3107	1994	2914	2268	1576	2354	2842	2956	1243	4333	2151	1849	1292	4607	3284	3889	2101	1964	4895	2836	2720	2642	1885	2549	2871	2908
ENSG00000157601	1506	1512	5534	664	5081	2140	1001	1973	1669	1614	2394	3628	2261	1949	1630	1345	1059	5521	655	2096	656	1371	1270	502	553	2591	4637	1962	5581	570	1101	529	1120	553	4231	670	1072	436	2968	3405	5619	1644	510	3599	2550	3387	3571	1131	14455
ENSG00000157613	1032	3545	1856	11493	1613	18193	7303	5264	1156	8863	1198	879	2531	2306	2453	415	797	2040	988	19807	6803	2026	8151	4402	1119	2412	2623	1102	450	3104	4191	247	10130	16692	5327	1076	1475	16172	3799	1054	1603	4620	3416	2249	498	865	6119	1857	4125
ENSG00000157617	725	2509	1434	1215	1914	894	1182	1235	1106	1361	969	1985	1088	1352	702	891	498	1037	1408	1246	907	1171	1501	982	1430	1004	1142	1273	2412	1127	1498	916	1259	1246	960	776	1376	720	895	911	796	1181	676	850	910	2585	1081	1383	1687
ENSG00000157625	1407	4701	307	1117	1579	763	910	1266	1013	875	1501	1429	546	1054	1180	2095	749	1672	1093	1636	1440	1466	1092	1643	1119	1044	979	928	858	686	1345	998	1177	1090	844	971	3101	839	892	1108	1202	1176	1190	1232	1466	569	1279	2024	721
ENSG00000157637	2166	3582	4556	4942	5737	3530	5411	5018	4685	4706	3953	5446	2759	4744	4703	4452	2400	4746	3269	6980	4441	4580	4942	4986	4471	5116	3304	3669	2855	3270	4355	2724	3343	4882	1641	4293	4795	6317	4900	4111	4618	5558	4423	4460	6946	1889	3251	2351	5291
ENSG00000157653	14	2	4	52	8	20	28	20	35	16	28	21	38	32	11	39	10	19	3	25	38	26	21	19	94	3	10	43	36	7	39	43	33	10	72	11	34	44	3	36	20	16	39	8	53	30	5	21	13
ENSG00000157654	6	5	20	7	15	3	18	0	0	0	15	23	5	1	0	6	3	21	0	10	20	0	0	23	0	6	9	6	6	0	2	6	2	17	0	4	26	8	10	6	3	8	5	25	1	18	0	13	0
ENSG00000157657	178	1466	487	109	293	1226	459	217	422	317	875	965	131	233	221	279	234	249	300	1452	270	171	1657	218	56	1222	902	859	729	150	626	503	739	337	564	646	486	444	250	246	706	359	709	1017	716	874	490	354	850
ENSG00000157680	38	472	77	5	105	15	4	31	8	13	25	81	16	8	12	32	30	42	12	4	18	17	30	46	4	8	19	92	19	8	9	23	40	8	21	29	38	27	55	12	34	8	13	51	34	40	8	6	18
ENSG00000157693	305	1153	629	752	614	801	465	254	844	659	509	586	576	650	548	582	280	468	393	441	468	579	984	505	458	788	516	440	735	551	714	569	480	797	685	249	702	789	331	635	624	444	688	574	580	436	579	700	599
ENSG00000157703	1	6	2	0	0	1	0	0	0	5	1	4	0	35	6	0	24	12	0	0	41	34	2	0	0	0	2	0	0	5	2	5	0	0	0	0	1	0	4	7	4	113	28	14	6	0	46	0	0
ENSG00000157734	78	74	38	92	141	65	159	115	114	48	82	42	24	138	62	72	328	104	78	159	40	99	139	64	102	368	205	78	253	170	130	161	56	136	854	127	51	235	39	74	111	76	52	50	107	326	83	201	142
ENSG00000157741	705	4375	1425	1750	1267	966	1005	770	1007	1260	980	1691	814	1138	716	1375	317	1240	1430	1372	1799	914	1149	1417	1104	1150	746	1029	1487	1232	1801	704	1087	668	565	751	1511	901	1119	860	879	963	1411	825	1113	1139	766	867	630
ENSG00000157764	882	2190	1338	1312	1366	1518	1145	977	1175	1593	891	1657	974	1414	1141	1390	987	1280	2031	1843	2281	991	1173	1264	1480	1352	913	1034	1162	1372	1453	637	1240	1402	574	1238	1602	1231	1248	976	979	897	1779	1226	775	1243	1079	1065	981
ENSG00000157765	0	23	1	0	6	60	0	140	27	51	1	1	13	0	0	1	8	1	18	3	0	0	10	0	0	1	0	27	1	0	2	0	70	3	6	23	181	15	0	0	0	5	0	1	0	29	2	0	51
ENSG00000157766	512	271	345	343	315	186	434	427	485	117	667	549	109	642	289	482	261	393	314	596	469	239	105	217	241	385	364	805	38	300	110	129	352	825	534	261	1210	454	197	488	600	220	638	412	390	330	37	210	121
ENSG00000157778	1572	366	641	1875	1200	1164	1341	1357	1070	1373	1030	774	2513	2122	1408	742	3388	949	1619	1090	1120	730	1180	1172	1520	917	1679	902	2251	1704	1361	2819	783	1286	1847	992	1049	2006	989	2039	2408	1182	1980	522	1018	2629	2494	972	2310
ENSG00000157782	87	29	18	18	46	31	84	42	70	84	29	13	31	19	53	21	20	29	12	26	70	13	76	9	21	27	10	19	5	12	25	18	60	42	207	77	9	15	20	14	70	82	330	9	25	7	14	54	85
ENSG00000157796	354	688	504	368	382	411	361	355	386	296	354	730	310	493	280	380	293	426	552	325	479	389	516	499	780	560	350	373	241	267	350	262	397	358	399	511	633	335	524	185	269	245	332	349	235	704	134	391	393
ENSG00000157800	1879	2937	1599	3099	2204	3153	1961	1553	1888	3081	1303	3122	4184	2060	1261	1568	1654	2006	2141	1993	3172	1444	2243	1935	1728	1017	1870	1200	4367	2039	2367	1401	1588	1712	2277	1024	1982	1787	1955	1547	1476	1821	2154	1610	1621	2809	2980	1789	1700
ENSG00000157823	634	1185	885	1146	663	1537	998	777	1069	1086	1016	594	1065	470	1074	674	671	749	1601	890	871	454	730	492	470	531	1025	1202	978	1255	973	846	1146	1215	667	1414	564	713	661	497	787	1298	1222	383	690	626	653	663	807
ENSG00000157827	1318	4017	2145	1601	1521	1259	1320	1377	1451	1374	2655	1810	795	2214	1181	2440	880	1728	1247	2636	1780	1754	2661	1898	4244	1726	1534	1611	2565	1238	1428	1302	962	1472	1983	1209	1649	1299	1356	1765	1588	1212	991	2433	2925	2243	1100	2696	1887
ENSG00000157833	110	99	171	77	121	181	125	99	151	424	81	225	124	151	127	446	75	171	78	60	71	27	103	56	46	548	80	201	114	126	251	113	163	64	167	136	121	79	78	52	92	100	184	159	137	83	128	49	114
ENSG00000157837	1695	2193	2264	2714	2472	2623	1727	2340	3949	3195	2989	2226	2839	3326	2793	2584	1988	2145	2025	2493	2571	2076	3471	2665	2195	2434	2791	2539	1175	2943	3822	1887	2652	2083	1443	2385	2199	1989	2570	2339	2509	3567	2420	1581	3426	992	2542	2685	3158
ENSG00000157851	7	10	6	0	12	0	7	2	0	2	0	7	0	1	0	4	0	1	0	0	0	0	0	0	0	1961	0	0	0	0	0	0	2	1	0	1	4	2	13	0	2	4	0	14	1	1	2	0	0
ENSG00000157856	0	0	3	0	2	0	0	0	11	0	2	0	0	4	23	24	8	5	18	0	8	13	0	9	2	3	2	0	0	1	2	0	1	0	0	6	3	0	4	2	9	2	1	1	3	2	11	3	0
ENSG00000157869	578	343	869	1015	848	902	636	702	726	692	642	793	922	891	817	668	1030	784	928	675	542	664	847	759	942	811	964	698	516	663	712	715	807	1249	887	789	796	765	987	693	716	756	706	838	625	568	984	449	847
ENSG00000157870	2448	1708	2601	3264	5367	3983	4666	3215	4124	2807	2585	5023	5666	3817	3549	3910	2617	3482	3089	4467	4720	2577	2587	6508	2368	2438	3579	3267	3282	4439	3522	1712	3845	1048	4341	2039	4355	4788	3224	4410	1994	5241	3569	3404	3302	5249	4191	3964	2553
ENSG00000157873	3220	3576	2161	3016	2010	3054	3759	2945	2779	3850	3002	3449	3319	2621	3269	3385	2282	2613	3711	3032	4177	3645	2561	2861	2152	2621	2929	1780	6638	4390	3169	1365	3200	2047	3342	2585	3499	2981	2167	3763	2590	3229	2060	3070	2152	5673	3971	3721	4926
ENSG00000157881	851	394	535	421	682	730	777	660	632	569	531	677	652	983	630	532	1187	552	742	1127	836	616	795	949	629	643	974	683	906	535	457	709	502	524	660	793	593	776	713	1019	530	620	585	872	497	1038	622	660	863
ENSG00000157884	0	0	1	3	0	10	0	0	2	1	0	0	0	0	11	0	0	0	0	0	0	2	14	0	6	0	0	0	0	0	0	0	0	75	0	0	0	15	0	0	2	4	1	0	1	0	0	2	0
ENSG00000157890	9	1684	21	54	3	5	20	0	43	0	10	9	13	13	159	176	5	7	36	15	11	10	11	9	27	742	8	14	224	25	8	12	7	20	0	214	14	12	2	10	2	8	14	1	107	73	14	72	8
ENSG00000157895	592	197	486	639	518	559	581	475	706	578	695	471	567	619	634	382	893	432	368	537	526	396	551	635	484	409	665	490	1013	362	551	939	445	686	687	478	436	519	653	673	784	668	766	458	834	1317	465	563	960
ENSG00000157911	1023	967	330	589	693	819	602	520	732	1054	735	1031	1556	939	911	993	941	682	1221	432	1071	978	492	1222	622	170	827	695	1733	745	675	964	629	383	2282	2043	819	639	842	807	707	988	1275	882	1285	1904	750	826	647
ENSG00000157916	4144	4027	2373	2002	3154	4365	4454	4398	3825	4452	2705	2684	6132	3676	4404	2795	7037	3005	3242	4394	3376	4999	4001	3715	2344	3078	5478	3270	4981	4204	2807	3487	3339	1869	10170	3863	3224	4433	3226	4221	3609	3880	2368	3218	3059	6693	4353	4839	6102
ENSG00000157927	42	27	24	14	91	0	13	19	11	8	21	29	0	7	5	14	122	10	13	4	11	7	14	1	4	218	7	37	0	5	18	0	26	3	16	16	28	3	29	6	12	13	9	15	10	41	2	3	14
ENSG00000157933	2679	12965	3552	1055	5462	2694	2816	3518	2954	3137	2253	3715	2103	3586	2374	2699	1051	3033	2344	4041	2892	2560	4443	2889	1182	4377	3761	2658	1127	2757	2451	875	3150	1309	2935	2374	3374	2551	2431	2319	1811	2646	1678	4404	3733	1293	2164	2403	2774
ENSG00000157954	2850	2878	3492	3124	4347	2797	1521	2340	2143	4856	2827	4097	3422	4188	3228	2839	2147	3315	3434	2424	4648	2746	3417	3200	3002	3829	2992	2652	2122	3263	4135	3300	2780	2443	2646	2575	3788	2211	3587	3425	2143	2807	4819	2604	2055	2794	4526	2076	2335
ENSG00000157978	2085	1393	1112	1394	1532	2564	2266	2682	1972	2489	875	1733	2315	1542	1642	1715	1685	1763	987	1067	1208	1925	1399	2355	3397	1744	2226	779	1356	1300	1916	615	1991	2338	1873	986	1499	2824	1646	2328	865	2392	883	1651	1351	1366	2109	2850	1685
ENSG00000157985	1203	5370	2625	1508	2381	2137	2236	1617	2610	2386	2170	3277	1443	1917	1779	2921	1913	2546	1926	2859	2790	1328	3153	1859	3183	2177	1970	2559	4221	1873	1974	1685	1771	1888	933	2132	2951	2358	1814	1490	2018	2627	2436	2284	2975	4692	1292	3902	1359
ENSG00000157992	2862	549	727	2264	1173	3034	2027	2987	2137	2474	1865	1845	4859	1860	2907	1856	3711	782	2899	1601	1646	3249	2575	2710	1044	172	2388	2274	1983	3859	2308	3634	1771	1695	13660	4149	1328	2490	1689	1982	5125	2030	1724	1337	3080	1971	3513	3079	1973
ENSG00000157999	15	302	12	28	16	1	28	17	19	32	18	33	18	23	14	10	15	13	51	29	22	11	9	28	73	5	5	6	70	19	24	23	15	17	5	11	14	24	7	14	8	7	36	6	12	37	5	17	6
ENSG00000158006	899	287	536	825	757	1972	1630	1402	819	2079	667	879	2005	1207	1554	755	1705	814	482	973	670	1254	1128	1169	1806	525	1539	565	1867	1600	1157	505	964	1783	1179	1514	950	947	1063	1503	671	1661	579	1526	621	1002	1265	1366	1250
ENSG00000158008	4	0	11	0	9	0	0	1	0	5	1	9	0	1	1	3	6	7	0	0	6	4	3	1	9	23	20	8	16	0	2	11	7	1	0	2	4	0	7	0	4	4	9	10	4	16	2	3	4
ENSG00000158014	2	1	15	0	12	1	35	14	142	95	6	246	230	38	195	224	6	166	209	0	11	174	0	119	1554	26	7	48	34	277	191	13	86	0	0	387	275	0	25	137	5	4	61	32	184	1	36	112	2
ENSG00000158019	925	563	1005	1143	1065	1073	1364	898	1196	1100	1011	1115	951	1374	1069	1357	1121	973	905	601	1359	1375	1051	1264	1405	878	973	1308	812	1336	1253	796	1139	1617	1230	1075	1020	829	813	1442	1705	1407	1096	1032	1677	681	1513	1465	1067
ENSG00000158022	3	0	1	0	0	0	0	0	0	3	0	15	0	0	2	0	0	1	0	0	0	0	2	0	21	0	0	0	0	0	0	0	3	0	0	1	0	0	0	1	1	2	0	6	0	1	2	2	0
ENSG00000158023	143	233	114	172	53	95	65	49	83	35	89	160	169	213	170	39	172	68	131	76	70	66	53	101	268	53	297	36	38	81	277	148	82	57	46	211	157	17	90	234	70	65	214	37	137	115	53	165	74
ENSG00000158042	2344	710	2166	2919	1599	2312	2031	2072	2126	1700	2687	1724	3027	3231	3313	2216	4120	1654	3500	1252	1624	2243	2340	2849	3645	1304	2636	4464	2825	1917	1894	5072	2094	2258	3637	4188	2584	2729	2159	2816	4788	1924	2296	1745	3718	2780	2563	2207	2582
ENSG00000158050	254	1202	991	773	508	73	2628	556	465	462	875	318	1970	1390	300	1090	633	932	477	323	524	1620	486	607	708	834	300	232	2666	340	379	966	424	803	725	265	295	433	430	3166	842	1272	2044	381	553	4646	563	553	570
ENSG00000158055	470	711	137	90	487	158	174	235	390	84	34	212	26	283	101	166	94	589	387	83	58	262	20	181	469	183	425	41	16	49	217	81	84	21	46	70	308	150	241	497	114	159	37	44	145	132	167	337	110
ENSG00000158062	1138	442	398	799	801	726	697	1097	633	397	471	714	745	962	626	525	1219	667	1184	828	422	830	893	773	1047	596	1057	383	294	1091	527	645	625	609	218	1101	624	744	487	571	718	383	943	462	448	555	555	289	932
ENSG00000158077	0	1	1	0	0	1	3	7	2	3	0	0	0	0	7	6	0	1	0	2	2	6	2	8	2	1	0	1	9	2	0	8	0	4	0	0	0	0	0	0	0	0	0	1	0	2	0	3	4
ENSG00000158079	315	848	264	424	424	535	238	238	304	441	376	374	313	480	236	497	353	277	346	140	326	327	275	404	662	155	354	308	570	373	373	649	304	403	345	243	284	304	348	562	231	301	319	344	264	351	502	427	163
ENSG00000158089	9	5	45	3	44	3	755	17	0	7	3	9	908	8	24	18	3	26	28	8	2	2	23	10	2	113	9	40	48	73	16	2	45	17	0	51	13	5	15	7	17	12	25	38	7	30	5	0	15
ENSG00000158092	2074	650	1388	1580	1328	1748	1209	1906	1195	1552	1074	1322	2203	1462	1703	1424	2425	1564	2560	1224	1562	1214	1253	1085	1097	1306	1529	1513	977	1204	1166	1525	1054	1265	1595	1613	1190	1338	1509	1559	1484	1525	1699	1606	1162	1608	2110	1329	2263
ENSG00000158104	9	0	4	14	18	10	2	12	0	10	6	10	26	1	2	4	18	3	7	10	17	19	0	9	9	4	5	6	47	4	0	15	4	8	18	5	7	3	9	10	10	5	7	10	11	1	7	0	8
ENSG00000158106	1168	1073	386	1349	1109	1047	1221	651	749	871	1345	2453	397	2264	392	506	583	717	1913	1105	704	1436	872	781	5086	663	1753	1328	692	1021	2126	2364	1428	1706	435	1427	992	488	868	1493	959	453	1464	440	983	271	624	651	895
ENSG00000158109	3653	2822	2636	1379	3686	2830	2661	2868	2698	4834	1465	2548	3510	2516	3437	2285	3408	2616	2723	3338	4039	3283	4104	2396	1413	1910	4085	2798	3629	3297	2694	1833	4725	1215	4290	3492	3118	2410	3504	4541	1775	3311	2108	2705	1908	2490	2997	4092	2929
ENSG00000158113	12	0	21	29	11	5	11	4	22	29	60	30	18	34	104	43	3	18	36	4	24	7	8	18	6	63	68	8	15	87	18	96	44	9	8	40	45	1	19	38	17	12	59	9	48	14	67	21	0
ENSG00000158122	308	576	467	266	190	450	198	434	156	315	286	120	358	255	157	337	552	242	206	367	378	403	521	249	349	213	295	483	414	132	284	300	182	182	1084	155	192	337	123	307	552	242	179	263	367	633	471	406	374
ENSG00000158125	319	190	247	1870	78	542	10774	2116	722	1159	637	289	747	335	1965	227	1921	911	981	234	182	714	313	363	728	42	607	337	5285	1772	1234	41	1093	263	353	1248	685	1024	579	2278	411	1797	353	381	267	1951	1649	1146	2265
ENSG00000158156	322	967	353	274	303	471	346	450	344	593	346	299	321	449	541	356	335	299	214	492	233	306	415	412	560	242	466	302	397	195	274	514	307	423	988	448	418	460	356	495	391	450	274	335	667	546	286	723	641
ENSG00000158158	1877	2006	1347	2128	2776	1704	4517	3546	3683	3311	1602	4690	3432	2479	2288	2659	2546	3043	2288	1530	5766	2150	1841	2537	1886	1056	2403	1067	2193	3698	3245	1230	1696	3249	2001	1651	1780	3372	2061	3595	2893	4859	6648	2969	1641	4462	3226	4005	2936
ENSG00000158161	1751	1238	1221	494	1264	1171	1843	1716	1761	975	1206	1193	914	1981	1003	1630	589	1409	1108	1527	908	1209	1705	1345	1221	1397	1670	724	1104	810	1385	507	1537	1354	1064	1609	1536	1579	1475	1004	1132	1018	878	1638	1200	1344	571	1115	1905
ENSG00000158163	120	123	94	20	55	53	27	63	28	17	61	56	23	27	88	71	78	58	131	334	51	43	136	62	21	44	72	65	43	47	39	11	62	72	33	125	55	91	48	28	92	34	21	75	64	115	18	18	69
ENSG00000158164	9	0	9	7	26	24	4	4	14	15	17	6	46	7	7	14	15	12	0	5	21	12	8	13	9	138	20	13	7	18	4	28	7	11	33	1	10	7	9	19	4	16	2	7	25	23	2	34	12
ENSG00000158169	747	669	810	589	962	914	723	574	925	702	813	758	602	905	1040	761	651	498	1060	858	685	614	936	891	935	589	918	504	584	725	722	972	911	755	353	1187	815	838	622	590	586	670	772	670	516	601	579	460	536
ENSG00000158186	692	1017	1096	69	672	150	137	441	133	135	391	395	261	147	204	215	320	416	133	195	265	189	280	252	44	415	430	453	559	115	185	227	467	154	564	400	296	270	441	125	253	190	113	778	223	537	164	128	294
ENSG00000158195	13857	1752	9590	2698	10522	9230	9875	9980	6946	8431	4646	8813	4076	7829	7866	7271	4720	7470	10459	4655	6745	4044	7190	8833	6633	9664	7124	4099	1799	4790	6946	1452	8594	5602	2122	12965	8539	7912	8813	5321	3223	7335	4147	8882	4020	2010	3793	4864	5709
ENSG00000158201	720	1354	998	1980	625	2094	1227	1419	1458	1368	1366	1047	1513	818	1199	582	2415	1035	765	2730	671	1525	2052	693	892	633	969	678	2780	1967	813	995	1009	2824	1855	1244	494	1739	649	1443	813	1697	602	574	982	1886	1357	1998	1852
ENSG00000158220	57	162	11	56	15	1	171	49	137	56	1	119	113	82	0	228	65	108	107	2	22	43	22	32	291	10	13	10	74	20	123	47	28	5	0	43	79	2	38	70	64	5	151	37	145	5	15	28	15
ENSG00000158234	343	152	261	372	334	391	149	265	325	520	230	202	440	389	117	342	378	345	173	378	340	196	454	136	414	204	368	690	275	230	398	644	234	271	541	189	225	387	158	485	391	357	589	149	700	519	595	394	363
ENSG00000158246	85	57	56	16	153	34	21	309	59	10	23	68	85	80	47	33	56	21	9	36	27	107	78	13	42	28	20	94	16	3	16	19	55	128	24	151	31	58	69	90	75	31	14	65	69	48	25	38	48
ENSG00000158258	112	68	152	11	71	29	6	42	18	38	23	168	35	17	74	72	33	78	238	34	180	34	28	54	42	130	60	87	8	117	41	6	43	55	21	73	59	36	84	38	21	46	5	265	31	57	39	103	13
ENSG00000158270	350	1311	1252	34	266	120	133	571	32	175	274	372	31	63	102	95	132	284	62	174	104	170	239	181	12	614	192	253	709	78	134	84	316	128	303	83	186	128	314	41	113	115	13	676	81	422	188	45	255
ENSG00000158286	210	1993	72	251	142	285	415	286	254	449	212	344	164	266	183	287	151	179	166	350	168	346	829	63	146	70	269	196	726	308	239	66	379	255	576	271	183	387	83	214	320	48	265	129	245	549	155	418	471
ENSG00000158290	2334	2768	2847	1621	2668	1932	1692	2702	1898	2652	3338	2813	2336	1868	1609	3867	1835	2486	1094	3359	3544	2998	2830	2648	2656	4567	2730	2319	1963	1657	2364	2538	2106	1873	3160	1059	4496	2019	2846	2049	2053	2554	1781	2060	3748	1482	3076	3631	1727
ENSG00000158292	2456	2259	1979	888	578	1609	778	1290	1225	2019	1335	1411	1070	1602	1997	2657	1235	1767	4734	1953	4827	1240	2279	1116	958	1567	2985	1158	125	2490	2281	928	894	746	1371	604	3377	2609	1333	1918	504	1277	1938	1486	1738	407	2125	5070	615
ENSG00000158296	41	15	104	133	24	6	6	16	131	15	124	542	582	60	114	316	33	33	61	4	19	12	265	491	770	14	123	271	3	12	237	55	203	10	11	84	415	11	149	215	15	29	883	324	178	7	630	706	22
ENSG00000158301	141	170	157	111	211	145	93	36	166	171	141	187	61	142	128	209	157	164	54	140	127	87	82	129	56	126	116	125	188	130	180	170	195	97	200	45	286	216	210	97	63	135	114	205	188	143	151	294	53
ENSG00000158315	378	47	158	462	83	823	477	370	119	978	93	689	607	248	291	95	182	250	39	16	319	198	120	25	126	46	247	377	0	258	227	35	549	571	193	46	160	676	312	1165	114	493	54	349	51	85	631	350	158
ENSG00000158321	3405	1257	2808	4713	3648	4323	1518	1373	2833	4952	2202	5974	2805	2405	2597	4221	1125	2974	3234	2445	1666	1446	1400	3749	2739	2468	1814	1334	764	2760	6331	1535	940	2904	1794	1748	3173	2453	2482	1878	1297	2818	2548	2261	3364	618	2504	2189	490
ENSG00000158352	1520	919	1006	463	940	617	244	467	1400	1129	1465	1886	390	931	1464	2252	336	1267	1456	609	1729	849	182	838	790	218	836	830	138	747	1591	668	579	645	166	675	2286	212	1347	561	330	517	939	1305	1916	173	595	2013	155
ENSG00000158373	1077	763	267	170	133	420	136	141	357	272	100	663	145	177	262	193	358	346	587	494	431	576	324	90	408	519	208	370	6065	537	73	400	1897	273	178	330	185	317	343	889	469	370	289	118	409	7747	402	80	134
ENSG00000158402	456	57	172	586	287	341	334	286	438	137	301	240	725	581	310	211	826	325	342	447	441	358	373	372	603	98	516	468	755	627	291	1291	240	400	905	466	279	427	290	845	325	301	496	245	394	553	996	485	305
ENSG00000158406	170	69	13	5	9	64	12	14	30	5	7	27	22	32	21	6	31	14	72	33	29	8	33	29	38	37	16	17	1210	41	10	22	943	4	27	84	8	15	25	39	60	16	27	6	16	4968	9	17	44
ENSG00000158411	1047	521	994	1658	768	710	954	810	868	721	939	791	1192	1202	941	1335	1638	857	1417	615	1284	1082	808	1376	1513	984	1124	995	706	1237	1073	1453	943	957	1058	1092	962	1157	620	1366	2530	1016	759	757	1391	726	1300	1361	1165
ENSG00000158417	3166	1598	9230	9143	5508	4732	7095	4363	5653	5103	5950	4753	2607	10369	3594	6423	3629	7043	2669	3121	6518	3427	7037	9579	6263	8539	4147	6917	1661	6354	7037	2741	3486	7974	1844	2498	5795	4611	3692	5759	19081	6623	10870	7112	11570	2177	3293	7570	3678
ENSG00000158423	46	0	15	41	45	37	16	49	2	22	12	22	38	10	64	52	40	15	18	28	40	36	14	48	92	14	9	14	15	69	7	28	24	36	80	104	42	44	9	70	65	37	67	15	34	22	11	18	8
ENSG00000158427	6	1	0	9	4	3	14	6	18	21	24	1	11	1	3	40	10	7	4	22	14	15	0	1	16	4	0	11	13	9	2	37	3	18	5	4	10	3	21	10	18	29	8	4	43	0	0	9	10
ENSG00000158428	3	11	3	9	2	10	3	1	2	10	1	0	5	1	12	1	0	3	6	4	8	8	16	4	24	1	2	1	11	5	8	5	9	0	8	7	0	1	0	2	5	0	2	1	3	7	5	3	4
ENSG00000158435	1699	3228	3326	3912	2948	4147	2872	3013	3496	4229	3383	3066	4790	4120	1989	3030	2647	3859	1440	2526	3625	4155	2140	3616	4225	2697	4090	2893	2795	2937	3431	5005	2152	3241	4963	1362	2566	3918	2034	4537	4248	3927	4072	2787	4854	3028	4184	4081	3190
ENSG00000158445	28	28	35	1	59	1	2	8	0	20	4	73	13	1	7	9	0	4	2	164	4	4	0	6	4	368	8	83	0	0	5	9	28	7	0	11	16	0	23	6	9	5	5	40	20	0	7	0	0
ENSG00000158457	407	90	539	1345	995	679	350	416	333	863	1214	357	1168	541	2175	1380	471	597	1497	217	368	409	87	633	799	921	628	1419	342	678	1063	258	374	724	114	1789	1248	168	630	748	415	408	628	442	1452	601	353	849	344
ENSG00000158458	5	0	6	1	23	0	0	0	0	8	0	11	0	4	3	4	3	3	9	0	2	7	0	14	4	40	5	9	0	5	7	0	3	4	0	3	3	0	10	6	5	3	2	12	6	0	0	0	2
ENSG00000158467	890	1060	1165	3715	1613	9687	4802	6246	4539	8530	1561	5741	3188	2006	7881	1618	5737	3270	3257	1268	2374	2635	1370	1744	949	1721	3012	936	4092	4849	5931	386	2577	6767	1559	887	2994	2924	2657	5078	2032	8913	1042	1030	599	2058	7154	1942	5015
ENSG00000158470	3925	2880	8006	2993	4124	3641	5528	4288	6317	4212	7503	4918	4513	5636	3749	9057	2092	6025	5040	3546	7551	5083	4416	6745	2918	8094	3639	4623	2742	7003	5598	5609	15460	3595	3341	3788	5659	3576	4125	5130	5370	4479	3702	5340	4244	4895	3280	4947	5214
ENSG00000158473	110	116	111	24	102	75	71	156	81	432	84	48	173	38	97	48	64	74	117	41	80	111	34	107	27	98	134	77	94	344	69	25	51	54	87	134	75	33	90	55	44	149	20	103	36	138	95	87	94
ENSG00000158477	129	1	66	20	29	10	6	37	11	17	8	13	5	4	24	9	48	38	80	22	19	15	34	31	6	8	31	64	0	13	47	6	51	10	24	139	16	5	42	31	2	55	9	81	20	0	16	32	10
ENSG00000158480	1016	715	1735	1860	1102	1403	1417	983	1964	1145	2485	1827	1595	1773	2272	2726	800	2005	3842	1625	2715	1613	1134	1966	1644	1466	1077	1515	448	2135	2038	942	4225	1939	361	2110	2459	960	2126	2013	1730	1688	3177	939	1604	223	1514	955	882
ENSG00000158481	256	0	89	14	103	27	12	57	14	43	23	17	11	17	35	17	54	85	38	18	47	52	21	65	12	210	49	66	2	42	47	12	61	11	48	170	33	5	41	46	0	71	2	95	22	18	46	43	27
ENSG00000158483	113	124	148	296	217	248	287	176	256	209	215	307	405	264	178	231	293	176	199	207	222	280	128	376	305	47	215	111	330	222	225	372	190	217	514	177	201	293	155	317	294	243	391	177	471	190	220	274	197
ENSG00000158485	60	0	50	11	5	8	4	39	6	0	10	4	18	8	33	4	55	4	15	8	8	40	0	34	4	1	10	17	13	10	0	8	69	4	21	70	14	0	10	10	0	17	0	14	0	13	11	0	6
ENSG00000158486	170	44	35	213	36	115	197	50	107	229	39	117	104	67	141	116	125	66	123	34	107	198	24	77	109	5	172	47	116	103	150	128	67	68	107	168	111	58	190	219	83	103	208	93	78	33	265	165	148
ENSG00000158488	101	0	74	29	41	8	2	22	0	40	14	9	60	8	6	20	36	17	18	5	26	16	13	45	6	11	29	15	14	19	30	8	16	7	35	108	40	1	15	59	0	41	7	45	10	4	25	20	13
ENSG00000158497	0	0	0	0	0	1	0	0	0	0	0	0	0	0	0	0	0	0	0	0	0	0	0	0	0	0	0	0	0	0	0	0	0	1	0	0	0	0	0	0	0	0	0	1	0	0	0	0	0
ENSG00000158516	1	0	23	3	1	3	238	0	11	0	69	5	35	13	85	11	24	7	0	95	9	2	0	13	14	5	0	16	16	24	0	11	0	70	41	398	181	0	12	4	95	14	37	1	18	76	0	3	2
ENSG00000158517	121	459	262	11	139	40	60	202	18	57	103	52	9	42	114	50	79	134	40	87	134	81	47	66	12	202	99	193	208	61	45	49	39	26	29	53	39	65	105	86	54	149	18	121	13	199	83	54	243
ENSG00000158525	0	2	4	0	11	1	0	5	0	1	3	0	0	1	3	2	0	3	18	0	1	4	0	7	0	11	0	0	8	10	0	0	0	0	0	6	0	2	0	6	1	3	0	5	8	1	0	12	4
ENSG00000158526	2635	280	2304	1891	2445	926	1387	1558	1504	1350	2110	1862	1145	1354	1500	2880	787	2336	1023	1062	2411	882	1190	2607	1898	1948	1159	1985	601	919	1610	1384	1696	1577	735	1401	2384	1529	1349	1429	3400	1907	2720	2025	3123	1209	1324	2295	751
ENSG00000158528	688	856	340	801	721	588	454	358	712	1178	158	731	324	842	210	497	172	611	56	962	365	107	1085	20	22	286	95	40	1936	66	884	271	322	569	848	430	185	493	494	344	325	658	550	670	786	1510	83	811	428
ENSG00000158545	1689	1499	3434	2383	2754	2013	3030	2071	2680	2293	2868	3567	1711	2217	2018	2886	1492	3276	1592	2667	2637	2469	2525	2661	2309	3079	2159	1473	472	2177	2540	2030	1589	2743	681	1585	2723	2469	2415	2284	2827	2237	2928	2690	2629	988	2084	1379	1911
ENSG00000158552	1144	475	824	1369	719	970	844	1054	908	972	1185	755	1350	1073	1319	857	1905	1117	1290	884	962	1060	884	1010	1939	719	1640	920	1305	1188	1122	1868	889	920	795	1196	1204	1270	1129	1557	1289	1512	666	681	1237	1088	1461	1463	1091
ENSG00000158553	0	0	1	0	0	6	4	0	2	3	0	1	0	1	3	0	5	0	0	0	0	0	0	0	0	0	0	2	0	6	0	2	0	0	0	23	0	0	0	6	0	0	15	1	0	0	2	0	0
ENSG00000158555	1207	1912	1903	390	831	266	380	547	1072	1046	1940	1135	132	1260	395	3486	313	562	3225	773	5851	2478	1939	651	624	415	1029	1037	121	148	1446	1117	1846	400	185	553	3313	482	1503	633	811	315	1140	842	2376	166	248	1177	377
ENSG00000158560	71	7	34	3	54	24	12	16	14	41	13	70	72	20	6	26	27	17	0	77	20	6	19	27	94	84	270	35	4	25	16	32	45	14	16	48	29	5	54	29	23	9	14	38	38	12	2	3	22
ENSG00000158571	12	0	9	3	8	6	7	9	0	7	7	11	10	11	10	13	9	8	0	8	6	9	3	12	4	1	0	7	2	7	13	6	16	3	5	31	9	14	5	0	11	4	9	5	13	1	0	54	13
ENSG00000158578	15	1	4	1	3	6	37	2	33	5	7	4	0	0	0	3	14	0	26	7	1	2	3	7	14	0	2	0	2	6	0	0	0	7	0	7	8	0	101	6	1	3	2	4	0	4	2	2	4
ENSG00000158604	3938	5273	2465	5380	4274	4184	4200	3465	3478	8467	3430	4923	6638	3735	5349	4942	3525	4006	8226	5752	6013	4020	5226	4225	4934	2762	4286	3607	5501	6863	6543	3727	4892	3793	5744	7483	5663	3546	4758	6182	3557	4365	5612	3492	3258	4104	7398	3679	3541
ENSG00000158615	1804	4929	3931	4732	2673	3139	3959	3447	3249	2639	3476	3271	3259	3480	2497	3051	2121	3660	2065	3004	2028	3353	2853	2460	4115	4299	3456	3867	4153	3325	2654	3388	3769	3159	2926	1759	2537	3106	3322	1910	2701	3157	2401	3102	2258	3489	4541	2427	3216
ENSG00000158623	1218	607	2272	2069	2293	3446	1237	1361	1519	1193	1630	1714	1346	1699	1932	818	1423	1370	1782	1265	3500	1542	909	3124	1394	1515	1963	1584	1087	1744	1877	1580	952	2140	1614	1485	2172	623	1927	1574	1591	839	2293	2046	1188	1708	2000	1609	1286
ENSG00000158636	1023	1381	535	595	559	617	762	600	730	645	629	861	378	759	509	555	836	510	869	836	963	737	750	709	623	598	646	274	544	413	482	485	568	885	703	781	721	779	685	682	554	535	564	742	549	462	379	484	596
ENSG00000158639	0	0	0	0	0	0	0	0	0	0	1	0	0	0	0	0	0	0	0	0	0	0	0	0	2	0	0	0	0	0	0	5	0	0	0	0	0	0	0	0	0	2	0	0	1	0	0	2	0
ENSG00000158669	2278	3963	2380	2479	1923	1812	3971	2192	1530	2198	2392	4895	2132	3807	1860	2965	1460	4186	3435	2538	2598	2077	3045	2883	7564	4024	1297	4625	3606	1967	2827	1063	1818	2363	1322	4104	2338	3456	2432	2239	3067	1996	3248	3078	2417	3253	1324	2573	2561
ENSG00000158683	15	299	30	191	24	45	33	23	30	65	16	72	80	28	33	138	48	27	519	34	177	53	32	148	24	10	74	21	42	71	324	28	23	63	16	258	53	40	141	216	11	58	47	28	24	10	147	36	17
ENSG00000158691	94	135	221	232	158	132	79	52	191	309	269	236	205	138	129	148	249	161	100	80	196	148	164	204	198	186	290	140	208	165	148	429	179	130	263	29	172	129	116	180	152	68	243	264	327	195	291	260	101
ENSG00000158710	24413	37472	39052	53490	31271	41913	32518	34448	23037	19337	28163	32312	41122	28163	17457	25337	29513	47876	17405	25998	20368	24413	32098	40758	39052	30860	34958	31068	36873	24861	23543	37168	14489	40758	95324	8670	23345	46871	19206	37168	23543	29698	31893	39402	20521	41122	33455	37168	28987
ENSG00000158711	1169	5237	2053	1707	1538	1301	1015	1319	1851	1370	1467	1473	688	1690	637	2101	897	1573	970	1376	1223	1841	1625	1102	1477	2964	1070	2146	1434	1039	1841	836	1608	1135	964	706	1870	1242	1408	1402	1477	963	1216	1551	1379	1211	1836	1580	1425
ENSG00000158714	620	1232	2442	146	259	174	175	1068	102	162	617	406	200	144	254	240	370	676	179	307	385	221	384	383	51	266	473	1224	1032	279	277	284	513	148	681	249	259	411	457	194	347	355	99	645	105	363	316	150	894
ENSG00000158715	209	1566	1483	840	462	1623	814	797	662	793	341	461	1161	437	340	1003	463	825	739	1107	613	775	689	607	204	321	330	865	288	612	825	222	1642	309	1185	409	468	1406	1263	943	280	744	1048	529	241	367	245	471	506
ENSG00000158716	2041	413	1331	2690	854	1542	883	1210	1095	1288	907	1285	2350	1248	1901	1184	3381	1881	2646	793	799	1119	1060	1194	1300	575	1424	695	2370	991	1390	2851	1147	1706	5097	1639	1417	1106	2235	1780	1304	1402	1236	1186	1012	2711	2073	2533	1256
ENSG00000158717	569	1829	727	689	626	546	473	529	492	430	679	768	553	703	419	529	552	645	714	412	532	936	424	589	646	685	397	492	587	629	491	838	453	426	693	442	482	611	555	555	624	452	763	786	404	1086	780	371	1049
ENSG00000158747	6268	2799	3963	4160	3837	7537	4263	3770	3343	5243	2115	1848	4083	3287	3477	4983	3724	3746	3036	2548	2950	3098	3591	4650	5276	3331	2340	3656	3567	4164	2293	850	4093	5514	2193	3506	3532	6980	3196	5561	4036	6037	2578	3419	2559	5759	6376	4280	2943
ENSG00000158748	0	2	0	0	0	0	13	1	0	0	0	0	0	0	0	0	7	0	0	0	0	0	0	0	0	12	0	0	0	1	4	0	1	0	0	0	3	0	0	1	0	0	4	1	0	0	2	3	0
ENSG00000158764	0	0	1	11	0	15	2	0	30	0	4	0	0	482	1495	0	0	0	9	7	0	59	3	0	0	25	13	0	3	17	0	4	15	376	0	29	13	70	27	0	11	193	0	91	0	7	25	0	0
ENSG00000158769	3283	5318	6582	10355	4392	7597	6906	4387	4687	6980	4947	6013	4488	4502	3409	5443	2805	7974	3069	7315	6385	4970	5524	5970	5670	3366	4675	7564	4819	5835	5459	4284	8431	7228	3889	2719	4812	6623	4416	7740	6587	4580	3621	5568	4069	4396	6069	5896	3744
ENSG00000158773	2899	429	1382	2572	1362	1517	1426	1641	1198	1160	1522	1440	1087	1156	1729	1034	2384	1822	2558	1115	1046	1172	1058	1127	1475	1723	1521	1446	2752	1754	1364	1964	1430	1364	1246	2692	1095	1746	2145	1951	1595	1216	1012	1292	761	2097	1687	1070	2724
ENSG00000158786	21	10	17	1	8	19	112	900	10	24	3	0	0	35	5	16	2	12	3	7	3	0	8	47	0	0	3	2	5	5	0	0	462	4	0	37	0	203	49	2	71	5	5	6	7	49	0	20	153
ENSG00000158792	997	95	627	644	609	873	971	911	951	978	823	753	1167	849	1111	1128	677	922	1455	735	1032	1054	769	747	677	916	724	631	727	925	938	647	682	769	493	915	720	747	657	1115	1059	749	609	643	610	324	750	434	601
ENSG00000158793	1109	1008	655	1393	543	1446	1411	1367	890	1170	801	832	1160	678	1303	742	1547	1073	1018	584	792	1193	746	884	1180	1011	951	1096	848	1319	1053	1022	1058	1155	1400	1520	643	635	874	986	928	886	763	628	614	886	1249	1035	1106
ENSG00000158796	1061	933	1498	1726	1278	1547	1215	1035	1009	1009	1222	1497	1096	1183	892	960	1134	1877	1253	1092	947	1010	1016	1130	1348	1486	1032	1550	521	1199	965	1313	1012	976	1548	998	1045	1223	1243	1195	1174	992	942	1095	878	776	1533	882	1276
ENSG00000158805	452	1772	457	1185	563	441	1066	577	744	542	455	818	452	618	425	705	365	804	723	703	644	783	586	672	1139	940	490	633	836	609	735	586	505	652	829	667	542	680	493	880	633	327	1175	610	691	810	483	505	732
ENSG00000158806	30	12	57	101	64	22	120	7	19	40	113	7	154	25	50	272	149	79	42	88	166	59	131	64	27	52	32	174	129	33	169	293	18	210	285	205	28	15	22	34	236	42	119	61	139	165	2	311	10
ENSG00000158813	66	79	51	34	42	45	136	206	429	53	650	197	26	56	112	1448	58	65	230	18	129	28	11	2152	27	93	32	108	206	669	69	71	14	58	42	471	169	9	215	29	73	611	294	146	1519	390	14	1086	16
ENSG00000158815	1	22	1	5	1	0	20	0	6	11	21	0	0	1	0	19	7	2	9	17	8	16	205	1	0	5	0	11	1	6	7	13	1	18	0	7	3	0	0	0	9	0	2	3	16	1	0	3	4
ENSG00000158816	2	23	0	93	0	0	0	0	0	0	6	565	0	8	5	138	0	0	3	0	2	16	0	6	0	15	0	0	1	0	0	0	4	1	0	0	0	0	0	6	0	3	14	123	89	0	2	2	0
ENSG00000158825	912	351	468	82	273	172	633	3112	120	83	176	96	1185	160	377	123	819	192	394	134	586	1174	142	100	390	174	475	144	91	586	108	72	363	44	903	52	472	2204	262	478	253	571	130	153	587	476	604	814	693
ENSG00000158828	1335	311	706	268	922	984	555	1262	442	1050	361	1007	477	489	688	568	594	719	550	910	687	691	532	824	948	306	686	473	534	451	591	148	919	570	159	761	1048	599	1423	898	266	1166	555	834	340	634	740	673	979
ENSG00000158850	1442	918	1705	2756	1685	2397	1699	1527	1488	1758	1610	2307	2245	2815	1546	1221	1924	2226	2220	1565	1484	1691	1690	2057	2272	2224	2311	1486	1125	2005	1645	2604	2124	2210	1886	1349	1670	1549	2108	2030	1533	1387	1807	1794	1079	1682	3613	1414	2026
ENSG00000158856	1290	856	1924	2670	1203	1197	2084	1192	762	1010	2086	611	3166	1011	1852	3373	2648	1175	1137	2523	2013	1626	2573	2321	454	2249	2093	1296	1998	3425	6508	1311	931	2220	4253	2220	1381	1769	955	1216	1727	1970	862	2123	1234	1283	1417	3619	1336
ENSG00000158859	650	3583	5165	315	1163	266	1521	1455	599	83	2192	614	355	1401	441	745	651	2298	374	578	885	982	850	494	272	1050	599	1340	485	255	412	318	1079	1201	659	414	905	977	721	487	1758	740	1184	1823	495	1232	989	202	1074
ENSG00000158863	1628	2451	1203	1877	1157	1487	1861	1732	662	671	1408	1033	581	925	1335	1472	1045	996	1333	1367	947	1888	1485	1495	533	1455	1064	1225	762	1575	1769	574	2070	1541	509	1807	829	1332	981	640	1630	1229	475	1659	679	674	667	1590	2090
ENSG00000158864	4866	1440	4897	4999	3157	4246	5592	6057	3875	3874	3393	3588	3918	3938	4589	2542	6503	5005	3360	3311	3210	4093	7425	5417	3646	5737	4788	4013	3331	5145	4646	3036	6767	4261	6263	4477	3119	4410	6587	4720	3489	4276	3741	4293	2061	6400	7725	6638	6372
ENSG00000158865	0	13	3	3	5	0	9	3	7	5	7	7	88	7	5	4	0	5	0	10	37	7	0	0	38	2	0	15	0	5	0	2	8	8	16	4	5	1	9	2	5	7	17	2	12	5	5	22	0
ENSG00000158869	1185	1346	3560	230	254	553	332	1951	193	399	1188	529	541	266	618	411	1391	922	407	566	693	836	923	581	137	313	1341	1602	555	577	464	641	1152	292	2485	332	395	649	877	521	849	628	179	991	204	1495	966	318	2795
ENSG00000158874	28	1	1	14	0	0	3	7	10	1	41	0	0	0	81	0	55	8	71	12	0	4	30	1	0	0	0	0	6	1	0	0	211	0	0	1059	0	0	9	1	14	9	4	0	10	1	0	30	43
ENSG00000158882	565	316	291	689	309	174	795	757	461	419	523	339	639	466	1111	307	782	732	551	405	408	624	353	402	484	360	648	516	1677	435	304	545	1023	515	736	732	555	338	944	1280	493	634	586	592	364	623	957	758	627
ENSG00000158887	51	0	24	86	42	10	42	64	43	22	46	37	68	38	26	42	72	39	54	24	54	29	8	25	22	33	23	27	32	24	20	59	144	63	9	8	25	3	80	68	82	24	57	36	31	33	11	23	20
ENSG00000158901	0	0	0	0	0	0	0	0	0	0	0	0	0	1	0	0	3	0	0	0	0	0	0	0	0	0	0	0	0	0	7	5	0	3	0	0	0	0	0	0	0	0	177	0	0	1	0	0	0
ENSG00000158941	2596	1875	2985	3290	2310	2009	5214	2784	2030	1168	3746	1534	3928	2130	2742	4106	2843	1913	1501	3922	2380	3552	3599	5954	1031	4532	2076	2329	3211	3056	3663	1707	4175	3766	2357	2865	2082	3189	2144	1990	4809	3373	1746	4329	1816	4554	1157	3614	2900
ENSG00000158955	0	2	2	0	2	0	0	0	0	0	1	4	0	0	0	1	0	0	0	0	1	0	0	0	0	0	0	2	0	0	0	0	7	0	0	7	4	1	0	0	0	0	0	1	0	1	0	0	0
ENSG00000158966	403	91	338	69	410	77	159	216	263	200	272	112	151	374	365	311	66	162	215	1712	207	217	640	142	338	252	294	204	197	117	52	40	637	281	238	597	368	253	282	179	287	227	60	945	439	122	50	298	128
ENSG00000158985	3439	2309	3262	6057	3908	4744	4385	4887	3905	7309	3530	2719	6498	4492	5185	2614	5330	3128	3154	3994	4963	4773	4837	2842	3346	4921	6017	4500	5075	5206	4290	4097	2367	3896	5561	4157	3061	3705	3607	7118	4380	5449	4763	3798	3663	5602	6381	3373	5592
ENSG00000158987	173	731	257	538	313	344	393	336	510	571	263	216	334	470	164	321	324	301	140	452	523	476	445	357	578	358	323	391	500	274	244	497	244	536	674	290	315	596	191	690	548	365	472	244	556	386	432	401	297
ENSG00000159023	2318	1335	1934	2338	1149	1444	2482	932	3506	2472	2616	4146	2464	3699	1943	2654	307	2560	1421	3407	2394	2199	5346	3928	4102	5306	2643	1293	4783	2538	2700	980	2531	2821	1767	2671	4921	2232	2060	3696	1436	2904	2128	3745	2614	3081	2052	3708	2235
ENSG00000159055	374	316	730	1365	578	597	609	660	889	549	650	484	1253	919	566	459	877	662	678	1001	498	767	832	725	1172	513	750	1174	989	506	441	1645	410	1049	1129	1000	645	630	504	1138	1243	839	945	458	1367	1367	1022	704	475
ENSG00000159063	693	929	732	2039	1040	1698	1449	1301	1333	1852	1596	1692	1795	1950	1274	1410	1778	1139	1238	833	1549	2598	995	1659	1923	891	1511	758	817	1270	936	2440	1666	2208	2371	1607	1305	1596	760	1592	1281	1177	1452	927	2030	486	1490	1435	1220
ENSG00000159069	10836	1641	3009	3822	5045	10954	4620	7800	4295	7873	5032	5752	5824	5709	8045	3953	9037	3251	8512	7604	3346	4623	5324	3286	5564	3881	8873	4687	8784	6390	5078	3359	8548	6037	3147	13743	4897	5873	6653	3822	3991	7060	3211	4600	3337	3368	7821	3744	7100
ENSG00000159079	323	408	751	1622	931	807	703	568	798	536	621	583	1221	976	610	639	1064	877	778	770	594	851	648	1071	1950	1182	1001	1192	482	667	781	2058	513	887	749	559	979	483	628	1578	1286	833	762	469	1345	987	790	823	696
ENSG00000159082	236	650	451	357	278	294	393	462	382	386	272	384	183	339	272	183	281	290	370	542	182	397	335	318	489	581	331	286	319	294	289	220	494	267	293	168	415	208	517	340	223	391	311	305	247	218	382	318	428
ENSG00000159086	685	1876	666	1335	1012	1367	1681	882	1506	1299	1213	1149	760	1358	891	781	948	1126	1214	1605	666	1799	1384	823	2189	1431	1645	1029	1678	1557	1295	1812	805	1361	1397	902	1129	826	885	1375	854	795	864	684	1440	1620	1718	1445	1129
ENSG00000159110	327	918	587	561	669	647	590	790	395	668	522	551	656	511	581	359	363	531	435	732	336	634	413	593	720	614	719	389	724	559	405	518	554	504	1001	353	539	443	402	660	392	560	379	550	415	754	607	707	1023
ENSG00000159111	1815	238	1583	1872	1717	1924	2007	1883	2498	1442	2215	1447	2289	1727	3128	1883	3200	1749	3056	1347	2353	2505	1866	2280	2162	1829	1212	1886	779	2121	1566	2759	1818	1879	1727	3837	1602	1554	2896	2004	2362	1592	2806	1555	2438	1176	1525	1972	1829
ENSG00000159128	2307	5226	3230	4560	2937	8094	2166	4017	2196	4292	3635	1866	4827	2340	2771	2080	5200	2842	2148	5602	2327	3137	4197	1532	3534	2364	5468	5554	4910	2995	3863	5854	3279	3063	11190	1588	2406	599	2998	5734	3584	3162	2288	3090	4305	5584	4118	6929	3751
ENSG00000159131	5881	1416	2703	3342	4220	4420	5501	3705	4462	4136	3560	3552	5472	6344	4088	2505	5462	3727	5037	2251	3079	4124	2673	4263	4846	3939	4620	3465	3284	4814	3648	6719	3711	3856	5156	3675	3874	1948	4282	4104	3336	3325	3442	2730	3120	5119	3576	3946	4722
ENSG00000159140	6195	10711	9037	6326	8765	6503	9474	7378	7523	9298	5333	9664	4216	8176	5021	5197	4282	7873	4233	9774	7228	5426	8259	6119	6724	14303	7166	7107	14121	6946	8476	4934	9090	7265	4212	4573	7315	5018	6761	6225	3981	7517	5023	6513	5511	10198	4492	6957	7095
ENSG00000159147	1397	254	555	1327	689	731	947	964	1211	493	760	612	635	1071	961	442	1395	810	1616	705	369	731	1310	955	1395	806	959	991	518	924	826	1370	976	966	1154	1093	835	836	679	993	811	725	832	364	898	880	703	648	1409
ENSG00000159164	168	210	223	21	190	51	95	113	35	40	94	171	43	58	117	97	61	227	139	52	125	86	93	84	29	1572	116	110	18	38	60	78	59	63	52	121	90	62	115	50	115	70	259	124	124	65	89	65	79
ENSG00000159166	8521	3715	11224	13527	10400	13608	12818	11630	10711	11456	6277	10988	9823	11843	9252	10742	10554	19669	7405	9887	8995	7253	9462	9057	13187	3893	9309	11650	9762	11401	13583	5534	15497	7303	5159	4861	9664	14885	8548	8111	11383	9737	10415	7942	8077	8159	11924	9532	9377
ENSG00000159167	388	2516	2266	157	851	323	3271	496	427	129	951	427	205	952	226	388	189	592	366	1187	723	522	1258	302	211	891	461	437	636	339	510	613	319	612	1101	115	442	1136	357	502	2012	300	313	772	395	312	753	526	272
ENSG00000159173	51	63	110	337	101	261	196	337	164	424	40	214	109	140	192	207	188	98	116	110	277	135	102	181	261	39	187	175	220	316	300	65	155	58	36	66	359	241	236	259	139	97	393	127	102	35	286	299	125
ENSG00000159176	13915	11258	14622	7178	20298	8882	5629	9567	5128	8353	6683	12454	6901	4623	6917	7912	7927	7037	4343	4839	5352	5780	9402	7089	5285	12214	12432	17555	8903	6404	8388	7912	13975	8127	9887	7392	7464	12108	11883	6633	7353	7347	2873	14362	7551	7054	7785	6724	6724
ENSG00000159182	2	0	193	0	792	2181	0	0	11	14	0	1731	7118	1	6	3	8	0	1358	0	1675	189	9	15	0	4	0	0	0	4560	2857	4	28	1137	5	43	40	8	27	0	26	0	0	1	1	473	0	1303	0
ENSG00000159184	67	2	483	282	279	5798	483	55	751	674	383	5962	3266	247	249	14	320	243	174	718	536	353	422	283	478	376	175	358	285	4981	411	380	303	1180	880	284	398	394	365	514	257	444	559	146	777	540	404	602	324
ENSG00000159189	6237	2775	9133	334	807	2498	1104	4055	486	2298	6049	2120	1504	670	3981	1129	5108	2108	2128	1837	1945	2485	2727	1907	259	2577	4214	1970	5622	2648	1108	1326	2997	1199	2023	4839	1470	1016	3854	1262	1796	3180	510	4659	408	5156	3634	904	8963
ENSG00000159197	6	0	0	3	0	3	2	4	2	2	1	0	10	1	7	0	18	3	0	7	1	2	2	0	0	1	10	1	9	0	5	5	0	8	5	3	0	2	1	6	0	14	0	1	10	0	14	3	0
ENSG00000159199	3398	221	1540	5998	2523	2559	4758	4253	6400	2623	4717	1950	7271	3505	6612	4026	11292	2973	4989	2269	3111	4180	4785	6300	5943	2119	3793	4244	3023	4380	2802	5364	2726	3701	5321	4131	3324	4253	2398	5147	7271	3168	5759	3015	5150	2370	4282	3980	3755
ENSG00000159200	1105	3116	3204	1273	1765	1000	1323	1561	1653	788	1433	908	1038	2062	1281	938	1398	1868	873	899	773	2496	885	830	1631	1674	1552	1265	1106	1046	614	1003	2216	1683	1001	757	1458	699	1976	3568	1688	1628	929	2146	1773	1381	2457	1548	1597
ENSG00000159202	2571	3568	4741	3863	5026	4715	4043	5312	5114	4184	4869	4377	4053	4062	4565	3981	3941	5426	3335	5285	4381	4604	4620	4443	3580	4473	3356	4255	3333	4347	3760	3422	3492	4189	4524	3007	3467	4485	3330	3403	2303	3603	4490	4955	3381	4024	3239	2886	5430
ENSG00000159208	32	12	31	605	52	6	76	52	114	16	13	115	26	39	7	16	40	33	24	25	24	7	28	70	70	25	25	29	5	21	60	55	52	18	12	18	115	30	96	16	26	11	23	30	42	7	16	27	47
ENSG00000159210	1851	850	1699	1613	1798	1841	1164	1750	3638	1805	2887	1524	1770	2073	4479	2210	3367	2316	2089	1264	1580	1476	1610	1973	2665	1874	1435	2236	1130	1978	1425	2171	1332	2660	1159	3024	2047	1638	2460	1863	2717	2061	3229	1838	2494	1597	1225	2386	2151
ENSG00000159212	60	595	315	34	110	58	58	242	116	2157	62	106	56	437	72	295	580	177	26	36	161	81	89	167	152	1069	197	98	64	131	70	37	148	41	140	183	98	72	295	1123	83	171	14	217	701	95	188	78	122
ENSG00000159214	178	203	163	336	153	757	251	289	272	482	175	435	1025	581	271	355	531	211	621	251	487	553	249	340	713	257	757	487	268	410	399	326	352	604	460	306	310	213	280	649	246	237	488	177	509	204	476	423	269
ENSG00000159216	3379	8521	7060	2415	4299	1785	1119	3702	3250	2375	2522	2151	988	3513	3463	1713	1178	3309	4355	2466	2064	3736	2220	1655	2559	3275	2108	3018	590	1791	2041	1279	3242	3512	1268	3744	3912	1891	3290	2292	2184	1887	1490	4545	2920	689	1832	1303	2396
ENSG00000159217	11	40	3	0	10	17	0	0	11	72	100	19	5	7	104	2	38	53	21	4	1	2	30	0	0	1558	3	7	12	125	0	21	16	1	9	11	5	0	19	1	14	12	31	7	56	4	32	15	35
ENSG00000159224	0	0	0	0	0	0	0	0	0	0	0	0	0	0	0	0	0	0	0	0	0	0	0	0	0	29	0	0	0	0	0	0	0	0	0	0	0	0	0	0	0	0	0	0	0	0	0	0	2
ENSG00000159228	1249	448	1150	1138	1680	2090	3341	2521	2007	1394	2408	1531	4365	1904	2250	1052	2942	1709	1888	1763	1026	2251	1064	1624	2487	979	1641	3150	1879	2989	1395	3392	2506	340	4184	1751	2211	1045	2522	2195	2880	2614	1835	886	2069	4467	2890	2266	2598
ENSG00000159231	173	46	70	373	56	111	128	174	104	39	61	33	403	110	90	81	430	64	124	103	66	91	125	70	44	14	78	75	244	83	83	96	41	234	854	22	53	253	65	865	167	283	70	65	82	361	329	139	139
ENSG00000159239	73	0	222	185	110	120	286	91	201	223	115	103	141	232	110	181	79	151	296	125	123	110	229	188	366	227	191	155	15	139	262	89	283	273	33	371	122	145	404	143	162	82	289	122	118	26	62	34	54
ENSG00000159248	0	0	0	0	0	0	0	0	0	0	0	0	0	0	0	0	0	0	0	0	0	0	0	0	0	0	0	0	0	0	2	0	0	0	0	0	0	0	0	0	0	0	0	0	0	0	2	0	0
ENSG00000159251	169	0	95	0	411	10	3	72	19	4	13	19	5	54	94	34	52	76	13	0	13	2	30	1	0	31	42	34	0	31	14	95	50	12	73	506	38	188	114	1	190	41	15	69	30	3	32	7	44
ENSG00000159256	1285	2147	1430	1374	1590	2126	1873	1658	1227	1708	1233	1923	1882	1549	1372	834	1983	1479	1562	2082	1507	1740	1445	1146	1497	1561	1689	1363	2235	1577	1406	1568	1628	1575	1243	1277	1154	1067	1536	1884	1000	1340	915	1267	1049	3106	1742	1769	1602
ENSG00000159259	319	172	328	711	630	594	821	811	817	341	650	597	934	906	610	435	1149	587	435	1210	261	663	997	557	969	342	600	737	601	685	427	1361	478	952	1273	475	773	881	402	600	719	730	652	247	835	1054	595	775	855
ENSG00000159261	715	0	60	41	10	20	11	45	28	58	104	9	35	94	69	80	727	33	112	13	16	2	9	99	51	2	143	41	40	20	211	41	37	27	0	122	28	11	284	240	201	151	20	10	53	8	26	100	23
ENSG00000159263	382	2189	355	102	808	500	146	137	126	799	151	21	779	1006	284	234	358	559	635	692	20	978	720	164	1350	133	1052	631	410	103	1208	964	894	380	765	711	269	440	368	853	560	70	14	440	928	815	170	1285	596
ENSG00000159267	1030	880	882	843	1472	990	1160	1168	1106	1199	683	1253	685	1322	1162	604	760	1197	1137	1263	784	729	987	514	1033	959	1461	989	1358	1024	1165	1175	1070	1277	1122	1530	1142	700	1245	1033	664	1290	749	674	1066	1219	1187	1048	1234
ENSG00000159289	0	7	0	0	0	0	0	0	0	0	0	0	0	0	0	0	0	0	0	0	0	0	0	0	0	0	0	0	0	0	0	0	0	0	0	0	0	0	0	0	0	0	0	0	0	0	0	0	0
ENSG00000159307	50	11	20	55	33	276	136	53	92	243	116	116	13	130	332	110	33	40	324	242	186	113	61	138	19	84	143	82	78	368	48	12	48	509	0	494	123	23	48	60	39	207	18	136	26	32	101	162	172
ENSG00000159314	2464	3358	2912	4771	3509	4250	4934	4225	4637	4866	4517	5153	2418	4611	5866	3794	2969	4343	4841	3878	4024	3988	4242	3307	4157	1866	3061	3059	2453	5070	7118	2513	3698	3262	894	3760	3715	2591	3225	3897	2568	3736	3742	3238	4307	1263	2924	2622	3881
ENSG00000159322	1923	2444	2070	1400	1669	2310	1946	2443	1677	1696	2443	1679	2966	1196	2434	1902	2244	1630	2052	1924	1208	1841	1793	1419	1328	1806	2227	2311	3108	2743	2030	3158	2061	1919	3052	1609	1117	2415	1387	1094	2438	1789	1323	1290	1530	2754	1793	1669	3269
ENSG00000159335	5687	1362	17555	11241	5791	4623	10213	8119	5206	7626	9286	4541	4492	4081	7335	5548	11725	4790	2263	24413	10019	5414	8688	13829	5508	22938	11986	20598	2856	8193	5970	3394	4637	5687	13945	5156	2167	9298	4913	6025	18081	6349	8631	9402	18138	3691	4809	5241	6508
ENSG00000159337	11	9	13	58	0	193	12	17	131	83	8	9	5	89	25	10	44	19	60	33	12	19	26	7	0	4	11	2	0	20	19	8	24	209	18	26	5	43	12	12	24	16	1	1	10	1	42	82	8
ENSG00000159339	7	147	8	0	3	5	18	14	0	2	20	3	0	3	11	6	0	7	11	22	1	8	0	4	2	2	3	0	0	9	0	2	6	5	33	3	4	1	4	0	5	8	2	1	3	109	9	0	20
ENSG00000159346	4104	7942	5256	6552	3813	6577	3310	3794	2951	5578	3899	3920	4005	4076	2961	3613	4097	4739	3057	5981	3735	4746	6123	3969	5139	5252	5568	5200	5854	4727	4844	5446	3398	4659	9069	2591	4253	3658	4079	6678	3541	3954	3693	4630	3843	5935	7124	4837	4725
ENSG00000159348	1539	699	1266	874	797	1010	683	833	532	885	662	989	759	679	752	556	1472	957	1116	847	885	796	1049	858	1392	1532	974	930	1137	960	797	1015	1470	742	2819	1080	885	804	1557	1078	623	636	637	1009	570	1009	1535	919	688
ENSG00000159352	10630	915	5194	6841	4286	3794	3421	4265	4151	4083	4864	4255	4866	5147	6489	3897	7754	6673	7564	3071	4746	3533	3678	5327	5619	7981	5223	6648	3884	3595	4655	5820	4981	4168	4171	9143	4371	5511	8575	5501	6127	3867	5459	4055	4435	4910	6390	5377	4882
ENSG00000159363	5171	1446	2884	1546	4225	5241	3072	5858	3744	3058	2342	3320	3235	5246	3905	3228	3044	3094	4673	2831	2521	3188	4000	3881	5854	1906	4783	1426	741	2045	2586	897	5798	1669	819	3993	3733	4776	5043	3240	1939	3446	2011	3468	2387	1164	2598	2584	3505
ENSG00000159374	12	0	15	1	3	0	0	19	0	3	8	6	0	53	3	4	0	5	0	9	4	2	5	4	0	5	21	7	11	6	5	5	2	0	6	12	5	268	2	1	8	3	2	6	4	263	5	3	17
ENSG00000159377	12866	1017	7118	11823	7089	6788	6831	8234	7031	5584	10569	7048	9614	9799	10599	6946	16132	9556	16010	4189	6683	6432	5755	8061	9508	14271	10369	9474	6889	8310	7604	12409	8276	10282	7754	12703	8485	7037	17114	10615	9332	6798	7725	7054	6814	8226	11823	6767	11103
ENSG00000159387	1	5	0	0	6	3	0	1	0	0	0	0	0	0	1	0	0	0	0	0	0	0	0	0	6	6	0	0	0	0	0	0	0	3	0	0	0	0	0	0	0	0	0	6	0	0	0	0	0
ENSG00000159388	2644	11401	11456	11155	5234	2993	7836	5524	2467	10311	6268	4475	5862	3905	2920	6592	1615	4999	1582	3472	9320	14393	4317	3637	1720	6295	3333	6552	1678	10645	4151	3189	3653	15853	6678	3009	2009	2443	5179	12005	2932	8631	7626	7060	3009	4323	3253	2738	3156
ENSG00000159398	0	0	0	0	0	1	0	0	0	0	0	0	0	0	0	0	0	0	0	0	1	0	0	0	0	2	0	0	1	0	0	0	0	0	0	0	0	0	0	0	0	0	0	1	0	0	0	0	0
ENSG00000159399	2585	8022	4189	12235	2366	5939	9762	11706	4565	4593	6946	3733	3414	8226	2884	4363	2780	6814	3521	5677	4895	4502	6997	4921	4627	2702	4809	6543	15349	5086	8530	1599	3727	9274	6372	2391	4541	11292	4113	11883	3707	8853	6688	5554	5912	14061	7290	8310	5870
ENSG00000159403	12635	3602	20017	782	11311	2035	2186	7365	1901	3332	7240	9027	1860	2525	6788	4573	4425	7682	5485	2225	8953	2423	4049	8094	430	14152	6772	7792	1047	4074	4001	2302	7696	3189	1060	15652	5561	2581	12045	2343	5197	4144	1313	16467	4031	2679	2947	1462	4918
ENSG00000159409	7	0	13	70	6	1	31	6	5	18	26	33	18	121	14	8	20	7	36	734	445	0	11	84	238	1761	116	19	40	39	59	66	99	25	13	782	12	11	277	207	48	17	666	25	275	0	33	75	2
ENSG00000159423	777	13	507	730	524	637	387	865	1277	332	1647	345	2500	1593	835	503	699	563	2090	2031	289	876	1684	500	2463	351	1638	2319	411	1558	1306	1064	1799	240	215	1432	1821	734	624	808	511	1639	566	321	1151	240	328	1400	623
ENSG00000159433	236	2066	422	241	255	65	143	93	249	142	379	377	26	231	191	286	46	119	110	633	296	160	764	215	327	802	141	329	331	107	196	189	222	277	129	141	254	282	193	94	309	85	131	318	228	408	22	138	109
ENSG00000159445	274	959	361	1092	479	664	735	440	367	507	412	459	436	616	386	328	614	587	477	467	403	437	752	516	671	380	376	600	889	459	634	661	473	296	1378	312	403	760	482	366	622	665	651	354	532	663	854	505	705
ENSG00000159450	4	71	21	37	6	1	12	10	0	11	14	8	0	4	12	4	8	19	7	2	8	11	5	18	9	27	5	8	3	7	9	0	3	81	0	1	3	2	13	22	10	5	2	14	0	1	2	0	8
ENSG00000159455	0	0	0	0	0	0	0	0	0	0	0	0	0	0	0	0	0	0	0	0	0	0	0	0	0	0	0	0	0	0	0	0	0	0	0	0	0	0	0	0	0	0	0	0	0	0	0	0	0
ENSG00000159459	1596	2145	1688	706	1704	1472	2616	1985	1219	1289	1564	1646	1397	1155	1739	1227	1563	1638	1874	2130	1292	1285	2436	999	1034	1717	1785	1318	1196	2037	1717	1078	2803	820	1685	1976	1252	1816	1252	1114	1245	1673	1085	1238	898	1951	1352	1905	2342
ENSG00000159461	7523	1113	3870	3202	4157	4989	2850	5223	4839	3851	3138	4263	4505	3276	7682	4500	4086	4664	9750	4248	5226	4526	4903	2898	3460	3167	4231	2982	2649	5622	4978	2560	4227	4958	2028	9953	4088	3707	6094	3045	3614	3692	2705	3320	4116	2222	3491	2775	4371
ENSG00000159479	2000	508	988	931	1128	1713	1498	1472	1152	1347	998	1266	1560	1503	1757	1283	3024	1134	1857	1100	1450	1288	1466	1135	1592	1242	1692	1425	1664	914	931	1218	1276	1295	2278	1443	1653	1558	1622	2020	1518	1310	871	1117	1417	1537	1430	1428	2231
ENSG00000159495	0	0	0	0	0	0	0	0	0	0	0	0	0	0	0	0	0	0	0	0	0	0	0	0	0	0	0	0	0	0	0	0	0	0	0	0	0	0	0	0	0	0	0	0	0	0	0	0	0
ENSG00000159496	30	130	18	46	41	35	64	31	18	40	30	38	38	19	31	13	0	17	49	34	28	30	24	24	75	21	23	15	152	37	27	16	11	34	21	22	21	32	7	24	19	29	20	28	13	106	23	53	54
ENSG00000159516	0	0	0	0	0	0	0	0	0	0	0	0	0	0	0	0	7	0	0	0	0	0	0	0	0	10	0	0	0	0	0	0	0	0	0	0	0	0	0	0	0	0	0	0	0	0	0	0	0
ENSG00000159527	0	0	0	7	0	0	6	62	0	10	0	0	38	0	5	0	0	10	9	0	0	6	0	0	0	0	2	0	2	0	0	0	0	0	0	0	0	12	5	2	0	0	1	8	0	0	89	0	0
ENSG00000159556	16	6	25	11	17	13	9	24	7	101	52	21	24	11	11	19	36	15	11	7	36	9	11	40	4	17	31	19	0	15	24	2	22	137	0	40	19	11	7	6	15	17	4	28	39	23	8	25	22
ENSG00000159579	1878	2346	1751	1554	1301	1482	1763	1729	1651	1608	1342	1526	1534	1384	1795	1684	1739	1470	1557	1534	1858	2621	1490	1125	1078	1774	1551	1544	932	1552	1935	1834	1648	1253	1957	2022	1496	1732	1924	1533	1794	1417	1048	1535	1934	1135	1334	1413	1545
ENSG00000159588	26	120	7	53	13	35	39	23	50	64	13	31	0	49	38	13	33	19	29	67	42	39	95	17	156	7	13	41	71	65	25	13	22	125	132	17	15	47	4	16	22	8	51	22	24	10	8	23	68
ENSG00000159592	6081	3090	4343	3639	4598	5453	6110	3974	4441	7584	3342	8184	3886	5252	5598	4944	5777	4680	6037	4494	5935	4267	5355	4286	6587	4431	5531	5640	4678	4662	4910	2153	6029	5912	4582	5824	5640	5380	5595	5340	3764	4824	3808	5361	3561	3805	4616	4464	4524
ENSG00000159593	1538	3974	2091	2579	1951	1834	1693	1867	2635	2158	2418	2203	3586	2205	908	2588	3423	2298	717	1784	3206	5877	2684	3514	1697	1515	2641	2471	4753	1961	2660	7107	1357	1757	9556	701	1851	1965	1289	2405	2632	1693	2487	2266	2715	5701	3171	4065	2585
ENSG00000159596	704	379	450	807	802	895	1087	693	728	1040	482	888	956	785	663	1011	1055	656	854	718	1284	1213	876	1253	1707	1025	830	1426	526	782	920	764	959	1410	1120	816	1032	943	606	1023	1120	836	776	778	1132	992	842	928	697
ENSG00000159618	288	465	228	149	209	77	497	201	132	293	220	295	470	53	313	253	244	172	402	430	412	537	502	292	208	876	278	459	117	271	346	159	478	689	118	1134	121	821	181	217	352	273	397	180	268	156	62	349	226
ENSG00000159625	0	9	3	0	0	0	0	0	2	0	0	0	5	1	14	0	0	0	0	39	1	0	0	0	0	35	3	0	0	0	0	0	1	0	0	14	0	0	0	2	4	0	4	0	7	0	0	6	6
ENSG00000159640	542	1078	1601	1202	662	7490	1085	1732	1818	2283	654	1100	272	699	546	872	496	1321	753	2366	335	497	812	713	1039	676	656	1448	1566	1139	1657	394	1811	2179	554	215	1240	588	1345	1207	343	770	1723	1213	410	1092	1483	700	833
ENSG00000159648	1	7	1	0	1	0	0	0	0	0	1	1	0	0	0	0	0	0	0	0	1	0	0	1	0	1	0	0	0	1	0	5	0	0	0	0	0	0	0	0	0	0	0	1	0	4	0	0	0
ENSG00000159650	3	0	0	1	0	0	0	0	0	0	10	0	0	1	1	4	7	0	0	0	0	0	0	0	0	0	0	7	0	0	0	9	0	7	0	0	1	8	0	14	0	0	0	4	38	1	0	7	0
ENSG00000159658	3527	5854	4706	3294	4641	5395	5053	4153	4593	9438	3232	8310	3489	3643	2755	4690	2269	4355	2585	5264	5998	5538	4562	4534	4937	4448	5843	4261	5584	4133	5643	1953	4600	4824	4756	1842	5518	3577	3215	5040	3469	5670	2484	4856	3522	2572	4952	4212	4554
ENSG00000159674	6607	1827	6006	707	5950	1143	1785	3635	1549	1029	4363	3350	2729	1522	3365	1766	2772	4267	2050	1691	2445	1508	2456	2741	2079	6053	3922	2419	715	1471	1926	916	4609	1396	305	5067	2150	3162	5511	780	2262	1903	1053	3497	1689	723	1687	930	2026
ENSG00000159685	514	274	347	605	390	484	355	348	682	289	509	315	751	641	408	723	762	710	896	353	594	596	382	701	533	157	907	564	679	286	450	1547	187	796	610	329	551	444	623	898	673	428	905	528	940	993	928	479	367
ENSG00000159692	4017	10268	4844	8135	5330	4841	5491	5291	5939	5744	4699	6714	4659	6115	5954	5142	4758	5386	5279	5978	3616	3723	6577	5108	13316	7844	6140	6803	7118	3302	4589	4343	5805	5780	6906	6557	5791	6974	5343	3710	5809	5609	4722	6268	7154	7858	3941	6390	3229
ENSG00000159708	89	9	35	162	33	119	7	33	59	73	51	68	19	66	95	115	270	38	235	28	159	324	104	10	525	7	146	96	11	84	171	287	45	219	246	45	97	87	221	542	113	17	95	38	171	4	232	258	8
ENSG00000159713	360	136	382	182	1484	1088	311	605	299	431	263	680	440	338	982	901	390	305	1200	466	238	724	2110	293	640	2777	433	495	208	929	321	362	1617	708	285	525	263	318	738	246	1341	184	434	765	551	199	651	805	299
ENSG00000159714	769	124	368	275	474	847	191	586	372	934	240	417	308	352	518	543	586	360	552	668	581	783	891	205	239	215	446	542	184	615	647	403	314	915	231	347	389	722	610	422	535	362	573	323	360	86	1071	520	409
ENSG00000159720	8388	2182	5504	2468	3751	4646	3338	6699	4305	4319	4104	3864	3682	4171	6165	3211	9218	4573	5045	3681	3496	5297	3408	3127	2398	3490	6761	2945	2611	4841	4284	3831	5981	3953	2047	6212	4113	3353	7626	3883	3481	5061	3186	3620	1663	1983	5564	4039	6974
ENSG00000159723	2	3	0	0	0	3	0	5	0	0	0	0	5	0	0	0	0	0	4	12	1	7	5	0	0	0	2	0	6	0	0	0	0	0	13	0	0	2	1	0	2	0	0	4	0	1	0	0	2
ENSG00000159733	499	1319	192	466	173	510	561	631	185	243	173	276	326	315	249	366	381	395	467	408	273	298	406	211	627	277	317	177	419	377	476	65	616	474	104	453	452	347	748	398	240	605	357	284	108	294	516	204	497
ENSG00000159753	80	77	209	163	251	63	147	98	101	100	224	125	43	144	81	71	43	157	68	61	120	115	36	120	92	2965	136	64	134	142	97	1652	139	235	29	33	86	74	44	108	81	101	81	170	260	210	89	72	215
ENSG00000159761	33	8	59	5	29	62	23	21	19	27	34	83	15	25	23	48	7	31	51	10	59	71	43	37	14	28	17	24	11	38	13	28	27	39	29	11	22	27	23	22	21	25	87	50	21	13	38	28	31
ENSG00000159763	0	1	0	0	0	0	0	0	0	0	0	0	0	0	3	0	0	0	4	0	0	0	0	0	0	0	0	0	2	0	0	0	0	0	0	0	0	3	0	0	0	0	0	0	0	0	0	0	0
ENSG00000159784	107	71	113	943	1067	225	254	319	391	189	37	874	879	84	38	269	1060	356	45	339	60	356	234	309	236	746	56	57	58	56	167	56	353	23	307	17	109	107	143	173	630	333	642	478	21	736	600	239	59
ENSG00000159788	678	1465	640	1409	651	628	1384	678	494	732	724	1180	570	677	714	865	640	308	815	1567	738	419	1459	842	1123	754	1004	986	1015	662	1211	360	863	562	351	1440	690	1191	947	559	539	613	317	889	828	1141	338	765	597
ENSG00000159792	1454	1006	1622	840	1479	1412	1283	1149	1104	1261	1183	2368	1296	951	1479	1053	1109	1516	1864	971	1415	1335	938	1295	1037	1006	1720	1008	1130	1194	1194	1256	1408	1011	736	2296	1233	1063	1838	1128	499	1652	1183	1296	927	691	1327	894	1015
ENSG00000159840	12257	15575	11823	16923	17114	14152	7934	14455	8285	10630	10047	12364	12005	9545	10554	10476	11512	12300	8893	4024	14152	8660	6494	14271	7821	10326	10430	15497	3310	8405	11329	7577	8863	7196	7668	6522	9675	7328	9762	6144	14424	10459	11420	13800	5809	3121	12300	7640	9532
ENSG00000159842	4539	6782	7530	5086	4097	7457	8276	6081	4182	10157	6308	7934	2431	3814	6934	5494	4410	4809	4220	5267	5514	7551	3880	7425	4834	4937	4800	8362	6648	4502	10694	2306	6119	7148	1990	6033	8953	5612	7517	4131	3863	6513	5541	4634	3445	6873	3891	8585	4200
ENSG00000159871	480	22	100	102	43	278	417	348	100	97	67	92	261	122	323	162	565	47	428	78	217	274	189	51	22	47	66	26	613	55	110	33	40	309	209	124	106	145	236	381	209	179	118	54	100	195	909	232	403
ENSG00000159873	177	37	90	85	173	146	230	156	158	117	140	177	232	144	137	122	116	114	124	325	134	126	178	103	261	36	97	74	276	159	97	150	76	104	118	95	159	182	131	81	48	138	114	75	59	325	209	150	190
ENSG00000159882	211	66	123	194	179	273	151	115	323	135	143	128	22	136	220	154	171	114	181	145	183	96	193	122	150	96	109	90	148	111	168	237	165	127	218	207	135	178	191	155	149	163	145	120	207	142	174	122	135
ENSG00000159884	168	0	134	156	271	458	134	305	164	258	167	168	235	271	186	171	229	136	91	161	115	136	175	162	239	33	276	175	62	238	196	279	146	244	74	146	159	222	135	204	255	202	270	138	168	81	296	48	260
ENSG00000159885	51	8	50	93	78	128	74	12	88	65	66	54	35	80	62	61	81	36	12	100	76	46	96	54	65	39	38	38	63	76	68	109	73	57	125	25	53	33	45	93	60	72	72	54	107	62	54	83	74
ENSG00000159899	760	415	388	208	292	221	260	183	200	206	216	349	183	158	175	188	213	184	225	193	255	278	299	203	206	165	397	362	201	253	247	266	237	197	850	294	246	242	180	232	229	159	228	372	204	195	141	545	298
ENSG00000159904	1	0	1	5	1	0	0	0	2	2	0	0	0	0	0	0	0	0	0	0	1	0	0	10	2	2	0	0	0	0	0	0	1	0	0	0	0	0	2	14	1	0	0	0	0	0	0	0	0
ENSG00000159905	2	19	6	13	13	31	42	4	18	15	22	16	18	17	20	23	17	10	11	69	26	2	21	0	9	10	17	7	36	8	14	28	20	9	0	2	16	5	8	10	1	18	18	25	26	40	9	17	15
ENSG00000159915	30	245	18	90	35	108	55	9	83	87	57	52	64	54	46	66	40	40	11	72	92	37	57	36	43	34	39	54	85	83	66	114	43	47	51	50	48	11	28	59	24	48	76	51	100	18	61	80	8
ENSG00000159917	114	264	64	140	86	189	111	75	205	113	100	119	118	123	209	137	65	85	92	128	219	100	122	112	133	118	92	63	213	148	96	111	94	119	84	145	150	48	90	147	73	114	135	76	178	95	110	158	80
ENSG00000159921	1946	2087	1335	2411	575	9579	673	1496	1020	2687	708	1991	1484	2869	1498	1702	2030	733	2364	2558	4456	714	2500	1658	1266	665	2919	674	4543	2076	2115	651	2687	7277	2365	516	537	3798	1981	3851	1446	2593	2772	966	545	1382	4159	2251	5070
ENSG00000159958	32	137	54	78	480	41	49	66	18	105	11	21	35	14	30	16	65	299	30	87	36	103	183	29	53	1163	25	150	40	80	31	13	33	155	167	5	14	48	28	59	29	88	32	80	16	48	89	32	54
ENSG00000159961	0	0	0	0	0	0	0	0	0	0	0	0	0	0	0	0	0	0	0	0	0	0	0	0	0	0	0	0	0	0	0	0	0	0	0	0	0	0	0	0	0	0	0	0	0	0	0	0	0
ENSG00000160007	2058	9027	5130	2339	5888	3202	3698	3409	8143	2553	3378	4539	1931	3989	3206	4208	1292	4846	3162	2379	3662	2163	3517	2794	2504	4367	2861	2848	4015	2971	3744	1088	5564	2506	822	2775	4864	3480	2979	1660	1959	3872	3820	3362	4074	2970	1462	2972	2302
ENSG00000160013	92	131	230	43	105	40	54	108	59	14	79	54	85	60	49	48	49	80	75	59	83	56	51	94	33	45	80	120	18	39	50	47	72	65	63	66	57	57	77	71	120	48	45	104	61	20	41	52	78
ENSG00000160014	7510	5364	9252	9724	11329	9724	13800	9263	16558	8193	10005	9545	8259	8476	15497	11037	12611	9069	7037	14032	9462	6980	12703	11609	9579	18300	10491	12257	9614	9980	9762	8612	9263	14271	12866	8111	11843	11744	11311	11706	8953	13687	10711	12128	8774	13885	8566	7246	13554
ENSG00000160049	2601	1199	1702	1362	2675	2201	3764	1814	2626	2052	1850	2904	3089	3651	2431	2459	2204	1761	4115	1738	3234	2482	2060	3255	1560	1940	2233	1477	2711	2271	1954	1975	2488	1122	2210	3435	2709	2175	2642	2344	2647	1664	2485	2179	2261	2008	1680	1907	1871
ENSG00000160050	206	300	128	225	185	141	278	78	343	142	173	163	135	349	140	157	325	149	224	224	99	126	373	283	368	271	224	187	105	145	164	233	110	447	21	278	122	213	208	243	199	145	187	241	201	166	103	171	183
ENSG00000160051	72	356	41	211	100	208	182	68	179	132	98	149	210	219	69	128	189	103	91	217	111	120	257	217	407	48	109	53	290	142	98	277	139	280	506	51	121	184	50	201	137	109	252	98	137	391	133	156	141
ENSG00000160055	514	413	189	458	337	482	365	376	456	390	328	407	544	708	357	547	410	364	895	277	659	630	357	574	795	153	701	189	366	390	471	389	379	343	606	425	531	338	358	864	437	264	541	450	358	529	373	502	399
ENSG00000160058	2842	1263	2760	1493	2762	3599	3450	2198	2167	3261	2626	2679	1989	2886	2533	3418	2904	2823	2789	3449	4076	2525	3994	3631	3259	3089	2983	1708	1874	2323	2548	1720	2725	3938	1374	2336	2955	3009	2720	3689	2386	2566	2193	3455	2303	2427	2321	1833	2040
ENSG00000160062	273	131	205	206	247	303	240	165	242	241	154	142	198	251	99	197	267	168	140	317	141	132	344	121	381	95	243	188	193	167	184	251	125	158	345	252	140	372	170	282	187	168	162	185	312	216	284	191	238
ENSG00000160072	1781	2285	521	1310	1605	728	2268	1733	1448	715	1456	1889	1302	2977	1146	1119	1279	1067	1598	1205	1065	951	1254	2027	3044	1464	1216	1478	4822	1096	906	1060	1263	653	635	935	1043	1971	638	1616	2306	973	1483	1046	1413	6077	713	915	1472
ENSG00000160075	2977	2946	3239	3231	4814	4043	3517	3659	3994	5214	3590	5064	4560	6094	3031	4051	5468	4106	2078	2733	4872	4824	5514	5045	7510	3688	6358	5835	3575	4225	3107	4309	3723	2598	5994	2774	3908	4448	3030	6404	5478	4367	4353	4255	5051	3142	7203	4558	3231
ENSG00000160087	1303	1748	1055	954	1692	1865	1545	2047	2109	1600	1427	1515	2773	2505	1835	1242	2569	1321	1437	1465	1445	1773	1955	1684	2318	2205	2586	1597	1459	1429	1219	1605	1882	910	2878	1037	1051	1922	1389	1980	1393	1542	1263	1476	1626	1622	1994	1609	3102
ENSG00000160094	637	1231	915	394	690	408	334	375	369	1091	520	1169	453	552	494	573	473	443	443	540	725	533	591	417	488	841	679	858	254	446	694	495	480	443	793	874	511	305	504	363	339	322	424	942	1086	166	365	478	257
ENSG00000160097	22	114	21	1	13	13	12	4	19	5	27	31	11	14	5	55	61	8	6	4	9	25	5	6	24	1193	12	37	0	14	31	13	62	8	37	12	51	15	38	20	20	16	155	40	47	20	21	41	10
ENSG00000160111	23	28	55	14	82	43	27	35	47	13	21	22	0	23	31	64	13	51	24	12	55	28	37	65	80	210	28	63	9	23	72	2	25	39	6	55	44	34	14	39	30	55	27	32	61	26	44	6	28
ENSG00000160113	2063	2800	1857	3194	3194	3944	2514	4824	4530	3149	2575	2977	3339	4537	3349	2470	3514	2962	3476	2356	2333	2818	2461	1946	3272	1062	5646	2186	6704	4703	5423	3785	2031	2728	2720	4513	2202	2905	5588	2198	2524	4456	3002	2185	4623	3500	7118	4135	4088
ENSG00000160117	14	131	12	26	16	8	9	7	27	16	28	124	0	11	0	54	17	32	26	20	31	18	18	9	38	217	5	49	12	2	32	62	10	11	24	61	15	19	4	12	12	4	62	10	50	24	0	32	27
ENSG00000160124	415	163	351	1527	490	334	909	322	629	394	623	410	1008	979	390	744	1176	850	688	405	830	405	609	814	1082	451	482	971	1006	529	649	1828	170	655	724	609	620	859	273	1329	2003	477	1315	592	1073	696	687	586	401
ENSG00000160131	2778	3021	1791	1870	2394	1417	853	3029	1857	1545	2681	1300	2025	1971	1668	2840	2562	2289	2049	802	1384	2014	1294	1720	1862	3711	1863	1713	2788	1742	2391	1934	1661	1325	2207	1680	3318	1379	3155	1309	2899	2267	2185	1037	3490	2153	2383	2680	1618
ENSG00000160145	2163	1929	854	1743	1475	1547	2317	2171	1292	1823	1096	1518	1486	934	2110	3114	2255	1604	2018	1741	2408	1633	667	1866	853	839	1528	1630	1366	2152	3145	831	1390	1378	440	2760	1288	1670	1537	1905	2471	2654	1717	1610	1116	859	2471	2278	1035
ENSG00000160161	39	104	116	0	79	6	190	45	0	17	55	123	142	52	1	226	30	49	20	8	34	11	1	98	0	459	12	69	4	9	32	16	72	14	0	68	63	2	31	17	53	7	95	460	53	8	22	40	8
ENSG00000160172	83	46	109	241	195	213	172	153	137	146	139	177	352	218	98	200	181	169	285	115	188	191	169	443	262	33	167	79	118	140	228	401	145	130	409	144	135	199	115	98	186	154	291	186	327	84	194	199	77
ENSG00000160179	1031	1839	1236	1569	781	2150	720	1412	1100	1733	987	686	940	1047	805	941	651	950	2415	956	1125	929	870	618	340	943	937	650	2005	708	2064	558	1920	2296	1459	1715	1290	285	1664	2879	655	1233	604	1287	529	815	2254	2097	1691
ENSG00000160180	13975	5544	10326	70765	3958	131908	20298	12989	15853	83866	18714	4785	46369	28000	33455	10599	65350	7296	42333	102795	19807	12520	112282	11670	6255	5288	43613	12941	21821	31480	72350	19081	28163	224565	7851	57410	14303	41913	42763	27400	8913	32312	8336	8539	9787	2183	12941	8476	16423
ENSG00000160181	4	501	27	250	4	4502	41	115	22	125	21	20	38	46	14	0	15	42	58	1650	0	41	688	20	129	7	83	3	4	96	107	58	557	323	201	38	45	205	114	174	10	34	0	10	0	8	39	36	1476
ENSG00000160182	239	4923	1370	11021	564	67897	2060	9899	8566	3688	6917	147	2018	4404	11591	283	7740	325	992	33221	576	657	64224	275	723	1188	4727	1299	3455	4802	4017	1049	5389	9639	2062	656	3450	12498	8688	2256	771	3307	152	373	1097	323	2445	4939	9309
ENSG00000160183	155	59	451	387	224	482	137	850	237	510	237	64	170	608	465	292	274	433	1165	1093	293	784	2601	30	178	85	1087	41	93	71	82	336	824	292	479	38	1100	405	424	938	558	181	166	299	197	124	555	664	1833
ENSG00000160185	69	56	72	58	69	50	43	37	18	61	75	38	13	58	49	26	3	22	23	41	45	48	28	48	16	116	34	9	146	49	25	34	31	58	0	20	60	34	40	64	39	66	25	80	17	151	113	53	160
ENSG00000160188	102	0	53	466	217	240	627	205	214	145	46	107	249	239	435	56	276	110	543	171	42	119	171	93	430	52	182	74	62	356	146	28	272	296	47	763	193	255	139	296	302	154	258	31	42	102	288	175	483
ENSG00000160190	1176	1040	1275	3927	2355	3594	5200	3430	2165	4233	1337	1971	1744	2518	3884	915	2405	1585	2132	5619	1040	1890	1756	840	2538	1392	3419	1844	2730	3889	1593	1636	2383	4367	999	2030	2020	1830	1865	3784	1461	3173	1200	1201	1637	3998	3231	2435	5666
ENSG00000160191	201	197	574	375	290	1560	1129	130	280	891	325	716	187	787	427	355	1273	1145	208	91	143	805	208	272	2375	678	1290	1287	516	703	1010	1303	378	2729	409	367	364	471	1283	837	195	3095	125	711	295	634	1016	778	319
ENSG00000160193	555	583	399	780	920	635	1245	1082	1451	581	553	1127	1984	1976	1327	560	1159	856	1839	597	781	886	615	717	2657	491	877	381	851	1063	624	1046	961	690	218	1687	1185	572	1023	902	1133	1000	717	445	1267	1093	943	1343	843
ENSG00000160194	1073	700	867	2188	1326	1828	1682	1770	1394	1800	1196	1233	1954	1909	1699	865	2890	1244	1790	1147	947	1567	1012	955	2119	885	1924	1826	1520	2004	1584	2284	1137	1848	2197	2436	1314	890	1627	1927	2289	1430	1194	959	1900	1442	2430	1637	1542
ENSG00000160199	1248	890	750	952	818	1028	940	995	1189	757	889	755	858	1067	924	629	1229	800	1581	1013	583	782	953	651	1084	710	957	850	524	683	852	945	1170	737	1096	1896	767	1158	1191	1016	614	732	807	727	867	953	727	829	945
ENSG00000160200	0	42	2	0	5	0	21	1	0	0	1	53	0	0	11	0	0	8	40	0	2	0	0	0	104	41	2	0	19	21	0	5	0	1	0	12	40	0	0	0	31	0	1	0	7	0	8	0	4
ENSG00000160201	42	91	39	158	0	8	138	26	6	10	41	74	28	1	0	46	14	25	12	25	8	61	27	20	9	21	23	17	16	51	49	38	28	8	12	7	0	54	23	60	7	22	14	10	42	23	11	6	51
ENSG00000160202	0	0	0	0	0	0	0	0	0	0	0	0	0	0	0	0	0	0	0	0	0	0	0	0	0	0	0	0	0	0	0	0	0	0	0	0	0	1	0	0	0	0	0	0	0	0	0	0	0
ENSG00000160207	4	3	12	37	11	8	7	10	19	11	15	35	50	49	18	21	46	25	18	9	16	11	2	12	53	2	28	23	14	21	40	147	5	28	28	12	25	9	17	28	10	17	46	6	32	23	16	10	12
ENSG00000160208	1027	2178	1774	2526	3678	2010	3004	2671	3459	2365	1981	3602	2754	4481	1855	1765	1527	2607	1429	2022	1717	2167	2806	2548	3653	2985	2114	2588	3994	2279	1897	2148	1877	1825	1695	1711	2709	1430	1814	1836	2729	2393	2795	1427	3202	4233	1585	2301	2047
ENSG00000160209	5554	16467	5061	5828	10130	8823	5194	9848	10282	8119	3567	10522	6286	9520	6456	5919	11609	6152	9122	4244	4171	6065	6522	4589	13038	3915	7457	5694	11420	9579	6906	4197	7341	5974	4492	8717	6740	4396	4926	6951	5769	7296	4218	3095	5488	9545	6094	10430	8594
ENSG00000160211	2482	704	2328	1111	2988	1260	1439	3276	1973	1231	2348	1577	1210	1794	2285	2576	1869	2964	1633	1982	1309	1322	1693	2681	1995	3685	1667	1389	1405	1788	1157	1280	1953	1305	1057	1711	3078	1939	2652	1391	2429	2513	1774	1580	3094	1503	1636	1952	2224
ENSG00000160213	5809	5541	6376	10005	7398	8069	5561	11103	6021	8218	3848	4333	8336	8467	4913	3489	16832	6643	4473	3521	4758	5188	4632	4866	10789	2994	7503	8679	4420	6286	8503	9762	5214	8276	22546	5270	3407	5773	5574	17708	12005	6997	3392	3958	6745	9862	6986	15853	13915
ENSG00000160214	828	844	929	2063	1756	955	1717	1121	1970	1024	1188	1683	2183	2939	1489	992	1864	1731	1523	1379	1048	1607	1296	1646	3546	1098	1401	1986	1641	1598	1571	2255	1281	1412	1389	1372	1523	1179	1430	2108	2751	1267	1748	726	1997	2300	1271	1379	1262
ENSG00000160216	2873	4069	3319	3115	3176	4286	4133	3861	4377	5276	3058	4244	3513	3283	4127	2826	2767	3643	3773	3805	3476	4425	4179	1850	4195	4133	3733	4353	3435	4910	3770	2013	4353	3537	2139	4233	4460	1901	2828	3460	2137	3658	2813	2849	2824	2954	3460	4347	4020
ENSG00000160218	615	2102	1118	678	984	810	1428	1385	1245	1257	774	1816	693	1008	1098	621	905	1271	1635	1442	921	788	801	953	1002	1292	1119	568	2620	790	936	630	842	883	622	1158	1228	558	1019	929	537	1099	722	788	624	1936	676	1175	1132
ENSG00000160219	98	379	126	70	81	64	110	149	48	75	153	81	61	97	100	106	38	84	51	79	108	107	62	78	40	207	91	83	321	117	61	31	73	62	122	43	68	62	77	90	60	91	28	135	47	235	111	76	187
ENSG00000160221	0	0	30	43	86	5	75	0	7	10	3	0	19	1	109	0	5	0	3	8	1	56	105	4	9	0	2	0	148	2	4	0	46	8	13	210	0	90	0	280	2	86	1	1	103	151	8	2	0
ENSG00000160223	28	57	63	168	34	13	38	19	27	2	6	86	19	104	11	30	2	27	0	28	41	9	32	18	96	25	20	19	100	4	66	2	84	5	0	36	10	2	0	21	67	74	15	0	3	130	28	54	19
ENSG00000160224	1	8	1	0	8	0	2	0	6	7	6	2	0	4	3	28	0	2	0	0	4	153	1	28	14	65	0	3	0	4	4	0	22	0	29	6	3	1	7	0	0	0	9	6	8	0	0	339	8
ENSG00000160226	492	408	343	1278	595	490	425	375	463	560	310	516	491	501	749	359	507	419	748	780	270	478	753	494	1170	567	701	712	176	684	689	652	429	695	132	1222	523	336	493	560	568	593	381	265	497	145	720	280	285
ENSG00000160233	141	457	311	421	346	291	520	211	90	143	158	270	332	346	96	253	81	196	471	212	255	270	488	422	457	180	138	373	128	191	172	113	1423	11	122	434	268	159	172	313	213	184	168	157	241	282	252	83	171
ENSG00000160255	6963	3627	12300	403	1887	1269	865	7762	497	1460	3544	1871	1013	506	2560	1037	2043	3769	1668	1664	2160	1356	2250	1611	219	5459	2580	5958	7646	1796	1283	844	6259	678	644	3562	1666	770	4022	995	1069	2239	395	3978	352	3043	1886	555	4834
ENSG00000160256	402	305	386	739	610	464	693	615	705	463	458	664	574	830	707	368	1235	532	563	498	312	369	464	568	938	312	516	619	1014	626	434	1133	526	557	342	702	520	500	618	743	641	642	657	281	647	1340	787	734	468
ENSG00000160271	2281	5866	2552	2510	2591	2147	3489	2267	2116	2442	2520	3118	1403	2543	1686	3173	1154	1998	2672	2357	2925	2724	2481	3223	2717	5330	2201	2659	3883	2298	3996	3017	3935	1726	1786	2105	2530	1767	1823	2163	2092	1685	2085	2846	2644	2908	1476	2692	2020
ENSG00000160282	1	1	0	1	1	0	2	0	0	3	3	4	0	0	0	59	2	3	0	4	0	2	0	0	0	11	2	0	8	12	2	2	2	8	0	7	4	0	0	0	5	0	243	0	1	0	5	0	4
ENSG00000160284	349	0	216	341	91	259	278	86	350	47	99	398	491	618	372	345	403	305	727	123	258	503	62	184	12	189	405	278	3	404	482	545	199	536	76	383	435	32	359	508	370	110	485	236	302	18	615	203	27
ENSG00000160285	3182	1974	2641	4805	2557	3144	3130	4517	4960	1505	1929	4534	2485	4013	2438	1436	2128	5716	5643	2911	1193	3015	2360	2623	5446	1950	6308	1579	2736	3127	3226	1910	1804	2832	547	5411	2145	1927	3462	5010	1248	4648	2424	1779	3299	1939	2730	2078	2148
ENSG00000160293	1501	710	1945	1370	2550	150	2252	2122	1508	845	2208	4160	2120	3208	401	4511	1397	2826	2114	3930	3367	1832	2671	3037	3022	4483	2182	3959	1794	3033	3315	1617	5659	212	509	2449	4193	2472	1469	2267	2630	1331	2321	3905	3417	2210	1694	3549	1879
ENSG00000160294	2078	2535	3127	2523	3211	2773	4543	3108	2983	3029	2606	4771	2551	3354	3653	1810	2086	3263	4659	3616	2479	1699	2570	1923	3306	4678	3262	2617	3133	3054	3263	1855	4046	3526	1011	4234	3120	2118	4218	2821	1561	3057	1804	2181	1646	3522	1885	2336	2560
ENSG00000160298	137	151	70	684	173	264	398	145	247	165	143	387	265	237	220	80	204	149	576	370	94	128	124	170	666	271	348	187	50	472	245	398	218	282	109	447	214	148	103	303	299	133	542	88	186	110	289	100	177
ENSG00000160299	739	3052	1027	1366	1629	795	2048	1274	1675	1061	881	1951	749	1680	768	752	775	1397	1173	2707	1021	1060	1958	750	2242	2312	1223	1092	2951	1078	1361	959	1407	940	933	799	1454	991	815	1193	674	733	1417	692	1289	2938	892	1246	1634
ENSG00000160305	1106	4081	1055	2588	1261	1208	1609	1406	1074	1206	825	1866	1033	1079	1224	874	1197	1082	2162	1838	1085	1346	1517	807	1669	1182	1128	1257	2704	1677	1461	846	1255	1399	864	2280	1444	935	1133	951	840	1125	1126	912	1361	2024	987	1529	1313
ENSG00000160307	166	76	189	34	171	57	125	65	32	47	37	43	69	38	197	72	286	25	66	66	74	75	47	111	146	111	231	33	47	66	42	115	132	65	270	22	63	37	109	165	14	176	24	221	18	232	190	87	65
ENSG00000160310	3202	1943	2279	2398	2169	2824	1329	2160	1698	2701	1524	2400	2392	1932	2976	1671	2396	1914	3370	2255	1947	1818	2141	1378	2513	2101	3343	2817	2361	2469	2757	1613	2350	2253	1232	7604	2252	1182	3701	2700	1409	2002	1446	2065	1928	2166	2224	2509	2253
ENSG00000160318	12	17	11	122	20	27	55	54	82	30	72	21	43	87	11	43	33	28	9	105	45	98	47	52	63	13	23	18	11	70	76	114	37	65	29	6	26	33	7	43	73	26	42	17	58	29	52	24	43
ENSG00000160321	8	33	23	0	21	10	4	16	11	0	9	17	16	4	16	13	35	9	15	3	4	4	9	4	4	39	21	27	5	4	7	8	19	5	36	8	10	14	13	2	9	13	5	18	1	30	0	0	14
ENSG00000160323	54	124	35	168	62	138	285	99	89	153	98	230	78	187	122	101	124	149	423	100	67	177	235	54	559	81	47	115	204	142	166	230	118	151	493	191	77	129	59	101	96	34	250	66	138	46	100	108	61
ENSG00000160325	1427	320	1141	1583	1212	2170	1006	1182	1271	2333	1317	2005	1460	1634	1304	1896	1740	1842	1579	2192	1963	1320	1550	1552	1902	1629	1925	1939	722	909	1936	1038	2660	2527	1022	2527	1220	2259	2436	1748	1016	2524	1169	1642	1917	771	2237	2395	1056
ENSG00000160326	308	684	692	124	189	119	317	558	96	82	305	149	143	198	142	118	327	473	163	152	160	77	96	193	193	526	274	676	884	126	160	249	267	151	403	347	105	133	263	262	152	190	201	197	165	438	150	131	245
ENSG00000160336	1469	686	566	1128	420	663	547	395	1171	552	970	828	466	667	985	718	623	737	795	1742	952	510	713	830	572	687	583	603	906	864	904	865	1733	502	815	931	655	670	885	478	805	504	713	1092	967	596	552	552	652
ENSG00000160339	0	3	0	0	0	0	0	0	0	0	0	0	0	0	0	0	0	0	0	0	0	0	0	0	0	0	0	0	0	0	0	0	0	0	0	0	0	0	0	0	0	0	0	0	0	0	0	0	0
ENSG00000160345	44	1	51	217	100	105	127	91	106	54	67	55	157	173	57	48	256	57	21	96	38	51	77	179	100	39	122	53	135	54	92	197	58	150	137	68	72	103	66	153	132	76	114	43	48	300	47	27	194
ENSG00000160349	2	0	1	0	0	0	0	0	0	24	3	0	0	0	0	0	0	1	0	0	1	0	0	1	0	0	0	8	6	0	0	2	0	0	0	0	0	1	1	0	2	0	4	1	0	0	0	0	0
ENSG00000160352	287	601	68	284	491	193	475	370	238	227	813	465	249	491	129	373	264	166	150	291	483	319	252	555	63	224	182	411	575	302	205	1207	139	346	397	133	349	457	256	400	175	265	503	176	495	915	400	234	355
ENSG00000160360	229	444	343	59	276	114	208	249	82	97	440	212	120	206	125	501	126	208	150	311	135	105	385	196	44	1473	192	458	144	256	148	185	244	127	58	236	215	226	190	89	308	119	78	398	206	174	93	88	171
ENSG00000160392	675	58	596	665	712	646	472	554	1067	295	662	521	623	862	869	538	672	642	884	351	535	356	386	638	566	576	549	487	89	455	536	504	614	597	81	1033	530	701	654	527	718	618	778	463	774	139	545	204	558
ENSG00000160396	2	0	3	0	6	6	0	2	0	2	0	2	0	0	0	0	0	0	0	4	3	0	0	3	2	0	3	4	1	0	4	0	6	3	13	1	1	0	3	0	2	0	1	4	0	0	0	0	0
ENSG00000160401	58	251	57	147	205	152	162	120	111	47	93	152	68	175	67	156	92	98	118	91	116	105	124	222	229	62	108	78	164	39	120	131	64	78	63	75	127	119	138	228	125	84	282	63	97	98	120	80	51
ENSG00000160404	1081	137	413	963	565	1124	702	946	718	933	391	540	747	955	1106	610	1140	512	773	1009	659	641	640	738	836	386	1041	790	368	614	827	756	708	1018	903	1018	629	926	998	1118	837	818	735	513	572	198	1085	570	860
ENSG00000160408	1130	734	1321	656	1073	5291	725	916	376	2398	977	855	764	506	616	451	416	898	442	576	774	1560	747	590	293	1980	881	948	747	2763	606	637	1539	1150	801	923	1080	1393	1058	666	635	1087	314	915	410	1047	1535	582	1192
ENSG00000160410	3196	2383	4763	2298	3829	2967	2314	2818	5089	2217	3575	2347	1720	3059	3814	3087	2524	3671	2196	2028	3513	2141	1795	2982	3188	4365	3467	3122	975	1840	2684	2319	2904	3206	1273	2492	3388	1725	4485	2484	2895	3711	3004	2926	3562	869	3814	1891	3194
ENSG00000160439	739	1789	689	899	1275	1054	1285	1076	1582	711	712	653	945	1000	934	1067	1139	959	931	1068	960	1119	1224	826	955	476	746	671	1544	782	1113	772	555	819	423	615	724	1405	942	1447	1014	906	902	623	1000	1002	814	715	1252
ENSG00000160445	1766	696	1740	1331	2385	2130	1623	1676	1287	2070	1342	2109	1227	1626	1414	2073	1375	1647	1342	1746	2047	1561	1905	1363	1337	2855	1838	2243	824	1697	2286	1160	2644	1905	1026	1476	2322	1106	1907	1591	1173	2003	1867	1927	1411	654	2032	1277	1602
ENSG00000160446	2242	320	1517	3293	2027	4793	2089	3038	2550	3203	2665	1892	3869	2927	3746	2557	2600	1643	3232	1872	1728	2351	2119	2900	2964	1444	3858	2621	1142	2730	2615	2808	2469	3250	2015	4208	2141	2895	2264	2617	3202	3125	2611	2047	2016	868	3275	1354	3086
ENSG00000160447	478	86	413	393	760	471	1234	444	346	481	307	546	409	688	386	612	2004	273	285	188	378	458	651	384	672	741	424	895	343	474	306	1006	1978	482	635	827	321	222	275	384	397	398	405	599	557	946	981	469	508
ENSG00000160460	20	254	23	11	31	12	151	108	18	25	15	25	15	1	15	9	3	10	9	293	19	9	13	6	4	1449	5	10	156	17	13	13	22	3	0	43	17	21	35	16	13	13	498	28	11	38	29	0	6
ENSG00000160469	70	387	165	458	131	83	355	96	87	51	230	103	98	113	77	139	73	242	51	76	240	71	45	236	262	297	43	245	202	234	148	171	32	87	58	60	142	141	81	420	128	115	300	136	186	147	58	210	67
ENSG00000160471	14	216	60	53	22	352	308	163	63	17	69	5	125	63	73	45	24	134	20	13	127	112	43	86	61	308	30	4	11	40	17	2	39	35	29	1	19	72	62	147	84	79	97	73	22	104	72	49	212
ENSG00000160472	1	0	6	1	10	1	6	3	8	3	2	0	0	1	11	0	0	0	0	4	2	2	0	3	6	4	0	2	0	5	4	22	0	0	0	4	1	11	0	19	7	7	15	1	1	0	0	3	0
ENSG00000160505	0	0	0	0	15	0	0	0	0	6	0	0	0	0	0	0	10	5	0	34	0	0	0	0	0	92	0	0	0	0	0	0	0	0	0	0	0	0	0	4	0	0	5	1	109	1	0	0	0
ENSG00000160539	99	95	115	22	86	43	33	80	39	24	52	67	86	38	40	27	68	70	14	42	80	48	36	47	12	114	105	74	61	28	51	80	70	29	143	82	56	51	98	40	33	68	35	109	56	104	47	40	59
ENSG00000160551	1227	7696	3708	1970	3884	2026	2347	2647	3361	2321	3034	3428	2235	2220	1689	2796	1363	3440	1410	2647	2759	2661	2215	2009	4263	4569	1488	2505	4125	1792	2183	1982	1869	1999	1894	1022	2306	2007	1332	1607	2084	1836	2525	2935	3399	3501	1117	2303	2015
ENSG00000160563	984	140	467	655	778	638	352	532	658	408	791	438	704	827	604	498	1864	541	908	590	460	555	468	593	516	531	1019	712	275	547	536	1711	445	679	1087	701	534	524	854	893	846	530	833	555	719	475	754	582	795
ENSG00000160570	1409	1115	1593	1206	1657	2105	1931	1369	1729	1346	1620	1000	2580	2241	1328	1461	2342	1460	1567	1524	1656	1350	1495	871	993	940	1177	1220	930	1172	1793	1981	2167	885	1116	1149	1084	1699	2095	1584	1434	1363	1536	810	1021	1850	1719	728	1886
ENSG00000160584	1903	1462	1328	780	1269	906	1234	1446	1377	866	1093	1682	551	1254	1678	1260	641	1041	3550	1818	1656	948	1252	1446	809	1955	1012	649	607	1039	1037	591	1488	918	423	2130	1411	633	1150	882	965	1008	880	1499	1065	395	810	907	942
ENSG00000160588	921	464	497	626	769	851	862	944	798	796	959	708	878	1265	1024	961	569	1061	1018	1265	1286	1306	970	532	900	269	1001	443	355	705	931	1203	1070	739	514	1205	547	851	412	1008	812	547	444	733	808	232	716	1040	998
ENSG00000160593	641	241	904	184	184	198	288	838	160	365	397	185	150	248	429	122	136	140	584	213	315	307	112	232	98	575	349	378	340	686	267	111	228	163	179	527	211	124	328	252	109	524	65	466	64	299	410	244	735
ENSG00000160602	102	185	104	503	169	218	277	150	253	281	183	369	261	200	213	186	305	275	227	275	288	258	150	252	822	136	109	240	420	138	298	354	139	436	307	376	145	256	107	270	217	125	431	194	407	220	89	274	201
ENSG00000160606	210	459	153	764	343	524	283	455	965	522	561	775	2168	819	498	485	1049	589	854	239	638	660	384	813	1123	131	240	643	548	632	582	1097	124	1015	5698	508	278	407	265	450	975	303	2060	245	1386	875	837	940	329
ENSG00000160613	2974	9263	1779	1276	1944	2349	2222	2405	1853	1750	1227	1789	1001	1302	3309	1361	1093	1298	3922	1428	1643	2194	845	1354	1064	1812	1829	765	2024	1882	1418	647	1901	1286	409	3565	1882	1758	1473	1779	930	1959	695	1737	674	1656	1286	883	1874
ENSG00000160633	3571	5598	4225	5259	5340	2407	4255	3014	4502	3565	4650	3828	2838	5081	3355	5092	2580	4701	3100	4177	4582	3061	5564	5153	5306	4895	3408	4692	1464	3983	5029	2767	3745	4502	1970	3720	4414	3614	4609	4231	4595	3775	6693	4725	6400	3212	3259	3344	3580
ENSG00000160654	127	11	146	113	155	67	104	99	81	139	199	69	118	118	116	51	88	25	83	55	85	160	39	99	31	464	87	20	167	133	68	63	25	104	37	66	81	62	107	126	70	185	65	177	21	218	282	88	396
ENSG00000160678	22	3	30	72	22	69	37	19	18	25	24	27	24	34	31	18	36	36	38	185	28	33	24	17	68	47	25	298	24	37	34	106	54	26	100	11	25	34	75	29	79	14	48	28	39	7	18	38	33
ENSG00000160679	4063	2728	3333	4225	2889	3032	3526	3036	2800	2315	3273	3477	2053	3060	3582	3161	3383	2979	4550	3066	3040	2546	3228	3445	4034	4989	3242	3477	1467	2741	3093	3964	3455	3606	2527	5176	3178	3991	4623	3943	3142	3140	2889	3660	2948	2044	2976	1921	3367
ENSG00000160683	2	4	6	0	30	0	0	2	0	3	0	0	5	0	0	0	0	12	0	2	7	0	0	0	0	47	3	6	5	0	0	0	0	0	0	0	1	0	4	4	0	9	1	7	0	0	0	0	2
ENSG00000160685	3123	3732	3178	3653	2173	3577	4500	4311	3720	3436	2912	3866	2269	2694	2320	2480	2456	4991	2448	3896	2791	2500	2239	2155	2737	2208	3235	2290	5788	2735	2742	1746	3963	2198	2535	2327	2824	2842	2783	3192	1863	5380	2618	3560	1801	3621	4373	3853	2982
ENSG00000160688	2530	560	1645	2598	1915	2030	1446	1814	2302	1488	2031	1964	2230	2190	2341	1281	3655	2444	3000	854	1345	1778	1181	1658	2159	1608	2503	1631	1939	1596	2083	3403	1613	1480	2054	2021	1635	1430	2531	1875	1963	1225	1676	1289	1892	2285	2960	1760	1947
ENSG00000160691	2799	6820	6597	5521	4067	3988	4115	3989	2224	3339	3675	4788	3162	2899	2248	2653	2392	5197	2051	4214	4060	3231	2611	3717	3387	4008	4129	4199	3124	2375	3829	2967	3869	3663	3545	2876	4115	3730	3798	3575	2744	3863	2365	4968	2883	2872	4509	2887	3730
ENSG00000160695	1775	807	1366	1764	1326	1294	1212	1733	958	1714	1403	1960	1279	1469	1934	1823	2316	1183	1798	1722	2156	1594	2157	2197	1585	1364	1728	1064	1405	1362	1448	1668	1995	1450	938	2234	1964	938	1592	1671	1044	1104	1108	1566	1566	1625	1462	1689	1454
ENSG00000160703	1010	334	580	522	735	1072	649	1308	390	1455	500	963	568	658	1045	640	797	486	391	492	665	518	750	485	299	357	609	523	1442	596	580	572	734	578	1591	1954	465	813	423	322	540	1075	401	752	892	1211	807	965	708
ENSG00000160710	7619	16738	17359	10677	12965	11274	12679	12409	11456	12454	10774	21907	6793	11138	7747	8746	6607	17708	5847	13743	9485	8440	12192	10116	6317	17163	9887	9939	20521	7974	9037	5309	12192	9005	10599	5571	11456	9687	10599	8193	9712	10130	10341	15024	7619	17809	10341	9402	15772
ENSG00000160712	236	2923	486	287	356	274	409	835	495	742	301	409	229	271	242	296	132	495	188	306	261	552	378	232	452	1274	325	267	878	514	273	87	597	264	337	103	535	332	322	360	322	866	185	492	206	1132	750	754	769
ENSG00000160714	1401	3453	3956	5279	2452	3459	2342	2054	2317	3542	2518	3655	2524	2835	1861	2235	2206	4199	1523	4015	2664	2457	3793	2752	3935	4584	3105	3284	3864	2441	2846	3218	2890	2938	6037	1352	2799	3064	2501	3553	2283	2520	2786	3202	3121	4327	4341	4329	3300
ENSG00000160716	6	60	15	5	8	0	23	4	10	8	10	7	0	0	119	8	7	9	3	497	11	2	2	7	6	3247	11	3	44	4	2	22	10	0	0	166	3	1	7	2	8	5	1636	10	82	1	0	13	6
ENSG00000160741	1363	1207	2057	2388	1672	1734	1609	1450	1157	1277	1470	1823	737	1761	866	1144	1385	2158	2085	1384	1853	1240	1031	1464	1798	2206	1045	1824	243	1008	1477	1393	1353	1714	1007	1209	1350	1460	1602	1716	1324	1043	1403	1490	1237	527	1696	982	1829
ENSG00000160746	1602	478	1554	1369	992	1676	1496	1269	1848	1681	1005	1584	1038	1619	1722	1753	1731	1501	2699	1133	2165	1824	710	1285	1368	846	1831	1712	531	1209	1412	1096	2011	2340	996	1854	1700	1051	2472	2097	1193	1941	1321	1789	1229	596	2177	1379	1276
ENSG00000160752	5817	2312	4448	5616	2744	3101	5229	7347	3077	2172	3517	4981	7537	3200	3256	2631	6367	7124	2536	4807	2968	4026	2474	3816	5443	2590	4746	3715	12409	4776	3322	9462	3779	3160	10400	2973	2469	5809	4149	6618	2233	5847	3517	2977	3303	6777	4010	6673	4958
ENSG00000160753	1370	3721	2263	3204	2076	2919	2183	2315	1504	1995	2265	2716	2199	1547	1561	1478	1844	2787	1590	2304	1637	1820	2019	2333	2237	2520	1668	1971	2008	1579	1766	2487	1566	2306	6272	1186	2155	3927	1829	2213	1439	2700	1697	1981	1642	3191	2982	1659	2867
ENSG00000160766	70	9	59	417	86	73	192	50	96	44	91	103	35	82	82	45	22	118	211	64	159	99	145	107	332	43	80	71	93	72	78	144	47	133	100	131	114	82	104	118	58	29	114	38	53	44	36	69	85
ENSG00000160767	566	782	1445	1509	1385	1349	2045	1815	1336	877	1119	1679	1529	1810	834	1058	736	1702	1354	885	895	907	1960	1713	1340	2129	851	1326	694	763	984	1114	1162	1478	2305	948	1319	1527	1496	1209	1492	1023	1502	1054	1226	686	2238	664	1984
ENSG00000160781	15	155	43	446	72	75	122	62	80	182	53	74	55	95	51	51	116	96	80	343	60	37	488	40	183	81	93	140	67	138	186	223	37	729	219	90	50	151	38	43	75	55	111	53	83	48	64	32	71
ENSG00000160783	1062	357	765	1114	617	871	432	642	631	656	685	935	888	806	825	486	1960	880	710	498	630	555	845	746	937	702	915	1006	762	912	723	1358	1106	856	547	1214	423	936	1171	657	783	563	680	674	717	585	1189	547	434
ENSG00000160785	1042	1946	1499	1685	1295	1599	1287	1345	1214	1133	1177	1922	698	1176	910	745	1264	1800	1129	1756	1021	800	773	1357	1047	1869	1229	824	1084	1062	961	958	1532	1095	1315	1338	985	1279	1947	1091	978	1285	1106	1146	800	709	1166	847	1401
ENSG00000160789	22357	8168	15534	11224	18596	13687	16172	22746	10213	13714	8218	11274	11944	12657	10227	9122	21145	18961	9101	11986	11924	13316	18246	11401	11630	12588	16379	12386	12965	11784	14303	6081	19669	11512	6300	9450	9354	22651	15059	11493	16692	13857	10005	15969	7668	13062	14685	9913	13113
ENSG00000160791	510	104	776	158	136	95	141	300	89	162	273	237	75	204	309	109	140	126	218	138	168	129	120	225	74	412	162	142	339	164	170	129	140	105	171	292	234	114	210	191	167	224	85	534	58	397	194	186	607
ENSG00000160796	7107	16602	5072	6385	4942	11864	6577	7003	8539	7897	6009	5939	2295	6929	6852	5584	3030	5061	13475	11258	7025	5436	9057	2208	6367	4587	6751	6029	7271	6798	9953	5083	8575	6246	2974	5843	6503	7359	5453	4034	3698	3064	9377	8006	3707	4026	2176	7974	4866
ENSG00000160799	1844	598	909	1788	1139	1396	1126	920	1153	988	913	923	1173	1431	1539	1212	2136	1091	1519	1281	1505	812	1045	1182	1490	1133	1336	1717	923	1140	1294	2252	1216	1512	928	1577	957	1530	1287	1817	1488	1152	1797	1222	1665	1075	1029	2004	890
ENSG00000160801	45	181	28	3	45	6	0	17	14	25	8	15	0	7	18	12	7	14	7	5	16	16	5	12	6	90	17	27	0	6	9	13	19	9	0	40	14	17	17	1	10	19	4	32	13	0	7	13	4
ENSG00000160803	2111	1889	3229	3018	2984	2867	2760	1973	1889	2069	2601	3332	1624	2325	1661	1907	1369	4097	1927	1793	2217	1383	2096	2726	2092	2007	1797	2332	1508	1636	1911	1937	1715	2049	2856	1289	2274	2302	2246	1913	1569	1530	2856	2618	1715	1447	2148	1508	1373
ENSG00000160808	6	28	4	0	5	3	0	3	6	3	6	0	0	0	1	4	7	3	4	0	6	0	3	0	0	4	0	3	0	2	0	65	0	4	0	113	1	1	8	1	1	3	0	6	89	13	0	3	2
ENSG00000160813	646	167	452	1660	702	799	666	496	536	1018	1004	936	1849	734	1040	949	1141	630	1573	392	601	918	533	1350	1136	410	841	791	897	1304	1065	1897	534	725	466	415	950	569	858	808	1312	663	1449	536	777	1133	1581	578	945
ENSG00000160818	1631	483	2370	2276	1716	1068	2011	1183	2161	925	1400	2003	944	1896	1538	1593	1993	3525	1369	1256	1714	954	1633	2472	1885	2695	1384	1471	653	1483	1488	1651	1814	1476	1195	1277	1643	2207	2307	1781	2139	1272	2033	1779	2132	1444	1746	2000	1047
ENSG00000160838	0	29	0	7	1	0	3	0	5	3	1	0	0	7	3	1	0	0	0	0	1	0	20	0	2	7	2	0	0	4	0	0	1	5	0	12	0	1	0	0	1	0	1	0	1	1	0	0	0
ENSG00000160856	34	18	75	7	133	20	21	58	30	32	9	17	10	11	26	33	5	160	26	45	28	25	30	55	0	1120	16	82	24	3	32	5	15	12	9	3	25	19	30	43	8	48	13	90	0	72	18	6	96
ENSG00000160862	3361	278	1304	7154	588	1711	1457	2117	959	4554	1825	625	4055	1293	8201	1431	2660	1044	15891	13583	84	4991	2341	1111	2303	379	2130	2840	570	2681	6002	3042	4081	258	1388	5518	5005	3807	5426	6340	2366	2255	2755	1772	1463	603	9927	4530	615
ENSG00000160867	2545	1553	2508	4036	2841	3275	850	6326	7807	3808	4498	4498	1201	8903	7950	2749	5220	2344	9197	6825	4965	4793	5081	1257	8494	1385	7769	5843	3311	5315	4839	7682	5364	3202	1669	5709	5943	4343	5462	7646	5226	1330	7577	4905	6335	1488	3973	4788	2445
ENSG00000160868	6	1	5	16	0	13	74	14	0	24	6	5	73	1	26	8	23	18	12	62	1	33	27	6	9	0	3	206	21	10	14	4	823	11	8	3	5	5	5	4	0	22	2	1	6	2	0	6	0
ENSG00000160870	10	28	16	28	2	20	9	8	2	47	6	13	28	14	3	20	42	10	0	15	17	19	14	14	43	1	12	25	13	41	23	13	29	12	5	12	22	11	36	24	2	8	4	10	11	51	29	27	8
ENSG00000160877	2893	3801	4614	3712	5966	2964	4554	4634	4026	2642	5616	4221	2615	3884	3118	3567	2858	4387	2872	4528	3368	1839	3211	3329	2872	3238	3665	3568	2812	2303	3536	3610	1848	4036	1371	3373	3482	4849	3702	4029	5220	4952	4952	3920	5554	2159	2784	2298	4526
ENSG00000160882	0	0	0	0	0	0	0	0	0	0	0	0	0	0	0	0	0	0	0	0	0	0	0	0	0	0	0	0	0	0	0	0	0	0	0	0	0	0	0	0	0	0	0	0	0	0	0	0	0
ENSG00000160883	714	539	1204	44	41	117	106	942	39	25	247	156	89	58	206	92	130	497	169	140	132	153	209	156	56	22	205	942	696	112	72	170	458	69	88	225	116	141	301	98	133	132	70	197	14	381	146	23	363
ENSG00000160886	18	0	6	0	0	0	0	2	0	0	7	0	0	0	0	1	8	0	9	2	0	0	2	3	0	2	111	0	0	0	0	4	4	0	6	2	0	0	5	0	0	0	0	0	6	0	16	0	2
ENSG00000160888	2790	11420	8135	15097	8319	2279	14590	6259	3770	3936	12005	4937	4729	4532	2593	8612	2111	8784	1524	3622	4887	5531	2658	4093	3178	3243	2621	3652	2912	4923	3989	9240	2523	7792	5100	1864	3358	3775	5029	25592	4272	13341	9187	7457	5990	3382	3682	4528	3668
ENSG00000160908	834	555	793	1441	1088	736	899	490	847	1133	643	835	905	749	991	901	751	994	914	681	500	600	661	716	1028	707	690	674	785	994	1370	921	1037	749	532	635	914	622	1177	1001	850	911	1070	538	576	954	1085	581	582
ENSG00000160917	858	1713	748	1682	1368	919	857	658	1339	1250	1163	1254	2296	1370	1627	847	1244	889	1830	873	487	975	960	1417	1375	653	1189	900	1630	1701	1036	2215	1011	1058	1787	922	1311	1195	1083	1067	1196	1096	1936	713	1026	2089	1518	1195	1303
ENSG00000160932	5147	1202	9614	2863	12171	713	2220	6363	1065	1491	2967	4666	12045	1075	5468	6508	5514	8953	9687	10033	3066	2942	8353	4944	9811	8077	10694	5986	7228	2709	2934	8467	5203	382	10645	6098	773	6272	7228	2599	5716	2888	7025	5449	4671	5318	5919	2601	13316
ENSG00000160948	5885	2190	2865	4049	4155	6841	4367	3842	3230	4013	3527	4147	7290	3469	4191	4827	6597	3918	6233	3343	4673	4696	3587	2936	8310	2873	6446	6148	3059	3730	3856	6385	4675	4751	7710	6552	2957	2801	4639	5581	3724	4423	3598	4070	3537	3445	6255	4202	4268
ENSG00000160949	1585	2217	965	1771	2636	1548	3037	1350	1953	998	1276	2259	1363	2856	1270	988	1019	1613	2045	1775	1038	986	1985	1087	5488	1067	1709	1785	1785	1716	1278	1661	1618	1472	751	1771	1659	1690	1109	1338	1095	1569	2105	975	1422	1568	958	925	1516
ENSG00000160951	17	12	9	3	24	50	2	22	19	51	35	14	0	49	53	14	36	5	30	0	7	26	5	6	14	20	37	6	1	44	30	8	36	4	29	28	4	3	38	10	3	19	13	12	7	0	55	3	16
ENSG00000160953	1135	5741	1343	1180	2208	895	2061	1248	1288	1406	1495	1446	1112	1539	753	1269	661	1825	1356	1717	1845	1085	964	1343	1477	1335	1157	1658	1639	1815	1629	1508	1293	1224	1042	1675	1217	1673	1292	1132	897	1123	1286	1086	956	1853	842	868	1127
ENSG00000160957	1460	1697	693	2081	3135	1504	3360	1252	2461	844	2153	2817	1497	3128	1331	1547	1129	2285	3804	2105	1009	1319	2083	1941	7372	1659	1853	2069	1336	1904	1431	2586	2447	1407	751	2516	1653	2315	1022	1354	1860	1258	3642	1294	1578	1660	1141	536	1332
ENSG00000160959	907	2110	837	1698	2065	1492	1952	713	1465	1065	1166	2446	1676	1336	770	1303	1023	1893	1754	912	1270	1388	913	1262	4104	872	1500	1424	1539	1278	1112	1443	1805	1090	1751	1244	1210	1162	1180	1351	1027	854	3656	1418	1448	1699	929	962	1032
ENSG00000160961	286	1612	255	390	332	216	236	193	272	203	348	389	211	264	131	232	261	291	469	243	382	310	296	291	324	308	255	216	189	300	301	736	178	166	476	299	210	227	230	145	237	191	238	300	278	227	209	234	172
ENSG00000160963	11	8	33	0	3	1	0	14	2	5	0	2	9	1	1	3	15	3	7	4	2	0	13	3	4	187	5	15	49	0	2	16	1	1	0	1	0	0	2	2	0	0	1	6	8	29	0	8	4
ENSG00000160972	2386	1328	845	2117	2325	3320	4129	2123	2169	2050	1155	2738	2860	3090	1712	1974	1606	1972	4252	1598	1499	1781	1428	1603	5367	593	2731	2603	1204	2333	2421	1655	3825	1407	522	2545	1608	1844	2031	1968	1678	1539	2618	1340	1266	660	2468	1146	1437
ENSG00000160973	67	22	21	28	8	31	69	19	25	24	8	27	9	0	1	18	7	33	11	20	16	28	8	24	40	8	12	6	40	37	14	16	13	20	0	7	9	14	5	34	23	73	61	9	10	16	25	0	0
ENSG00000160991	640	1311	1935	1084	1354	849	392	593	715	815	882	1611	801	653	920	1239	360	1249	1558	596	607	682	385	977	961	3199	1062	909	478	2533	1123	615	612	726	207	719	2145	504	730	767	439	1051	1075	1226	1050	633	537	1134	721
ENSG00000160993	383	5	329	666	554	443	303	319	373	557	343	438	657	549	501	417	424	395	686	273	185	204	333	505	555	194	295	442	337	437	434	444	363	417	154	762	512	420	526	325	558	370	824	304	374	332	448	232	287
ENSG00000160994	0	0	0	0	0	0	0	0	0	0	0	0	0	0	0	0	0	0	0	0	0	0	0	0	0	0	0	0	0	0	0	0	0	0	0	0	0	0	0	0	0	0	0	0	0	0	0	0	0
ENSG00000160999	111	191	164	354	202	99	190	257	138	121	123	262	330	395	238	228	303	125	480	148	72	185	233	288	389	263	122	153	240	242	301	83	82	156	115	133	330	190	191	207	202	160	424	130	70	67	320	124	240
ENSG00000161010	581	918	229	999	370	434	782	372	561	510	467	534	322	592	345	374	238	362	982	442	581	879	595	545	1026	531	361	463	301	732	578	790	391	615	577	791	518	437	311	784	583	206	549	365	334	386	380	302	541
ENSG00000161011	7215	10459	10400	12432	9389	9913	6847	7537	10341	10954	8717	6668	7544	10789	6831	8717	11103	11550	5007	8423	14489	8794	13527	14989	8485	5108	7626	11456	8457	9474	6414	5491	9913	9953	7800	4048	12635	6436	7008	18900	9016	6102	11570	9862	12322	12108	10400	17065	20368
ENSG00000161013	9579	6957	7517	14989	10903	11512	10599	10870	18777	13013	8575	10903	14393	14121	12150	11688	10088	13088	14303	9366	16832	14718	14455	10853	23967	4994	16132	9332	12476	15278	15423	8736	11401	8622	16467	12364	17708	10522	12087	16467	7517	13423	12679	10506	10341	10130	25998	22938	15423
ENSG00000161016	98804	26544	44053	81655	131908	75633	95324	40758	102795	60062	65350	112282	197825	131908	79453	75633	79453	98804	131908	51457	77488	89239	70765	95324	197825	67897	77488	124440	40758	89239	81655	131908	112282	70765	42763	124440	75633	77488	98804	67897	102795	57410	140149	89239	95324	72350	117691	60062	65350
ENSG00000161021	1290	6242	1988	1630	2400	2475	2178	1711	1999	2479	1620	2573	1591	1936	996	1711	1049	1935	1042	2855	3119	2086	2143	2246	1471	1903	1867	2013	2156	1564	1708	2047	1534	1851	3522	868	1984	2152	1440	2245	1615	1802	1882	2394	2404	2524	2059	2340	1721
ENSG00000161031	2	0	0	0	2	1	0	9	0	0	0	0	0	1	3	0	0	0	0	0	0	0	0	0	0	1	3	0	0	5	0	0	0	3	0	0	1	0	0	0	1	2	0	0	0	0	0	0	4
ENSG00000161036	998	976	989	963	1513	1183	706	955	753	1016	1067	1283	1441	1169	1442	829	1246	1141	1551	1327	555	644	983	1251	1410	979	1097	924	2170	1117	998	1429	618	855	988	1071	1528	954	846	755	963	1480	1573	479	749	1746	1032	995	1063
ENSG00000161040	2	517	7	44	18	37	16	19	14	10	14	25	53	14	29	17	48	14	42	18	14	13	7	66	70	5	18	11	108	8	34	25	3	16	13	2	24	17	10	27	12	30	27	9	17	151	37	20	15
ENSG00000161048	960	1490	986	1541	737	1188	906	825	1047	1524	846	1324	1493	1015	1337	976	1133	1053	1230	823	711	1294	819	710	999	304	1187	704	2003	1336	1605	1219	756	897	1100	797	1488	1130	1145	1082	819	1351	1251	692	617	760	1412	875	1465
ENSG00000161055	1	0	3	0	16	3	0	1	0	7	0	1	9	1	0	33	0	0	0	0	0	4	1	0	2	7	0	1	0	0	0	2	0	1	0	0	1	0	0	0	0	0	2	1	0	0	11	3	0
ENSG00000161057	7725	667	3727	4171	4290	3373	2437	4182	2613	2551	4400	3019	5449	3835	6568	3627	7974	3837	7814	2432	1968	2863	2909	4591	4276	2671	4983	3617	2690	4960	4595	4380	3439	3092	4267	5171	5433	3745	8159	4673	3842	4193	4900	2981	2860	2532	5414	3297	4652
ENSG00000161082	23	11	20	390	36	24	48	6	5	3	17	27	50	39	5	62	21	7	171	13	56	8	5	244	0	61	10	33	22	2	86	5	1	71	33	3	51	1	61	127	39	9	146	62	201	17	44	13	2
ENSG00000161091	3791	2557	3343	1410	3788	2245	1696	3915	2490	1058	2856	1212	1495	2994	2026	2327	1654	2590	3382	2686	1728	1940	1917	2539	2457	2029	2291	2174	1871	1769	2405	2411	3062	1898	1135	2450	1949	3544	3139	2286	3526	2678	2082	1913	3645	1351	1508	1340	2686
ENSG00000161133	0	0	6	11	4	3	0	0	8	12	3	1	0	27	3	0	0	0	0	3	1	0	39	0	16	2	26	0	1	0	0	5	9	12	5	6	0	3	2	9	3	4	0	6	44	3	0	36	0
ENSG00000161149	2	1	3	11	6	0	6	3	6	8	1	1	13	10	11	6	0	0	6	20	8	0	3	1	9	17	2	0	2	5	4	5	8	14	0	8	0	2	4	2	2	2	27	3	8	0	9	2	2
ENSG00000161179	1279	399	799	2167	2899	1646	1432	1820	2669	2231	1241	2091	3306	1769	2794	1382	2390	1157	1679	1017	892	1558	1571	1588	3465	478	982	901	2049	1746	1580	1463	1292	2276	2857	1501	1690	1809	1335	869	2129	1244	1759	714	1756	2890	1531	1484	2621
ENSG00000161180	9	2	3	7	2	0	16	0	2	13	4	5	0	0	6	8	12	9	12	10	10	14	1	3	22	1	5	3	14	4	0	0	4	4	88	5	5	7	2	9	8	0	5	0	7	8	0	0	2
ENSG00000161202	3436	6547	3770	3710	3261	2678	2648	3021	3266	2972	2699	4039	2285	3302	2690	3591	2407	3874	5551	4250	3897	3556	3530	2751	3171	5291	3175	3708	1733	2682	3749	3400	2513	3133	4309	3044	3864	2821	2590	2460	2617	2441	4085	3943	3491	1910	3041	2949	3177
ENSG00000161203	11456	5705	8924	7385	9309	8431	7710	10445	6456	8512	6029	9286	7974	8127	9343	8086	10630	9343	11903	12192	8371	6186	8873	7100	7365	9639	10185	10836	9875	8397	7143	6489	11803	6974	9462	11883	8201	9274	8924	7470	9079	6951	10726	10870	7725	10088	9343	5081	8983
ENSG00000161204	2542	1176	1904	2088	2119	1905	2019	2393	1789	1620	1464	1953	1677	2494	2199	2220	1393	2482	3140	1592	2026	1429	1255	1851	1683	1752	1942	1888	1337	1678	2339	1495	2051	1778	930	2484	2261	2159	2498	2295	2172	1658	3757	2321	1632	1770	1950	1449	1768
ENSG00000161217	2603	2222	2592	2344	1930	1734	2892	2665	2082	2316	1874	2210	1705	1990	2618	2305	1878	2757	2505	1833	2654	1624	1756	1823	1538	1942	2375	1803	2400	1974	3350	1635	2238	1454	1386	1919	2705	1852	2273	2591	2125	2545	2532	2680	1596	1715	2760	2182	2523
ENSG00000161243	25	0	45	5	19	3	33	30	6	8	22	16	55	7	41	27	33	21	3	3	34	14	14	22	0	77	12	101	4	14	7	15	21	4	5	21	15	5	34	12	13	7	7	26	101	37	22	3	10
ENSG00000161249	917	1006	264	230	1743	343	144	116	59	853	202	132	92	310	186	121	169	84	161	1182	214	241	1187	113	374	365	109	1151	0	822	142	472	590	1420	621	80	49	29	36	44	1097	392	888	180	201	1303	64	144	1398
ENSG00000161265	108	36	140	443	126	172	155	89	242	149	264	145	61	226	114	87	117	174	110	238	172	186	173	160	250	158	180	95	150	154	181	370	54	196	221	80	105	231	62	171	317	130	192	123	148	206	155	134	246
ENSG00000161267	7124	1056	1216	3938	1601	2836	5809	3379	3153	2970	1408	2284	2337	3561	4851	2365	4193	2547	10213	2242	2145	2819	3920	1220	2623	1341	3394	1934	3109	3880	4908	1697	3782	3480	1367	11383	3541	2466	3976	2848	1310	3959	2739	1838	1192	1734	6577	2618	2555
ENSG00000161270	2	12	9	21	49	12	26	10	7	5	2	0	11	1	47	0	98	8	0	35	10	0	20	1	2	538	2	14	11	10	0	9	0	5	0	0	0	5	22	0	3	3	56	6	8	10	0	2	10
ENSG00000161277	134	32	173	225	149	240	105	141	262	203	207	191	192	279	206	197	232	178	161	120	209	132	235	195	295	65	147	171	12	196	147	178	119	197	66	187	231	221	188	249	145	209	198	129	279	59	215	208	140
ENSG00000161281	421	88	158	56	268	73	54	104	111	58	124	132	220	121	215	118	315	128	97	52	103	76	103	142	46	77	181	151	54	112	80	341	118	116	332	370	112	103	171	86	184	75	69	160	168	111	107	95	113
ENSG00000161298	38	143	25	90	26	8	18	20	30	10	48	46	22	49	12	23	9	21	0	29	22	41	18	19	22	21	35	32	73	27	12	33	19	14	20	25	45	14	40	83	22	14	9	44	30	26	56	40	35
ENSG00000161328	57	595	338	466	96	177	241	91	291	106	138	650	242	519	59	200	106	183	339	628	171	161	595	214	610	81	223	97	118	120	226	370	188	124	58	126	217	143	99	307	76	137	242	44	308	107	192	54	71
ENSG00000161381	600	1927	635	169	312	177	155	305	237	196	418	527	178	422	328	269	412	468	375	376	500	412	329	490	171	571	467	559	184	278	303	282	466	337	651	885	372	289	398	172	401	179	279	587	368	478	202	300	227
ENSG00000161395	1519	280	1687	2297	1310	1690	1076	832	2695	3132	1012	1770	1172	1479	2176	1457	1569	3342	3455	1564	2481	1705	1333	837	3092	1518	2530	1705	647	1666	2210	1666	2035	1147	486	3902	1772	1436	2219	1458	1210	1641	1373	1867	1591	473	1583	1110	680
ENSG00000161405	419	253	751	444	1869	460	313	728	1822	949	626	469	227	628	587	212	220	835	492	301	265	244	694	357	157	5578	229	323	973	532	564	88	239	782	190	678	351	565	589	414	507	708	652	894	106	793	425	440	2324
ENSG00000161509	23	34	18	24	12	6	7	9	151	11	16	44	22	42	77	21	3	13	7	150	34	30	179	32	72	62	5	14	44	90	9	5	13	70	0	244	32	54	48	24	24	23	47	13	8	41	22	54	6
ENSG00000161513	429	149	257	467	255	566	780	1064	627	1171	734	482	1333	557	2203	514	865	438	629	869	354	856	1496	1016	656	365	383	908	1131	1605	750	438	608	888	418	1997	636	955	564	553	1042	1163	574	286	388	1209	561	683	1106
ENSG00000161526	1185	1856	1855	2069	1724	1398	1834	1438	2278	1518	1901	1261	1417	1753	1906	1719	1685	1950	1149	1701	1510	1566	1736	1554	1908	1627	1144	2349	2060	1745	1446	2419	999	1542	2120	1377	1492	1662	1468	2033	3070	1274	1910	1647	2482	2454	1133	2176	2106
ENSG00000161533	2084	3447	3122	3047	1983	3678	2981	3277	5417	5420	4746	3068	3888	3727	4627	5133	2807	4939	2878	2121	4550	5459	3655	2993	3456	1418	3013	3755	5337	4706	5511	2554	3826	3009	3290	3147	3276	2253	3421	4191	3110	4537	2693	3724	4265	2709	2822	4678	3439
ENSG00000161542	886	2513	1431	1383	1003	1893	1000	1360	1835	1790	1516	1545	1818	1384	1596	1568	1776	1652	991	1683	1269	2348	1531	1905	1542	882	1343	1430	2271	1520	1162	2422	1123	1388	4180	1181	1273	1088	1238	1759	1264	1338	1764	1381	1520	2400	1664	2241	1651
ENSG00000161544	1000	561	1094	281	1422	428	455	724	470	388	1014	635	407	508	783	409	806	698	515	437	707	439	360	1098	230	660	1034	879	44	616	483	243	758	631	6	1098	562	392	853	371	985	701	356	903	595	131	477	249	494
ENSG00000161547	2591	8736	3701	8414	5478	4423	5475	4179	6441	4611	7905	5018	7483	5303	3068	5067	5931	6508	1628	5847	5171	10677	5327	6841	7347	6820	6400	6436	8765	5839	4441	12941	3981	5013	16297	1782	3804	6045	2755	6286	8201	4989	7510	4402	9218	8061	5820	5340	6423
ENSG00000161551	170	278	133	423	92	193	144	54	481	235	350	255	187	192	116	455	31	140	268	506	548	395	57	262	286	183	148	162	152	203	94	522	221	205	168	365	226	202	222	157	227	63	385	245	403	181	237	18	70
ENSG00000161558	196	25	167	387	169	572	360	224	407	479	188	170	387	301	494	240	250	181	341	179	303	280	338	185	379	104	344	181	150	354	389	397	173	483	362	460	209	312	310	375	166	324	347	210	339	74	271	154	298
ENSG00000161594	9	0	0	0	2	0	0	0	0	0	0	1	0	0	2	0	3	0	0	0	1	0	0	4	0	0	0	0	2	3	2	4	0	0	5	0	0	0	0	1	0	0	0	0	1	1	0	0	2
ENSG00000161609	0	15	3	5	0	1	0	0	0	0	4	2	0	0	9	0	0	0	0	0	0	0	0	0	0	0	2	0	42	0	0	0	0	0	0	0	0	0	0	0	0	0	4	0	0	12	0	0	0
ENSG00000161610	2	0	0	14	1	1	0	0	0	0	0	0	31	0	2	3	8	0	9	7	43	2	2	3	14	0	0	0	0	0	13	0	0	1	0	0	0	1	10	2	0	8	8	0	0	0	2	0	0
ENSG00000161618	1650	778	1803	1502	2497	2326	1356	1728	2134	1441	2097	1415	1667	1456	3714	945	1842	1232	1181	1376	1111	1177	2295	1652	1600	2022	1824	1320	1983	1997	2107	1640	2464	1696	930	3078	1891	2031	2359	1391	1225	4400	1612	1344	1762	840	1858	1654	2145
ENSG00000161634	0	0	0	0	0	0	0	0	0	0	0	0	0	0	0	0	0	0	0	0	0	0	0	0	0	0	0	0	0	0	0	0	0	0	0	0	0	0	0	0	0	0	0	0	0	0	0	0	0
ENSG00000161638	3190	29164	12087	532	6704	836	2522	5705	1079	696	2720	3915	1302	1746	1592	2293	1736	4365	996	1980	1570	1113	3170	2852	427	4488	2859	6929	2910	1124	1063	1248	3828	2479	4188	1401	2347	4321	3089	827	5015	2787	1092	5858	1315	4188	1194	1059	3276
ENSG00000161640	24	20	16	5	1	1	11	9	0	0	25	6	0	8	11	9	2	3	3	8	3	0	8	3	2	0	25	2	57	12	0	0	15	3	49	1	5	1	5	4	3	3	0	25	1	20	2	5	17
ENSG00000161642	388	1261	1377	128	240	239	320	1543	240	229	439	231	174	167	308	193	315	491	197	817	289	298	1281	283	113	1485	383	773	200	212	218	182	495	381	321	199	208	416	358	203	651	296	105	522	292	118	284	117	1011
ENSG00000161643	7	13	25	18	6	8	25	7	0	7	39	5	31	11	3	14	20	1	4	13	19	14	28	8	2	4	3	10	40	10	10	23	37	4	37	1	5	11	4	21	9	10	5	32	17	0	11	13	6
ENSG00000161647	106	770	85	184	105	91	283	170	191	59	155	80	135	163	68	73	137	148	139	373	134	144	260	268	331	112	56	134	219	207	180	62	69	33	179	23	81	396	63	94	123	46	364	81	122	400	60	87	257
ENSG00000161649	3	4	1	0	65	0	0	3	0	0	2	1	0	0	3	0	0	1	0	2	0	0	0	0	0	1	0	1	0	0	0	0	6	0	0	1	1	1	200	0	0	2	0	27	0	0	0	0	0
ENSG00000161652	30	0	0	1	12	13	0	0	30	3	8	32	19	10	0	33	0	0	0	0	33	2	0	1	4	5	2	0	0	1	0	0	0	0	5	0	5	0	0	33	12	0	18	3	98	0	11	0	0
ENSG00000161653	252	399	55	250	51	73	1049	519	206	143	113	69	578	38	453	77	762	173	74	171	129	469	36	140	356	70	92	118	49	283	119	145	344	306	58	112	69	92	275	57	234	451	95	54	44	549	219	327	105
ENSG00000161654	65	376	372	559	321	365	564	201	346	242	713	362	379	324	128	334	210	519	155	418	397	286	302	439	547	111	195	385	255	185	209	716	121	444	573	52	360	538	101	821	591	339	643	394	516	467	312	236	237
ENSG00000161664	32	145	30	115	31	34	58	40	74	46	50	39	9	28	73	32	33	44	47	72	59	86	128	46	152	19	28	20	40	67	82	90	11	59	204	29	49	63	15	53	29	28	81	43	30	59	29	116	62
ENSG00000161671	5139	3161	5449	5179	9415	6498	7066	6470	8843	5791	6767	5626	8077	5408	8176	7653	4177	6272	6331	9047	6923	4814	5578	6178	6683	10836	5919	5650	3685	5698	6119	4918	9415	7309	3062	10254	5595	7696	6233	5788	6878	7130	5769	5026	8457	2640	3723	2170	3529
ENSG00000161677	1038	359	958	780	1165	1237	870	1052	1052	766	1325	444	1394	761	1991	1270	1484	907	829	243	655	754	599	697	677	387	1002	846	305	787	1186	1185	860	367	635	1086	641	550	1170	915	866	1145	962	597	686	120	988	253	780
ENSG00000161681	9	161	28	0	19	6	17	12	0	7	17	12	19	1	1	3	2	17	23	9	19	0	11	14	2	394	10	11	24	13	4	0	14	8	0	4	10	11	3	4	13	9	4	16	16	18	12	13	6
ENSG00000161682	34	2	41	18	40	25	31	37	29	18	23	24	11	66	30	18	33	27	20	34	25	4	124	20	16	112	21	48	41	25	34	13	36	74	0	40	14	23	42	14	27	20	29	17	20	12	15	5	35
ENSG00000161692	155	170	314	647	329	275	437	239	785	263	652	387	249	485	351	430	299	477	373	323	413	450	346	602	898	282	168	394	368	324	249	545	213	531	311	203	394	395	213	399	563	303	709	323	353	321	246	391	338
ENSG00000161714	2474	1416	3513	1515	3976	4006	2394	5784	2900	2921	1675	2101	2078	2659	2223	3299	3575	4720	1980	3382	4976	3253	1892	4408	3886	1225	2685	1411	714	3436	5465	934	4785	709	992	2659	3397	4259	2464	750	2548	5072	2275	1940	2283	966	1385	5443	3607
ENSG00000161791	1719	3131	2560	432	1651	554	616	1491	1042	765	1218	1143	508	647	1651	991	525	1428	1951	633	855	758	958	1004	492	3069	848	1329	1217	2541	919	326	1134	956	534	1553	1571	733	1206	455	631	827	420	1620	729	1164	380	582	955
ENSG00000161798	213	0	2	11	13	21	0	14	2	121	5	7	35	15	40	6	65	0	6	12	1	19	3	1	31	106	32	7	32	14	11	19	3265	0	29	1	19	27	2964	8566	8	25	8	9	0	0	0	24	59
ENSG00000161800	4276	1181	2171	2084	2291	2061	1746	2189	4180	1344	4814	2498	3050	3605	3364	1791	4591	2136	2617	2853	1761	2095	3638	2543	2261	2906	3599	1894	3939	3283	2314	5040	2191	2505	3665	2857	2714	2122	2661	2375	1834	3393	2788	2265	2403	5005	3029	3526	3354
ENSG00000161807	0	0	0	0	0	0	0	0	0	0	0	0	11	0	0	0	0	0	0	0	0	0	0	0	0	0	0	0	0	0	0	0	0	0	0	0	0	0	0	0	0	0	0	0	0	0	0	0	0
ENSG00000161813	2449	4773	3411	3042	2941	2980	4849	2993	4460	3018	4983	3579	2539	4282	3123	2732	2089	2957	2238	5927	2606	3409	4834	2470	2795	3144	2935	3147	7166	2560	3158	3302	2910	3258	3848	1458	3399	4097	2829	3770	3599	3702	3902	2691	4189	6409	2701	3935	4773
ENSG00000161835	186	1216	389	107	308	101	139	223	179	166	208	141	50	224	160	155	205	198	79	143	184	237	177	199	121	349	156	162	425	190	123	161	288	190	234	153	180	186	261	168	139	211	155	379	181	327	171	278	207
ENSG00000161847	1329	1742	3024	1308	2448	1693	1653	2050	1819	1841	2589	2428	1924	1762	2005	2331	1072	2382	2234	1983	2093	1290	1766	2215	1201	1070	1922	1008	397	1518	2168	1715	1450	1417	252	2205	2325	1448	2992	1179	878	2934	2724	1576	2139	299	1768	482	1641
ENSG00000161849	0	0	0	0	0	0	0	0	0	2	0	0	0	0	0	0	5	0	0	0	0	2	0	0	0	0	0	0	0	0	0	0	0	0	13	0	0	0	0	0	0	0	0	0	0	1	0	2	2
ENSG00000161850	0	0	0	0	0	0	0	0	0	0	0	0	0	0	0	0	0	0	0	0	0	0	0	0	0	0	0	0	0	0	0	0	0	0	0	0	0	0	0	0	0	0	0	0	0	1	0	0	0
ENSG00000161860	21	11	9	81	21	35	42	7	27	15	27	29	5	58	11	26	69	21	15	49	22	25	31	28	56	6	17	24	43	14	27	121	5	209	88	7	27	41	17	28	29	18	48	14	56	27	23	21	29
ENSG00000161888	628	371	247	997	380	501	373	440	530	352	490	313	679	852	440	411	1242	521	604	398	358	428	1107	621	1127	188	1033	657	752	682	566	1973	237	727	1399	530	611	941	506	804	611	539	1160	260	530	1048	921	759	578
ENSG00000161896	4	27	6	9	15	19	17	0	5	7	16	6	0	14	24	10	5	3	11	39	16	2	2	19	2	6	23	24	0	22	12	12	1	40	0	27	24	3	3	9	0	36	2	11	10	16	9	13	6
ENSG00000161904	1506	3285	1156	2129	1681	1618	1776	1721	2023	1821	1427	2449	2043	2246	1464	1905	1677	2055	1499	1603	1973	2271	1527	2106	2891	1638	1669	2449	1620	1993	2144	1313	1330	2669	999	1340	1971	1946	1435	2136	1808	1568	2719	1740	1520	1446	1927	2225	2490
ENSG00000161905	44	0	42	16	28	17	12	60	10	62	23	29	26	56	34	52	5	218	36	24	27	19	334	18	219	5	123	35	1	41	79	84	462	11	100	25	3	8	228	16	138	31	62	394	16	27	43	30	2
ENSG00000161911	16	15	9	3	17	3	8	4	2	0	4	8	0	11	7	1	5	8	4	0	6	7	0	8	4	15	2	5	4	0	0	6	9	0	0	6	4	7	2	10	1	3	0	4	3	10	5	6	16
ENSG00000161912	132	371	57	145	82	101	167	69	208	108	145	223	70	49	88	462	26	166	347	67	295	285	149	120	398	58	44	129	55	94	179	141	90	195	85	112	227	182	40	86	145	46	127	43	151	106	35	161	106
ENSG00000161914	249	132	172	307	213	225	164	180	238	157	204	186	178	283	219	194	203	173	219	278	199	181	180	217	273	57	212	217	117	186	246	315	146	219	24	317	158	245	336	241	161	234	272	133	338	136	178	206	234
ENSG00000161920	432	46	256	376	242	624	459	494	258	537	279	287	376	286	648	255	1183	249	218	466	238	434	468	518	448	181	314	590	607	390	458	446	383	648	807	723	396	474	631	328	566	522	438	236	242	581	481	519	553
ENSG00000161921	2305	2371	4983	1675	3201	6340	3733	9240	2241	5337	2542	3587	2379	2328	4600	3354	2365	3572	2280	7444	3549	5231	7309	5389	1863	1077	2269	4630	2114	3577	3938	714	5026	4363	4357	2305	5291	5176	4323	2744	3891	3721	2784	2702	988	3176	4418	2899	6308
ENSG00000161929	133	83	299	20	143	108	41	193	22	84	166	102	115	40	51	52	55	107	97	53	89	94	113	85	27	270	125	116	309	77	60	65	92	21	247	22	66	66	86	67	37	94	17	151	20	239	106	36	250
ENSG00000161939	2	0	7	18	16	40	25	12	30	24	12	5	35	32	18	12	39	9	17	22	14	42	38	15	38	4	26	11	6	10	14	22	15	22	115	7	15	14	31	25	4	16	15	8	11	0	44	45	38
ENSG00000161940	186	465	720	122	325	107	175	343	164	97	179	232	98	203	95	237	137	247	42	181	265	120	288	329	129	298	203	348	221	162	246	173	241	389	377	94	369	233	191	183	185	217	245	438	159	111	167	273	238
ENSG00000161944	16	0	30	5	6	8	4	22	0	8	11	5	61	3	7	4	21	5	9	12	22	2	14	19	6	11	20	26	3	9	4	23	17	18	0	33	10	10	32	6	12	12	5	12	11	16	9	6	22
ENSG00000161955	273	6	522	394	117	671	1363	662	230	660	467	247	593	204	557	161	724	278	156	780	439	329	387	432	283	170	461	395	785	479	464	331	178	854	770	243	497	1113	424	734	337	1100	295	229	101	656	821	421	672
ENSG00000161956	328	470	524	522	631	705	1028	815	525	811	681	573	771	571	534	476	828	503	426	663	653	644	695	1007	777	536	481	1022	1169	575	689	1129	487	801	899	518	972	650	508	529	817	613	879	459	573	1410	975	630	659
ENSG00000161958	2	60	12	5	8	13	7	11	10	5	6	9	0	3	0	13	0	7	0	24	8	0	18	7	6	17	2	7	3	1	2	2	0	3	24	4	5	8	5	6	7	7	13	9	3	1	5	2	4
ENSG00000161960	197	2523	163	463	167	143	825	401	188	209	372	345	56	268	211	154	450	172	247	339	155	466	431	457	379	177	290	174	1346	348	424	419	198	313	530	185	303	475	131	242	210	177	327	186	153	1040	109	344	335
ENSG00000161970	6582	2702	8707	14393	8045	4926	14152	3696	5521	5386	8151	5817	4739	7703	7998	9520	10522	6623	3359	9567	12087	13885	13397	25222	10033	15206	4402	23448	13113	9836	13187	24637	5056	15575	9811	5488	21996	19738	11532	9556	20017	11725	9993	10662	11688	16297	12235	13527	6250
ENSG00000161973	0	0	0	0	0	1	0	0	0	0	0	0	0	0	0	0	3	0	0	3	0	0	0	0	0	0	0	0	0	0	0	0	1	0	0	1	0	0	0	0	0	0	0	0	0	0	0	0	0
ENSG00000161980	1613	246	909	1064	763	609	841	649	1074	449	1252	637	993	911	890	797	2449	817	2001	1060	737	1050	771	1027	906	436	1114	637	547	760	728	1699	479	925	1953	1727	739	1313	1198	2420	1534	825	756	776	838	1437	1097	726	850
ENSG00000161981	1079	185	725	1705	696	694	647	954	1482	575	1592	546	2210	1387	1190	900	3775	856	1415	805	753	1292	942	1329	992	649	1176	1306	1961	1153	657	1882	513	941	3902	2097	822	1362	876	2536	2413	1446	984	1027	1187	4494	1596	1311	1035
ENSG00000161992	0	0	0	0	0	0	0	0	0	0	0	0	0	0	0	0	0	0	0	0	0	0	0	0	0	2	0	0	0	0	9	0	0	0	0	0	0	0	0	0	0	0	9	0	0	0	0	0	0
ENSG00000161996	2106	5340	1376	4220	971	1563	3158	1584	2268	1465	1490	3303	833	2239	1238	1714	1884	1535	4301	2388	1666	2952	1736	3335	3383	1113	1782	1633	3240	2636	2661	2637	1788	2075	1222	2738	2392	2224	1262	2530	1783	931	1831	995	1095	2002	1105	1108	2240
ENSG00000161999	1853	1038	2013	1402	1637	1268	1481	1146	1561	986	1457	1528	1080	1212	1420	1799	1291	1608	2014	2149	1424	1337	1633	1358	1226	1374	1965	1529	1819	1108	1443	1592	1097	1376	1751	2171	1357	2124	1834	1976	2155	1604	1454	1808	1489	1465	1144	1329	1328
ENSG00000162004	33	497	36	460	111	67	166	60	175	123	66	51	9	274	82	22	52	115	94	100	47	71	287	192	429	131	67	134	125	190	301	283	11	199	234	41	58	145	52	193	125	34	404	18	90	280	44	18	124
ENSG00000162009	10	0	2	108	10	35	53	0	18	25	3	0	0	19	18	18	0	17	86	237	4	9	394	35	301	12	2	0	19	122	465	8	130	9	0	22	56	30	171	1	2	66	230	0	0	78	18	45	121
ENSG00000162032	64	0	54	103	55	75	74	45	41	48	62	94	50	42	38	85	27	65	56	64	117	61	23	69	170	24	58	64	14	35	87	145	26	75	29	44	63	65	44	153	34	57	64	44	50	16	93	18	25
ENSG00000162039	0	0	0	3	0	0	0	0	0	0	0	0	0	0	0	0	0	0	0	0	0	0	0	0	0	0	0	0	0	0	0	0	0	0	4	0	0	0	0	0	0	0	0	0	0	1	0	0	0
ENSG00000162040	1	0	0	0	0	0	0	0	0	0	0	0	9	0	0	0	0	0	0	10	12	0	0	0	0	5	0	0	1	0	2	0	8	0	0	2	0	0	0	0	0	2	0	0	0	0	32	0	0
ENSG00000162062	315	95	315	524	366	310	326	345	761	182	442	335	436	557	338	318	518	326	370	232	289	369	424	421	471	597	368	383	701	328	412	1078	266	552	783	329	378	497	224	475	570	366	639	215	490	718	300	347	331
ENSG00000162063	1449	1356	811	1043	1313	852	1628	1465	2273	516	1294	1401	1116	1813	1030	950	1029	1428	1278	1917	777	1011	1752	1262	1194	1618	1533	811	3079	1099	979	1252	1039	1167	2149	1260	1294	2112	1115	1799	649	1104	1070	834	842	3018	979	1510	1613
ENSG00000162065	449	2114	422	710	589	568	773	528	921	425	453	695	482	841	259	501	315	612	457	716	534	958	808	558	752	1085	320	631	867	469	616	344	506	791	359	421	635	893	488	1018	765	342	537	374	505	924	506	660	420
ENSG00000162066	604	459	398	629	285	420	546	444	388	413	344	402	307	365	579	354	184	308	882	405	394	630	586	302	664	262	404	260	346	653	372	325	690	390	143	1557	505	354	368	347	686	393	226	287	272	203	394	330	570
ENSG00000162068	3	8	0	5	0	0	3	3	2	1	1	0	0	4	0	0	0	0	3	0	1	0	1	3	0	125	5	0	1	0	0	8	0	0	0	0	1	0	0	6	0	0	5	0	0	8	2	0	0
ENSG00000162069	1270	1698	828	2986	1012	1125	2532	1085	1784	2406	1096	1929	1007	1545	1983	1641	560	1631	2388	826	2467	2995	733	1607	3172	426	2139	1281	670	2814	3395	1198	1451	1934	272	931	1598	1290	1507	2032	1380	1157	1158	1022	805	402	2371	1045	1191
ENSG00000162073	1308	953	2356	1592	1671	1639	1491	1329	1295	1001	1162	1298	1441	1008	994	1223	1093	1301	1067	2690	1143	1807	1095	1667	1007	1095	1894	1283	1157	771	1379	2227	1137	1684	2688	649	1193	1934	1538	3081	1594	1038	1845	1322	965	1443	1506	948	1539
ENSG00000162076	554	870	847	565	499	775	694	638	701	566	787	243	322	747	453	720	584	679	274	481	456	628	684	373	556	920	727	740	1539	271	527	1903	690	879	752	451	556	853	729	1484	1255	511	457	1003	847	623	721	477	713
ENSG00000162078	169	74	454	2938	390	2107	602	526	485	2182	711	253	272	1561	1019	1106	2665	406	418	442	737	1815	1738	649	1244	19	751	1052	1793	1035	995	1106	572	5795	6709	172	1456	2794	864	10491	2639	486	772	1646	1037	1596	2629	2037	1564
ENSG00000162086	205	354	107	100	144	254	108	215	443	227	446	270	70	292	124	550	412	470	138	80	772	220	210	233	258	688	307	334	533	280	104	397	325	92	130	29	494	99	170	383	435	226	513	247	542	91	239	241	98
ENSG00000162104	1306	643	1355	595	1378	823	1353	709	969	884	619	544	463	809	461	1149	313	1265	1016	1120	994	665	873	674	765	1434	886	829	397	370	612	74	984	910	94	1682	1429	774	1087	1078	513	1116	587	896	557	434	1115	391	954
ENSG00000162105	581	1597	808	451	907	898	362	646	1059	1462	747	1089	426	793	632	1507	264	788	1454	1440	1969	754	825	649	359	154	936	487	139	558	738	492	1026	879	134	1407	922	459	997	518	523	394	1212	956	1306	59	659	650	226
ENSG00000162129	1146	366	534	403	509	461	707	717	792	336	902	840	747	1107	1128	761	1119	579	1703	1043	747	625	601	863	771	297	822	244	2337	495	597	634	724	633	540	1299	935	837	1063	551	1068	735	756	550	714	1238	604	766	947
ENSG00000162139	592	1688	353	526	635	723	826	444	847	573	883	974	835	743	582	720	476	697	869	344	834	842	553	1004	655	536	689	330	1285	635	551	1115	474	405	978	592	816	417	543	590	528	564	649	585	979	1243	491	585	301
ENSG00000162144	1451	1128	1186	1138	1250	1247	1082	1738	1155	1515	1370	1257	1639	1057	1714	1182	953	1299	1939	676	1484	1160	467	1106	1100	1644	1811	692	1477	1215	1219	1430	1186	1043	826	1829	1217	1122	1589	1134	825	1795	1655	1206	942	605	2002	621	1449
ENSG00000162148	59	15	20	95	38	57	65	21	68	49	25	37	31	39	31	26	56	28	30	62	47	64	11	23	109	12	103	31	19	36	83	99	18	89	37	35	38	74	19	93	58	7	24	44	69	30	87	66	20
ENSG00000162174	531	1	188	813	97	2173	537	346	1060	1109	449	523	476	690	702	200	754	213	249	935	175	380	373	343	177	407	301	201	457	621	122	266	209	3148	678	523	411	1704	318	1877	442	967	588	213	315	575	1212	972	703
ENSG00000162188	3	45	6	21	12	8	6	1	7	0	4	8	0	3	11	13	3	12	13	16	11	8	10	7	53	6	2	12	24	4	2	5	5	16	0	1	11	10	5	10	2	9	5	4	3	12	5	15	18
ENSG00000162191	4385	494	2921	4138	3116	2984	2861	2400	2647	2906	2895	2540	2604	3152	3442	3332	4162	2761	2258	1382	5405	3251	1321	5475	3141	4427	3896	2597	873	2723	2929	4999	2027	3711	1073	3403	3231	2613	2936	3613	5111	2445	3891	3318	4824	1871	4329	3435	2398
ENSG00000162194	14	153	41	241	58	115	203	84	63	111	109	136	122	108	37	87	64	84	37	46	78	157	16	90	427	57	73	64	240	94	105	211	43	70	201	31	89	130	28	215	85	37	210	56	139	78	85	76	143
ENSG00000162222	1275	267	515	907	625	663	926	654	728	623	1013	809	888	961	928	895	1426	546	901	595	996	1109	256	843	854	487	1153	432	565	817	744	1910	410	848	1077	983	808	645	585	1067	1040	801	618	707	1086	636	1154	644	1382
ENSG00000162227	499	191	261	350	397	398	394	331	458	399	459	450	446	638	546	386	488	313	581	487	491	520	193	566	501	183	510	197	532	370	498	611	213	359	433	595	461	400	341	446	303	406	522	255	532	560	565	471	538
ENSG00000162231	3201	1691	1739	2640	2117	1910	2211	1912	2283	1841	2880	3148	1368	2752	2000	2436	1814	2354	3286	2537	2809	2340	1470	2824	2557	3249	1958	1825	1197	2010	2101	2346	2155	2013	2104	2091	2455	2461	1571	1976	2312	1344	2040	2501	2353	875	1526	1949	2472
ENSG00000162236	1922	854	1336	1280	1348	2032	1160	1615	1090	1319	1680	1188	1400	1238	1525	1203	2235	1121	1602	1536	1787	1680	696	1839	1036	988	1651	869	1298	1388	1220	2392	1322	1805	2240	1504	1290	1497	1358	1456	1022	1183	1281	1329	1487	1286	2159	1025	2005
ENSG00000162241	225	124	96	256	123	130	441	208	111	299	208	211	210	134	162	185	242	161	187	225	258	253	244	206	189	239	130	139	130	263	280	180	256	323	231	146	145	365	78	233	132	192	168	116	204	287	216	243	273
ENSG00000162244	32755	4614	12635	38085	24750	24413	22546	15423	24750	22357	21312	18421	36292	32098	30860	30860	34958	17604	32755	17965	29337	32755	29513	24413	27851	27400	32098	34958	12364	34448	36292	48427	35481	25099	22746	24637	33221	23747	27256	23037	30459	20598	45852	24861	36873	25099	32755	25864	29337
ENSG00000162267	42	30	18	1	115	8	3	16	10	25	7	19	38	8	25	20	49	30	15	9	19	7	24	7	4	7	16	46	0	10	5	40	18	20	8	27	20	5	31	1	13	8	2	48	41	14	2	18	8
ENSG00000162298	2264	3073	2317	4785	2996	2189	3870	2900	2132	2518	3127	2742	1536	2889	1778	3899	1286	2926	3034	3748	3421	3248	2621	4669	3616	3802	2315	2152	1036	2309	2870	2219	2039	3718	2263	1889	3519	3891	3153	3207	2933	2929	3744	3103	4180	722	2418	2154	4155
ENSG00000162300	626	23	188	366	227	298	290	258	278	177	216	274	437	261	361	269	632	270	279	262	408	262	288	359	366	61	383	149	184	238	211	433	146	388	74	527	324	343	408	385	214	310	382	216	262	248	462	285	346
ENSG00000162302	3579	1837	2595	3214	3111	3239	2827	4208	3553	2744	2515	3323	2237	3567	3577	2977	3269	3698	4519	2141	2656	2384	2011	3509	3726	1499	3530	1350	4844	2860	1998	2318	1995	2435	2566	2319	3514	3428	2611	2785	2771	3598	3088	2987	4238	4989	4131	2674	4783
ENSG00000162337	9556	9939	5252	6225	6229	11021	7661	4744	5769	9332	6432	12025	4104	6304	9187	10130	4124	5687	11224	16423	12542	6522	9218	6543	5656	3726	9639	2445	6372	4994	7321	4763	10157	9485	2858	14653	9389	9286	8934	6009	3811	8539	7418	10130	7258	4950	6929	6470	4288
ENSG00000162341	644	1443	414	494	559	555	884	821	567	601	378	726	745	500	618	417	388	493	727	472	460	426	419	670	630	482	410	235	391	632	553	430	892	392	430	740	560	613	351	492	469	399	461	456	422	466	540	371	577
ENSG00000162344	10	4	78	26	6	0	16	2	124	29	122	0	5	20	121	0	2	10	9	44	8	21	0	32	117	9	112	17	0	27	0	541	135	4	0	116	97	7	18	24	87	0	5	9	257	0	0	10	24
ENSG00000162365	0	0	0	0	0	0	0	0	0	0	0	0	0	0	0	0	0	0	0	0	0	0	0	0	9	0	0	0	1	0	0	0	0	0	0	0	0	0	0	0	0	0	0	0	0	1	0	0	0
ENSG00000162366	3602	2	620	5337	935	5950	6957	7682	1018	7927	783	2723	7912	3571	3506	2329	7732	1586	5188	306	3744	5389	829	1793	5598	292	2051	2547	1010	3430	3114	464	3500	8521	3200	1326	2480	11224	2602	5950	4127	3122	1421	2973	389	3571	8603	3245	4450
ENSG00000162367	33	117	67	37	64	22	28	63	64	15	35	50	13	60	31	89	18	19	11	35	33	30	44	55	49	421	35	40	10	31	34	22	53	65	8	22	40	53	37	17	36	39	53	61	25	50	50	57	33
ENSG00000162368	15024	5229	8585	8449	10415	29513	15423	13743	12818	25592	7762	18138	16132	12343	12635	15815	15460	10954	8285	13038	13945	20017	16132	10774	18596	7470	15534	18596	10971	15772	11274	3835	18839	21312	8863	6090	15278	14303	10789	16090	15349	12750	10821	13341	11965	8336	15278	15169	12025
ENSG00000162373	36	14	22	14	75	10	0	7	0	18	3	25	5	1	2	13	10	8	0	12	12	7	18	9	0	44	28	27	15	10	12	89	28	7	12	5	10	30	27	17	4	10	2	34	11	10	16	17	12
ENSG00000162374	23	4	30	3	26	3	6	11	2	9	7	33	5	1	21	17	0	7	0	336	16	12	10	13	0	198	11	12	0	7	2	6	23	12	19	14	10	14	12	9	12	13	0	27	4	10	5	2	7
ENSG00000162377	1243	582	1090	951	1595	1125	1718	1180	2066	1133	1006	2287	1566	2058	1195	1538	1670	1372	1235	1300	1314	1054	1760	1502	2238	879	1231	1673	2297	1091	1158	1054	1428	1227	1396	973	1669	1581	1411	1312	1188	1320	1415	1479	2643	1963	891	1720	1410
ENSG00000162378	758	1880	1155	702	1142	980	1185	1243	966	927	805	1821	1172	1174	624	1458	741	1255	598	1034	999	1251	872	950	1587	1076	853	1384	1609	783	913	563	1008	1384	1136	550	1213	983	1104	1060	822	882	926	1252	1125	1295	798	764	681
ENSG00000162383	33	364	60	95	22	80	159	32	35	54	313	82	213	34	305	878	13	255	149	55	1354	151	10	604	16	11	46	47	36	927	226	38	140	22	0	1162	27	70	656	146	7	39	99	40	1026	5	56	379	10
ENSG00000162384	1277	282	734	879	1003	1305	586	943	891	981	642	1003	1000	1003	1495	748	1887	764	1212	718	727	751	468	848	1460	899	1398	1463	871	1202	714	964	1160	970	1590	1843	798	739	1137	909	1008	975	792	882	1178	708	898	1178	973
ENSG00000162385	4710	86	1374	1564	2123	1433	1499	1717	2604	1223	1746	2366	2511	3099	3759	1869	4587	1439	4093	1183	1749	1196	1412	1822	3351	1738	2525	2633	577	2295	1911	1721	2271	1913	1654	3802	2282	1737	3417	2831	2828	1766	1709	1721	3139	1030	1258	1931	2439
ENSG00000162390	1678	2606	553	652	539	1887	1580	1205	1358	1699	767	1284	864	811	3137	783	1083	772	3173	763	1294	799	450	672	1190	206	1153	477	1075	1783	1158	375	1534	531	126	4526	1248	612	1218	1095	365	1378	477	624	542	405	495	1418	566
ENSG00000162391	44	93	23	62	39	73	80	31	59	64	34	44	38	44	73	35	54	46	211	40	60	37	16	37	109	7	34	39	44	52	48	40	43	20	0	107	45	48	28	73	14	97	37	15	29	14	18	116	28
ENSG00000162396	623	20	238	265	443	472	472	411	450	479	292	677	528	582	811	375	497	286	1288	209	327	447	376	405	547	84	647	428	382	440	410	401	439	444	417	1154	474	360	982	353	241	343	499	319	296	340	350	383	293
ENSG00000162398	2	0	1	1	0	3	43	16	2	0	4	6	0	0	3	0	0	2	4	6	3	2	0	0	0	0	0	1	0	21	0	0	5	0	8	1	1	17	0	6	2	17	5	0	1	1	5	8	0
ENSG00000162399	0	15	0	0	0	3	0	0	0	0	0	0	0	3	0	0	0	0	0	6	0	0	5	0	0	1	0	0	0	0	0	0	7	0	0	1	0	3	0	0	0	0	0	0	0	0	0	0	0
ENSG00000162402	3395	2668	2913	1563	3486	2133	3347	2840	3606	2756	1755	5528	2200	3956	2678	3224	1996	3178	4347	3536	3000	2566	3298	2403	3574	3645	2853	2472	4751	2518	2686	819	3904	2711	1604	4173	4406	2825	2910	2027	1989	2663	1956	3526	2602	4325	1449	2914	1866
ENSG00000162407	2331	684	2080	615	1471	583	814	1649	899	1276	1375	1546	454	1014	2515	1010	1008	1013	1783	1029	895	969	968	900	846	1838	1210	892	594	1050	857	524	1709	1184	598	3398	2086	784	2294	867	720	1379	719	2500	1260	547	860	836	1053
ENSG00000162408	991	2377	500	438	994	1001	1006	1274	1607	1319	597	804	1239	1464	805	627	821	809	889	1383	945	1304	1758	1020	522	833	1224	457	3342	891	1063	397	1452	351	2183	588	702	1365	791	600	648	618	949	670	662	3119	750	1223	1490
ENSG00000162409	44	167	73	0	46	127	45	16	70	6	11	134	16	10	35	53	0	15	0	2	28	46	15	9	979	122	55	117	1	750	2	4	76	1113	21	128	85	3	60	2	19	53	5	176	34	13	33	17	17
ENSG00000162413	1707	3793	1720	328	1608	924	1033	1626	1508	914	1225	1487	1220	1410	1040	1208	799	1456	1860	2022	1366	1113	1659	1059	700	963	1406	763	1077	669	990	708	2135	475	1159	795	1865	1876	1342	1375	1009	876	1124	1601	1181	2139	831	1135	1863
ENSG00000162415	1017	113	538	440	558	346	715	428	382	588	322	1696	922	583	747	667	898	455	873	701	1189	694	239	509	852	349	467	608	1634	371	731	347	973	68	526	1905	835	440	897	544	147	679	645	290	604	67	363	756	95
ENSG00000162419	1221	476	524	442	1142	772	942	1066	774	801	557	626	654	867	697	475	916	558	631	843	491	606	940	737	755	643	1038	398	1305	567	622	477	559	600	915	986	661	1071	762	672	532	679	510	531	651	1039	674	762	990
ENSG00000162426	55	2	63	5	58	22	63	28	28	17	76	43	43	49	20	112	52	27	45	34	81	19	21	53	14	59	29	57	47	24	20	46	37	27	0	60	71	14	55	29	44	43	34	53	44	16	22	45	22
ENSG00000162433	919	958	1700	24	313	790	1296	3391	2449	398	1312	3142	3533	2829	226	2799	361	1333	1680	95	3951	2857	117	1392	3569	287	201	2467	1609	1278	1538	657	1351	382	633	1656	2819	3485	1301	2877	1133	208	2418	623	2956	480	620	872	230
ENSG00000162434	5978	5086	7497	2868	7626	8127	5333	6709	5619	9899	5211	8226	4246	6788	6974	7137	4439	5346	4341	6957	7530	6390	6901	4259	4973	10491	4282	5358	9027	5773	5712	455	6073	9332	3754	4981	6678	6451	4892	6395	5010	6300	3013	8736	4471	7682	3742	6568	7590
ENSG00000162437	1227	258	932	1288	1265	1482	1061	1202	2082	2267	1282	2161	1169	1969	1530	2244	1399	1226	2099	2358	1748	1911	1914	891	2189	1006	1125	2097	1977	1994	2132	116	2075	1730	1450	2068	2091	1729	1692	2584	1490	1689	916	2067	1732	1128	2350	2099	1037
ENSG00000162438	9	0	0	0	2	0	0	1	2	0	0	1	0	1	1	0	0	0	4	3	3	2	0	0	4	0	2	0	1	1	0	2	0	0	0	1	160	0	1	0	1	0	0	0	0	0	0	0	2
ENSG00000162441	754	376	735	454	713	1020	885	1172	881	1060	738	899	1395	964	849	823	1904	861	500	904	1261	943	1001	1140	559	698	1347	476	769	853	649	750	1012	416	1327	528	1027	856	743	1045	724	1128	769	1035	668	937	1038	1316	785
ENSG00000162444	30	0	35	21	72	20	68	48	14	14	23	8	13	42	10	54	50	21	7	12	8	28	47	40	49	93	13	61	169	17	51	53	32	37	0	17	44	11	23	33	53	33	39	71	63	23	44	23	16
ENSG00000162456	0	2	0	0	0	0	0	0	0	0	0	0	0	0	0	0	0	0	0	0	0	0	0	0	0	0	0	0	0	0	0	0	0	0	0	0	0	0	0	0	0	0	0	0	0	0	0	0	0
ENSG00000162458	3668	4020	3808	1529	2481	3003	1915	2531	2377	3329	2691	2340	1326	1702	2874	3324	3067	2893	1911	3023	5220	2918	3764	1833	1779	2312	3474	3558	2792	2459	2681	1631	6140	1787	3243	1753	2504	2730	3050	3944	2792	4437	1347	3936	2940	2684	2271	4323	2248
ENSG00000162460	0	0	6	34	1	17	120	204	116	38	33	82	159	20	168	90	9	88	178	45	150	169	23	32	29	3	113	66	163	90	51	19	291	1	88	176	32	2	16	7	18	335	56	9	22	8	83	8	73
ENSG00000162461	20	93	11	24	12	13	38	37	47	68	20	33	55	35	38	37	7	87	17	48	74	39	45	24	27	49	85	84	37	51	59	15	123	17	49	32	62	19	12	28	19	382	28	14	12	7	64	13	103
ENSG00000162482	1255	44	297	846	211	3114	2733	1721	1449	1435	471	344	2591	1165	2096	757	2300	606	2727	1536	423	1061	2966	927	1595	126	966	1013	1598	2047	988	556	3087	528	1162	1467	720	1920	1081	722	1195	1026	1143	740	450	1417	2021	636	816
ENSG00000162490	15	142	33	20	49	8	7	37	39	45	18	15	38	20	20	17	30	10	4	14	26	15	10	12	4	146	11	9	51	20	13	30	8	4	78	3	29	57	44	41	26	14	14	40	10	17	0	12	12
ENSG00000162493	1065	5309	3418	246	1714	718	930	2048	442	410	2112	886	1002	609	1252	535	1287	2171	727	831	1818	673	1328	1305	103	1204	2241	1805	272	752	580	898	1992	820	1761	913	747	746	1436	472	985	906	380	1656	539	1143	934	565	945
ENSG00000162494	1	1	7	0	3	0	0	2	0	0	4	0	0	0	0	0	5	0	0	0	0	0	0	4	0	1	2	0	0	0	0	5	0	0	0	2	0	0	0	0	0	0	0	1	0	0	0	0	8
ENSG00000162496	8045	477	1953	1668	1901	3825	1621	2936	1839	2945	1993	2413	2494	3311	4710	3165	4365	2084	8622	4146	5465	1912	1580	3662	2331	1150	5156	3353	825	2245	5904	1970	4492	2537	702	15575	2430	2291	6144	2443	1770	2615	1591	2777	3983	459	3383	1560	4146
ENSG00000162510	1	0	0	5	1	0	4	6	0	7	3	3	0	3	1	1	0	2	12	2	7	0	5	8	19	8	5	4	2	1	2	2	0	3	0	1	6	3	4	7	1	5	9	3	4	13	2	0	10
ENSG00000162511	5947	63110	10920	884	4496	2562	1449	9197	936	2826	6106	3397	2610	1153	3546	1961	3826	5446	1827	2682	3333	4414	5051	2915	483	15278	5401	7777	13341	2652	1544	2336	6772	1858	16558	2625	2074	2084	4410	2120	2862	3843	769	6475	981	12454	4402	1807	12941
ENSG00000162512	3572	2571	3968	1021	4625	2359	1320	3007	1308	4246	2165	3052	662	2464	1233	4193	1290	2375	1139	2802	2128	1151	2149	1602	1810	4212	1876	2143	2212	804	1597	690	2126	1927	4471	1041	2967	3848	2626	2169	1972	1716	1366	5843	3695	2509	1220	2782	2162
ENSG00000162517	3097	1133	2171	1479	2640	2388	1949	2377	2817	2936	2003	1944	4541	3349	2898	2043	4327	2266	2356	1920	1960	2556	2344	2739	3024	2374	3529	1860	2255	2318	1946	1776	2877	3107	3094	2906	2238	2482	3033	2799	2421	2353	1537	2460	2359	2913	2133	2464	3558
ENSG00000162520	123	40	207	9	126	17	16	92	11	29	65	110	51	27	69	52	62	97	4	16	60	20	53	46	4	29	86	201	96	37	32	8	79	9	21	42	85	82	125	9	29	94	17	129	39	116	26	30	59
ENSG00000162521	5694	3351	3759	3759	4905	5276	5548	4375	5217	5862	4683	5367	6229	5358	5037	5835	8983	4427	6767	5777	6237	6182	8903	6123	8159	6917	6367	4874	6489	4963	4095	5954	3754	6161	10311	6321	5994	7633	5616	6029	4819	4439	4620	5462	7353	5481	4337	3714	6002
ENSG00000162522	6217	7927	4958	5592	8995	12364	10005	11005	7077	14032	3961	11329	5018	6461	5327	6772	5075	8077	4641	9122	8882	6461	8784	6814	7829	3617	8310	4425	9197	6308	7066	2249	10920	7577	11207	4841	8594	11570	5716	6868	3781	11224	4776	9343	5439	5828	6963	12192	8726
ENSG00000162526	3	15	0	7	4	3	9	0	5	9	6	8	5	1	3	4	0	2	9	15	6	21	22	15	29	1	8	1	5	3	5	5	1	1	63	0	4	12	1	9	4	3	11	4	6	20	2	8	13
ENSG00000162542	1706	569	833	862	1086	1984	1302	896	1002	2218	645	1204	1332	1211	1480	775	1552	797	2019	947	747	975	1083	741	1399	392	1902	732	1081	960	1001	596	1102	864	815	2258	895	866	1107	986	905	828	489	1233	708	977	1233	927	1222
ENSG00000162543	1083	8	200	446	335	1245	856	740	363	504	489	404	1717	799	1267	560	1138	186	847	867	726	525	1312	640	208	361	378	278	868	216	355	19	1430	12	453	35	927	805	417	701	806	228	932	401	319	883	645	998	452
ENSG00000162545	811	7178	4036	4545	3480	3673	3358	3115	3513	3843	3981	4578	4554	2479	1891	6286	1991	4598	1820	9664	4204	10254	3275	3963	7881	2655	3913	3485	2272	7184	4814	3211	3930	927	7564	1448	6508	3767	1730	2842	1896	4452	2654	3588	6582	677	5813	3634	2498
ENSG00000162551	42	844	178	74	171	41	100	548	126	62	110	55	120	104	226	124	90	97	116	195	110	78	61	113	33	409	277	152	137	66	59	69	145	79	194	214	122	270	116	93	180	256	121	155	104	165	125	66	325
ENSG00000162552	133	636	86	287	80	2071	345	69	297	612	135	222	269	286	1001	134	115	55	412	2759	148	174	464	512	72	176	451	152	47	556	46	85	337	522	313	1861	138	233	188	163	37	345	21	216	158	54	168	270	95
ENSG00000162571	25	346	0	29	28	1	0	12	11	1	5	27	9	25	1	12	27	5	38	18	30	35	26	17	24	10	42	2	11	29	14	72	0	21	0	11	20	26	8	17	8	4	29	16	11	0	25	18	8
ENSG00000162572	33	34	19	67	38	12	118	123	8	21	42	33	72	63	122	39	43	36	72	33	16	42	89	35	145	19	25	147	47	64	64	25	40	26	58	143	35	112	31	38	75	35	106	19	34	59	29	13	71
ENSG00000162576	3069	3222	7160	373	3058	1006	753	2770	928	978	1518	3036	1756	1048	1805	1378	1561	3764	766	744	2511	1220	1907	2273	357	4290	2777	2533	848	1123	1462	863	3091	868	930	1560	1922	1420	2685	488	1624	921	559	3902	1472	1600	1221	574	1360
ENSG00000162585	662	1738	928	759	1185	2126	845	1077	1173	1722	1419	1258	2575	1972	1050	1084	1540	976	1005	1260	1147	1541	1734	1167	858	1632	2385	1679	738	1579	1131	1250	2027	770	1507	1140	1266	1147	942	1071	1198	1043	1308	874	1514	1077	2106	660	1676
ENSG00000162591	996	3181	1023	220	647	659	931	579	89	1416	209	1230	473	179	261	216	720	931	334	1860	1527	512	1265	448	227	972	544	382	975	278	484	249	1002	113	467	339	346	676	502	331	205	263	169	870	253	251	161	131	913
ENSG00000162592	0	3	0	0	0	0	0	0	0	0	0	0	0	0	0	0	2	0	0	0	0	0	0	1	0	1	0	0	2	0	0	0	0	0	0	0	0	0	0	0	0	0	0	0	0	2	0	2	0
ENSG00000162594	25	7	9	50	23	22	27	12	22	88	26	25	16	25	57	8	46	10	7	15	44	35	5	29	40	2	40	12	90	20	54	16	8	37	44	10	60	12	52	76	5	46	17	12	27	5	43	82	8
ENSG00000162595	13	18	24	13	30	13	21	12	6	49	12	28	30	28	13	17	0	12	4	49	14	9	120	6	24	565	8	34	0	9	13	6	42	10	6	56	13	29	17	12	15	11	4	40	17	4	22	18	22
ENSG00000162598	0	0	0	0	0	0	0	0	0	1	0	0	0	4	7	0	0	0	15	0	1	0	0	0	2	0	2	0	0	0	2	4	0	3	0	0	0	0	17	2	8	0	0	21	0	0	0	0	0
ENSG00000162599	1603	1660	1857	1139	1450	1277	998	853	2220	2656	1263	1401	961	2371	955	967	1215	823	1290	1086	785	1366	1385	574	1929	898	991	5072	1680	805	1913	522	1417	1257	1230	663	1349	1551	1357	2081	2114	933	706	2515	1493	1067	1155	1225	1150
ENSG00000162600	402	132	431	461	545	907	644	578	626	1130	302	793	878	642	475	605	799	641	408	458	496	684	771	425	1204	345	412	655	714	592	467	414	668	853	1362	385	587	448	581	811	572	679	488	548	652	816	763	852	738
ENSG00000162601	765	3318	698	761	763	576	1427	830	858	1019	947	1542	729	844	619	853	663	892	1117	1559	1216	1325	1303	861	1768	805	408	952	1972	949	802	775	950	1013	1120	738	936	1003	573	1200	527	542	566	786	927	1215	619	805	751
ENSG00000162604	771	930	626	514	513	944	727	530	564	812	630	911	1382	558	973	713	1238	804	1003	779	1044	1019	772	503	956	626	691	788	664	761	599	861	646	920	758	881	695	630	638	928	456	482	509	606	516	772	876	517	564
ENSG00000162607	1581	1230	1636	1244	2171	1980	1755	1725	2356	1669	1586	3145	2893	2601	1326	2065	2026	1975	1094	3100	2056	2063	2487	1535	2551	1878	1173	1974	3339	1704	1197	1925	1588	2105	2420	1131	2412	2972	1179	2089	1293	2182	1864	2309	2261	2848	2079	1855	1858
ENSG00000162613	8151	4024	2841	3870	4026	5401	4926	4710	5851	6098	2552	7246	3425	8006	7178	3387	5698	3766	8953	4897	5147	4532	4046	5373	5809	7619	5032	5462	4500	6152	4532	2241	6390	5927	2677	7365	5538	6638	5795	5616	4952	3948	4646	4385	3848	5449	4866	5040	4905
ENSG00000162614	566	263	1446	136	1122	120	279	316	186	170	344	997	227	171	292	422	158	436	87	165	315	149	326	333	79	1657	373	1285	173	300	316	159	504	332	172	309	779	407	461	194	861	396	165	1865	480	349	198	172	460
ENSG00000162616	419	652	822	208	595	364	721	466	480	451	565	517	1082	790	367	463	439	704	336	381	467	794	547	244	497	1152	356	619	455	406	296	316	504	394	620	332	419	661	477	473	512	540	274	841	364	913	505	295	446
ENSG00000162618	621	539	1405	264	834	352	457	839	353	293	594	441	361	432	282	640	456	398	277	656	409	379	600	838	202	750	731	642	455	483	631	449	857	993	1046	556	758	589	766	364	583	512	383	999	386	414	512	263	711
ENSG00000162620	17	14	21	11	8	60	4	4	27	46	37	67	158	21	35	97	105	61	15	4	12	105	15	23	104	18	7	61	2	48	18	85	16	69	137	57	70	14	21	76	42	16	35	2	51	27	23	85	29
ENSG00000162623	1799	288	1092	544	753	756	1289	1050	1062	1073	656	1235	1180	1484	1142	771	1833	917	1916	1248	714	877	1397	841	503	1309	446	1233	1065	1000	883	682	1275	1321	657	2068	1066	1020	1147	1079	904	1226	1077	680	1108	1391	754	1579	1289
ENSG00000162624	0	0	0	0	0	0	0	0	0	0	0	0	0	0	0	0	0	0	6	0	0	0	0	0	0	8	0	0	0	0	0	0	0	0	0	0	0	0	0	0	0	0	0	0	0	0	0	0	0
ENSG00000162627	1939	209	903	844	1017	1437	869	1658	1543	1947	1007	1705	2254	1257	1930	1279	2491	985	1510	918	1848	1804	1213	609	1451	352	1257	1541	1230	2027	1482	1138	845	841	1064	1435	1771	759	1214	2282	529	1678	894	828	1172	1206	2517	1847	1270
ENSG00000162630	53	928	32	37	28	58	16	13	0	64	51	23	0	54	0	27	2	0	68	821	16	14	397	15	19	17	286	100	128	49	325	185	47	22	18	66	39	74	156	256	3	65	20	32	98	87	30	28	29
ENSG00000162631	1	2	4	0	12	0	0	29	0	0	2	5	0	0	0	2	0	0	0	0	2	4	0	1	9	8	0	4	2	0	0	4	41	0	5	0	5	0	12	1	4	4	2	16	0	1	0	0	0
ENSG00000162636	1292	1268	1419	786	1844	2903	3312	2883	1983	2240	1182	2068	2193	1276	1052	1544	1039	1205	1065	2693	1316	2303	3160	2068	1996	1119	1469	1817	2493	1373	1056	717	2200	1131	2107	1047	1548	1854	1212	1182	1118	1130	825	1484	1053	2878	1250	1300	2128
ENSG00000162639	460	119	365	536	526	1085	493	182	978	1039	538	1162	1180	955	561	777	1031	559	613	41	651	677	57	796	991	412	777	611	1175	725	725	719	323	27	1295	567	754	40	409	1050	427	639	543	175	417	489	948	1225	754
ENSG00000162641	42	10	9	37	10	8	2	0	2	6	14	22	31	11	3	24	26	1	12	0	36	30	0	36	47	1	0	3	0	6	82	46	5	10	20	0	25	1	7	16	4	10	21	3	49	1	0	27	0
ENSG00000162642	396	343	299	374	368	475	457	445	498	402	434	555	651	593	486	487	636	397	453	566	432	602	717	393	805	474	289	532	447	362	342	602	369	597	807	504	421	483	407	592	484	308	311	223	507	661	520	515	595
ENSG00000162643	1	6	4	11	1	27	11	4	0	8	2	1	5	4	37	1	21	8	0	6	1	4	5	4	22	4	7	10	14	3	7	0	2	18	4	3	10	7	5	6	0	5	7	3	0	15	5	12	8
ENSG00000162645	8774	1172	6628	1653	2065	4387	3632	3095	1345	3920	2333	4414	1710	998	4079	7769	2625	2008	3182	2592	5191	3891	6161	3430	1314	4485	2017	1923	3408	4041	4168	581	3704	4246	1553	3516	5197	2823	4044	3398	4795	3210	1138	5034	911	4488	2909	2901	9122
ENSG00000162650	169	211	144	259	188	154	220	150	331	158	254	274	286	363	158	167	102	253	355	255	202	255	395	241	306	239	200	247	243	199	252	337	257	138	207	168	165	250	151	243	139	174	311	77	353	252	77	243	183
ENSG00000162654	1312	405	3291	291	757	854	1316	1512	706	1444	1665	1948	647	461	1067	2246	965	445	877	880	922	1131	1260	1461	107	1498	1066	487	3266	934	1454	326	943	897	1193	672	1641	424	904	2098	1290	982	364	1992	322	3041	1294	733	7551
ENSG00000162664	1577	2866	1769	1997	1872	1443	2196	1662	2406	1760	2286	2940	1372	1888	1703	2270	1173	1931	1659	3083	2388	2220	3030	2508	2945	2289	955	2180	1345	2012	2364	1182	2709	2560	1230	1552	2204	2983	1776	2538	1857	2036	2341	1524	2228	1694	1053	1290	1582
ENSG00000162669	0	6	0	0	5	0	0	1	2	0	1	8	42	0	0	1	7	2	0	0	2	2	0	3	129	9	0	0	0	0	0	0	0	0	0	4	3	0	3	0	2	0	0	4	3	3	5	0	0
ENSG00000162670	3	0	9	0	6	970	11	45	16	15	31	0	16	0	35	4	2	63	15	0	1	71	7	0	0	291	101	41	0	72	0	0	8	22	0	0	20	2	13	7	0	259	0	4	0	10	75	0	38
ENSG00000162676	57	258	75	218	46	283	204	66	133	278	122	53	80	160	112	37	100	19	47	777	50	123	435	85	22	131	73	13	830	124	50	51	29	361	1481	80	52	442	45	91	67	242	28	118	50	1008	129	102	280
ENSG00000162687	8	29	29	1	16	3	7	19	0	15	18	25	0	10	16	13	2	10	0	4	17	9	3	19	4	253	11	33	7	14	14	6	16	16	0	38	16	0	21	2	7	8	1	38	12	13	4	3	10
ENSG00000162688	1279	906	1051	765	1355	1512	1714	1873	1845	1945	1160	2689	1866	1792	1189	1130	859	1354	1023	2530	1520	1471	2358	1367	2117	1676	1107	1576	3616	1056	1128	977	1496	1652	2243	1730	1241	1404	1455	1313	1154	1554	876	954	1640	2438	1353	1299	1290
ENSG00000162692	1995	607	1729	220	1857	423	471	1010	334	575	1258	909	409	436	788	956	1170	982	447	679	1211	510	565	1229	149	3791	976	803	766	722	661	448	648	645	493	1044	1035	298	1100	528	487	625	227	2281	305	959	665	410	729
ENSG00000162694	240	483	483	229	402	381	286	245	362	450	531	566	616	475	182	343	617	441	250	527	692	554	432	540	776	939	535	400	457	256	312	899	188	265	1130	304	368	525	267	571	344	347	277	405	559	358	258	434	346
ENSG00000162695	2060	3989	1910	1515	1889	3011	2668	3047	2233	2636	1966	2048	1803	2625	1155	1749	2823	2130	1805	2436	1752	3078	2987	2170	2738	1886	1799	1990	4179	1670	2005	1394	2682	2982	3978	1572	1922	3854	1841	2336	1668	2125	1432	1495	1746	3371	2077	2267	3689
ENSG00000162702	322	3813	1376	826	859	485	706	833	601	703	889	1032	729	617	383	593	388	1026	351	743	713	650	667	745	627	1165	767	876	1611	539	580	903	803	578	808	223	711	640	678	513	664	516	669	908	559	1448	713	559	755
ENSG00000162704	18839	6073	16338	19337	10726	13945	8135	16832	9579	13369	12476	13238	15460	7814	15169	11311	15169	19601	23641	7696	10130	15652	8276	11650	17809	15024	17604	14091	6562	14393	13397	13527	13583	11570	16338	17114	11630	11493	21907	11274	10060	10506	9154	10677	7112	7296	15059	10615	14393
ENSG00000162706	62	20	142	0	165	8	0	76	2	25	4	63	0	0	9	59	7	33	0	0	32	4	5	20	2	731	28	45	0	13	25	0	57	1	24	22	30	10	58	2	15	37	4	155	4	0	12	2	33
ENSG00000162711	83	817	208	53	65	62	93	177	35	43	103	83	19	66	95	72	100	60	58	126	85	55	71	91	56	32	104	74	181	86	153	63	134	41	69	77	55	88	147	199	42	108	51	125	16	274	98	84	172
ENSG00000162714	1558	1674	1277	1403	1357	1164	694	802	1480	1329	1116	2052	949	1480	1288	1050	853	1378	1437	966	1336	761	1403	1260	1008	1983	985	933	658	1645	1188	1054	1589	1208	742	1847	893	822	1720	608	867	749	1255	1363	1099	788	761	858	830
ENSG00000162722	26	3	28	0	3	3	168	171	64	105	5	5	150	19	14	50	116	10	0	0	7	48	2	0	271	126	14	38	268	14	0	0	5	1	0	1	13	2	16	126	114	51	1	6	8	2	0	75	10
ENSG00000162723	50	86	72	11	1	1	2	146	2	0	10	4	13	3	12	0	10	74	11	22	1	15	10	3	0	0	11	15	118	0	8	66	15	1	289	3	6	90	32	14	40	12	2	2	1	127	5	10	22
ENSG00000162727	0	0	0	0	0	0	0	0	0	0	0	0	0	0	0	0	0	0	0	0	0	0	0	0	0	0	0	0	0	0	0	0	0	0	0	0	0	0	0	0	0	0	0	0	0	0	0	0	0
ENSG00000162728	0	74	0	3	3	0	0	0	2	3	0	3	5	1	16	1	0	1	0	0	1	2	0	0	0	0	0	0	8	0	0	0	0	3	0	4	0	1	3	2	0	5	1	1	0	1	5	10	0
ENSG00000162729	1816	704	2277	3963	1856	3393	1627	1801	1750	2671	2295	3522	3303	2298	3147	2746	1303	2545	5629	6489	2448	2851	2685	4301	3347	1975	3282	3188	1829	3306	3794	2589	3374	5005	1433	5111	2849	2008	4500	3344	2116	2344	1637	2383	2250	702	2744	749	1415
ENSG00000162733	1371	4725	3062	108	1462	201	370	860	249	272	673	1900	337	321	417	693	296	967	317	342	1151	359	777	1027	107	1749	650	1254	401	237	560	175	1491	325	325	777	1284	548	1207	215	625	498	190	3216	551	772	336	236	371
ENSG00000162734	5759	5643	9993	5888	5389	2750	2755	4595	1993	2029	5541	5252	4108	3061	2623	4600	5214	7570	3867	2338	4315	3193	2831	5279	4018	7398	5420	9143	2282	3486	4970	7425	3546	3816	6597	2493	4776	3601	4666	3550	4414	2757	4284	7981	4257	3579	6098	2607	3349
ENSG00000162735	1157	1833	1750	2577	1556	2219	1376	1292	1176	2129	1783	2365	3140	1841	1234	1347	2403	2275	1031	1516	1818	2247	2057	2214	1858	2231	2179	2285	2261	1968	2001	3259	2023	1996	4017	1141	1585	1177	1822	2089	1212	1729	1761	1837	1366	2097	2959	1385	1673
ENSG00000162736	3858	2268	5981	6404	3828	6110	3695	4357	3790	5007	3440	5643	4018	3439	3861	3540	4018	6246	3905	3900	4587	4552	4186	3954	3672	6390	5083	5128	4400	4591	5433	4048	5866	4999	5640	4607	4195	4142	5521	4623	3289	3891	3071	5528	2847	1666	4632	3467	5162
ENSG00000162738	178	475	860	1223	502	465	65	81	487	358	268	3336	838	370	361	1008	228	1372	654	65	1184	634	45	103	27	2672	397	1180	9	577	169	1212	1170	1602	66	885	570	129	561	207	299	94	744	1849	626	5	125	368	57
ENSG00000162739	156	7	181	202	300	46	72	170	68	168	139	117	117	77	86	69	89	185	64	66	223	82	16	167	107	1335	69	54	122	111	82	33	59	65	125	43	85	69	99	182	155	349	48	204	17	126	343	221	262
ENSG00000162745	1659	1216	3529	245	1046	406	282	1543	342	249	840	2044	484	490	892	575	760	1310	830	760	1526	510	841	907	157	791	1160	1464	270	366	478	472	1408	444	433	1781	1021	665	1516	375	680	583	409	2438	806	412	595	193	653
ENSG00000162746	13	149	50	7	22	8	16	51	32	13	21	17	5	17	7	10	17	94	20	25	8	18	20	25	59	15	34	38	97	9	28	92	17	4	143	17	11	17	37	21	11	16	20	21	45	48	18	13	41
ENSG00000162747	70	772	218	5	28	83	108	790	39	25	151	89	161	63	114	75	31	54	258	490	177	97	26	36	31	0	132	5	310	139	17	35	38	7	429	22	24	91	139	12	52	290	2	117	0	352	250	13	2770
ENSG00000162753	0	1	0	1	0	3	0	1	0	0	1	0	0	0	0	0	0	0	0	3	0	0	9	0	0	48	0	0	1	0	0	2	0	4	0	0	0	0	0	0	0	0	1	0	0	1	0	0	4
ENSG00000162755	80	4	34	238	86	285	113	95	95	205	75	92	286	100	87	134	366	82	62	63	107	185	100	155	203	21	115	221	5	135	96	396	82	190	759	98	86	36	91	180	162	98	149	123	137	178	357	192	122
ENSG00000162757	248	174	242	312	200	337	285	235	276	260	199	319	340	277	309	175	305	271	366	149	191	211	206	271	323	155	274	261	338	429	221	416	259	173	375	280	187	287	380	266	170	202	315	152	202	258	242	187	191
ENSG00000162761	0	15	1	0	0	0	0	3	7	0	1	0	0	1	1	0	0	0	15	0	42	0	0	0	0	132	3	0	0	4	0	52	1	0	0	0	0	0	0	0	4	0	0	0	3	1	0	0	0
ENSG00000162763	0	0	0	0	0	0	0	0	0	0	0	0	0	0	0	0	0	0	0	0	0	0	0	0	0	0	0	0	0	0	0	0	0	0	0	0	0	0	0	0	0	0	0	0	0	0	0	0	0
ENSG00000162769	1356	1686	1550	1582	778	755	823	594	1615	761	1800	781	886	1348	804	1007	920	1900	1651	985	982	948	1155	1099	987	1134	741	1278	1592	1370	962	2267	1150	748	1012	2148	707	827	1358	815	1137	981	1374	668	1626	1134	833	914	530
ENSG00000162771	0	0	0	1	0	0	0	0	0	0	0	0	0	0	0	0	0	0	0	0	0	0	0	0	0	0	0	0	0	0	0	0	0	0	0	0	0	0	0	0	0	0	0	0	0	3	0	0	0
ENSG00000162772	522	1917	4589	3085	2904	820	5656	2925	1705	1558	2972	447	2778	1965	1113	2174	1736	4144	845	343	1181	7718	1071	888	1470	1201	824	2088	1239	2227	808	1380	2801	13660	2545	423	847	1072	2461	6098	1932	3181	1433	4001	1193	5839	2506	1262	1006
ENSG00000162775	312	3567	411	552	497	349	809	415	557	510	436	794	613	722	289	463	457	470	218	568	513	530	445	577	774	230	414	548	2924	396	523	695	493	456	700	268	508	561	359	644	565	432	578	277	706	2249	520	595	343
ENSG00000162777	782	910	974	924	1008	2729	1712	1626	1657	2534	837	1676	2348	1870	1227	1093	949	1075	889	1295	1456	1535	1075	1327	1621	2123	1707	969	3374	1296	1373	777	1733	2422	2820	963	1505	1483	1073	2451	829	1448	937	967	1147	2931	1453	1903	2749
ENSG00000162779	73	14	82	28	38	322	23	49	45	206	18	1	84	25	51	65	94	125	34	16	60	30	7	30	16	6	58	9	110	33	84	77	73	95	8	0	1	103	285	115	3	144	296	70	128	8	52	363	33
ENSG00000162782	11	63	53	209	13	264	89	17	376	248	25	9	90	4	13	112	68	154	195	55	52	4	45	14	125	46	34	86	123	106	318	31	0	331	37	10	15	58	148	17	15	8	345	25	98	35	22	139	35
ENSG00000162783	862	3376	1089	2186	1114	1717	1298	1937	978	1451	727	745	1525	1488	1426	813	951	1468	1159	1682	699	1228	1674	895	1135	1209	901	1181	828	2404	1280	499	1493	1895	934	1306	842	1806	1156	916	1026	1174	613	677	527	1666	2089	723	1720
ENSG00000162804	668	1658	672	278	352	140	135	254	126	217	407	301	96	253	112	280	175	377	224	355	446	225	246	397	455	458	364	256	229	122	199	123	376	153	132	201	428	198	242	227	115	211	79	620	185	174	192	296	162
ENSG00000162813	2883	158	1420	2872	1269	1692	2987	1751	1854	2468	1899	1914	3072	1952	2738	1150	2608	1988	3238	1628	1410	2317	1811	1280	1998	1289	2258	2354	931	3591	2001	1683	3988	1089	1796	2576	1798	1307	3370	2955	933	1712	1563	1356	809	856	3354	1220	2284
ENSG00000162814	13	4	50	99	55	93	96	45	109	44	40	103	190	123	26	45	127	105	87	21	25	84	77	101	171	184	100	28	52	21	68	133	108	117	118	109	73	68	68	78	77	19	64	67	139	10	41	30	114
ENSG00000162817	206	350	190	2626	942	752	2046	606	1002	1911	586	1354	1068	264	1592	888	432	622	650	1711	714	778	1602	938	660	1228	787	2162	553	1368	986	329	2655	945	520	1084	825	545	939	638	1029	1810	351	1274	530	947	1519	1074	477
ENSG00000162819	2817	3211	4657	5449	2341	6225	3473	3291	3085	5206	2442	3801	3487	3564	1789	2731	2682	5092	2322	2373	4092	5498	4097	3251	4576	2207	3727	5002	3021	3220	3569	2328	5045	2773	4135	1779	3134	2989	3356	3104	2355	2760	3343	3277	2133	3637	5264	3416	3966
ENSG00000162825	47	21	71	69	40	43	93	37	51	17	29	96	34	85	29	50	33	73	75	53	63	95	87	93	157	37	31	71	53	23	57	45	106	110	70	70	79	98	87	83	67	46	105	44	104	51	43	60	57
[truncated: 21,360 more rows]
[truncated: 646 more columns]
