# Supplementary material for: Transcriptome profiling by combined machine learning and statistical R analysis identifies TMEM236 as a potential novel diagnostic biomarker for colorectal cancer
Source: Sci Rep. 2021 Jul 12;11:14304. doi: 10.1038/s41598-021-92692-0 (PMC8275802; doi:10.1038/s41598-021-92692-0)
Supplement: Supplementary file 2 — Supplementary Data File 2. [file 41598_2021_92692_MOESM2_ESM.csv]

ensembl_gene_id	logFC	logCPM	LR	PValue	FDR	start_position	end_position
ENSG00000221867	10.7407658853736	2.73920670993994	47.4373169467584	5.67912023881423E-12	1.42346438237934E-11	152698767	152702347
ENSG00000237412	10.6611936697143	2.66029790405544	71.7301680089334	2.46731326957283E-17	8.41292129131296E-17	232520388	232525716
ENSG00000167755	10.2468503681559	4.72461267422548	253.530535488785	4.41338923102205E-57	9.25272184131715E-56	50958631	50969673
ENSG00000122133	10.2104984577615	2.55673761977011	88.7897614159235	4.39082634363695E-21	1.8535995099982E-20	135561756	135566955
ENSG00000197172	10.1839227501506	2.36929848857222	38.5959594759552	5.21267239331026E-10	1.16397461024144E-09	152766136	152769747
ENSG00000169035	10.1630205097869	2.65466609644183	170.888198553286	4.73345172006519E-39	4.66361390780193E-38	50976468	50984099
ENSG00000104371	10.0129887414938	2.75812767257607	147.872750674102	5.0576327395121E-34	4.01125153783299E-33	42374063	42377229
ENSG00000199568	10.0123515515317	2.01846946827525	22.8468068199949	1.75440559821593E-06	3.10726256737064E-06	65296051	65296166
ENSG00000213401	9.85268133597764	1.65424262877247	39.1696349131071	3.88536142167197E-10	8.74691451019299E-10	152733757	152737669
ENSG00000163736	9.73879563246218	5.87082511627908	89.4545284818075	3.13768013854427E-21	1.3325081289756E-20	73986439	73988190
ENSG00000200156	9.70885616620149	1.5130035622108	25.1577516033578	5.28268864436929E-07	9.70586374911464E-07	65304677	65304792
ENSG00000201098	9.53236981077601	2.68224361651624	18.5934163859852	1.61778290941342E-05	2.66976134150834E-05	148987136	148987248
ENSG00000128610	9.3113005542934	1.66906924734106	169.708017233399	8.56916981862917E-39	8.3564854956067E-38	122301303	122310691
ENSG00000252010	9.30400140941659	3.19155150477381	54.1206324570448	1.88550970458443E-13	5.14639908066295E-13	233275727	233276002
ENSG00000129455	9.22394488230155	1.58325596220869	171.691576752903	3.1602372828676E-39	3.13263105614493E-38	50996007	51002711
ENSG00000200354	9.11336643038926	0.93150339522489	43.5646484238616	4.1018229404773E-11	9.76243485701454E-11	38433865	38433998
ENSG00000185269	9.08198859758244	6.53304166571893	184.764085144454	4.41876005037729E-42	4.95530195836022E-41	81952507	81961840
ENSG00000230316	9.05161273061081	2.29082602077269	203.831397124036	3.04630849739883E-46	4.05516390379745E-45	122303658	122310119
ENSG00000200795	9.04220662358975	3.37794412584309	46.2607898551033	1.0351491921815E-11	2.55550980397523E-11	120293097	120293237
ENSG00000170373	9.04060100184894	4.75320983540239	271.099873341506	6.53429028968513E-61	1.5778560793262E-59	23747553	23751268
ENSG00000249550	9.03565138767634	2.35490194089817	150.285844917998	1.50134748055555E-34	1.22362458899925E-33	113583886	113773726
ENSG00000083782	9.02715763365121	1.66403576026932	125.360991731916	4.2429463140412E-29	2.65114708655936E-28	90963682	91005026
ENSG00000199347	9.00937408354633	1.0348222169185	37.1959978087945	1.06832810321127E-09	2.34077236440849E-09	11908152	11908271
ENSG00000200959	8.93305736235065	0.960603155779087	34.2241237285921	4.91163030397506E-09	1.03212930513602E-08	139278781	139278978
ENSG00000269900	8.85369124850206	1.36366551605556	18.2515672442593	1.93566618800366E-05	3.17722589851663E-05	35657751	35658018
ENSG00000139800	8.85092626105279	1.61037983483481	114.994726500961	7.89070221705462E-27	4.43513768188934E-26	99962964	99971909
ENSG00000184270	8.7173770836331	0.929315695255606	41.7897395455393	1.01635373653823E-10	2.37163820575293E-10	149887484	149888013
ENSG00000204542	8.67692185970014	2.00055061995165	108.6138541861	1.97191537884481E-25	1.03789396213152E-24	31111223	31112575
ENSG00000201998	8.6395713970237	1.01189302658809	52.3738901740628	4.58783282405079E-13	1.22525943442844E-12	9428773	9428954
ENSG00000123500	8.53346146334156	5.42996361295631	284.497866466442	7.86068606807202E-64	2.10835293928272E-62	116118909	116158747
ENSG00000163216	8.52347549294302	0.564225522430831	69.3878236755364	8.08864832739712E-17	2.68688836046414E-16	153039732	153041931
ENSG00000168875	8.49495713493187	0.871426229596445	131.568192277226	1.85974859784738E-30	1.24548660739866E-29	137764315	137766334
ENSG00000278588	8.49062407768069	1.13862807443033	45.8593384561148	1.27056001907794E-11	3.121480307279E-11	26272976	26273356
ENSG00000197061	8.46127353911026	2.00305352779934	61.5912668111079	4.22689260291021E-15	1.26971096385457E-14	26103876	26104310
ENSG00000202538	8.45951263645144	4.54876263497801	56.984502842369	4.39259727457085E-14	1.24482493842929E-13	120291763	120291903
ENSG00000184357	8.39127610203196	3.5109156868525	68.2311251972963	1.45412277960383E-16	4.74387823575218E-16	27866849	27867529
ENSG00000174502	8.33074716512527	1.7348976106434	72.044063810371	2.10445295834478E-17	7.20594179258508E-17	205913048	205943460
ENSG00000164778	8.29195141826916	1.06357776153485	115.942626132921	4.89247796873222E-27	2.77977030807485E-26	155458129	155464831
ENSG00000188293	8.28291087418157	0.132744692790863	81.1626494842017	2.07884079737349E-19	7.96537181085706E-19	46229742	46231243
ENSG00000198930	8.27033448897855	0.654045525991867	31.7825942133389	1.72431105935832E-08	3.49318296631803E-08	152727484	152733735
ENSG00000249306	8.25052583206826	1.23401099124683	136.00724975626	1.98803258022594E-31	1.3839470046901E-30	174336295	174532457
ENSG00000170454	8.23448469787205	1.00767714829737	135.303330995239	2.83392444805784E-31	1.96437812980071E-30	52424070	52434371
ENSG00000196260	8.19967056426173	1.60609027601627	225.069489287452	7.09013498888719E-51	1.13799822418074E-49	30931353	30955636
ENSG00000203783	8.19194341516013	0.42193719080126	46.4157206455116	9.56450573841713E-12	2.36590296672705E-11	153217584	153219310
ENSG00000169474	8.13069656561117	0.519524383088006	53.8452611908486	2.16917648582734E-13	5.90096007301261E-13	152985231	152985500
ENSG00000197085	8.10936776241999	0.1676830398707	157.105469943815	4.85404042384931E-36	4.23703679170537E-35	34346512	34871582
ENSG00000278463	8.10492180402054	0.338544770116	58.4687995555319	2.06540541218293E-14	5.96570552215957E-14	26033176	26033568
ENSG00000241794	8.1047835094775	1.09180060109797	66.1732217856404	4.12985319023792E-16	1.3096565901503E-15	153056120	153057512
ENSG00000203785	8.10357971777877	0.162145814621579	26.1788008649814	3.11220437517601E-07	5.81482330408534E-07	153093135	153106184
ENSG00000168298	8.10282736210725	3.62932141962996	80.8701300642101	2.41049810814799E-19	9.18729012364969E-19	26156354	26157107
ENSG00000276410	8.082073455674	0.316689448633521	17.6350121312545	2.67615904173912E-05	4.34390644896476E-05	26043277	26043657
ENSG00000212402	8.07282669203056	0.132882228488761	24.5353704730718	7.29581704310177E-07	1.32946909779239E-06	173020728	173020928
ENSG00000135374	8.04490925883669	1.89170637141323	91.6393374487518	1.04004816880064E-21	4.52306360407101E-21	34478793	34525193
ENSG00000198681	8.03069428665019	-0.105850740499243	21.5400236039895	3.46520608436755E-06	6.00233765275749E-06	153179284	153183880
ENSG00000205293	8.02103506573908	-0.114933455834532	101.232369282069	8.18015850590024E-24	3.97780737414574E-23	57855500	57984126
ENSG00000213931	8.00285831363273	0.241145499634487	28.7141274130555	8.38895181812806E-08	1.62482121213612E-07	5268345	5505652
ENSG00000207008	7.98880074549588	-0.145293571686434	30.5008554285349	3.33719324430727E-08	6.64775776766192E-08	2963771	2963893
ENSG00000108244	7.96274980285683	6.45908972054709	227.40210854531	2.19742016897425E-51	3.60906245768676E-50	40922700	40937646
ENSG00000208892	7.94209166048556	0.008936262558678	18.3865342476027	1.80327868231234E-05	2.96772851702661E-05	132031224	132031359
ENSG00000134827	7.94048944464415	4.84456347132188	144.676915670487	2.52694468458163E-33	1.93875798565986E-32	59852800	59866489
ENSG00000169469	7.93701850116735	0.719076148071964	52.3459322732047	4.65361505405309E-13	1.24262319371597E-12	153031203	153032900
ENSG00000198883	7.86551456511942	2.13259324714857	32.6644168895655	1.09524017130502E-08	2.24939403363707E-08	152988824	152994116
ENSG00000100665	7.82140534743376	0.607491218619886	176.602418179816	2.67478326624597E-40	2.78944139211911E-39	94561442	94569913
ENSG00000275379	7.79828055730195	0.976445822087629	45.6715237886874	1.39840993904007E-11	3.42727655653273E-11	27871905	27872315
ENSG00000185247	7.78352098848525	1.0453187169251	41.2557840709954	1.33556055850956E-10	3.0880793934076E-10	149688228	149717268
ENSG00000205922	7.77230509927049	2.22938525988226	60.5102186598505	7.31975090571037E-15	2.16787001180803E-14	1753506	1780988
ENSG00000174015	7.76584188453381	-0.15714488750912	224.632586119374	8.82968241736375E-51	1.40884224765547E-49	45702320	45714559
ENSG00000198842	7.75229476375614	5.60454192762663	111.826027842463	3.90080964509508E-26	2.12197244756815E-25	167094075	167129165
ENSG00000078579	7.74572443633422	0.151201209495624	67.7531008365468	1.85305157051389E-16	6.00908629790745E-16	16992181	17002345
ENSG00000225091	7.73343519316327	2.15481999698342	106.189064670966	6.70254932827001E-25	3.44511460088177E-24	38427309	38427442
ENSG00000213468	7.733138765934	0.996339818754341	226.886942567465	2.84621842295995E-51	4.64643725848803E-50	131688779	131830862
ENSG00000252835	7.69076061420145	1.5434332679644	43.3900704844717	4.48458036912738E-11	1.0646859641526E-10	7906122	7906260
ENSG00000239002	7.68748571613768	1.8741890916764	47.5640807646121	5.32350077172499E-12	1.33597969413519E-11	6510222	6510551
ENSG00000066405	7.68729887118507	4.67990378540461	63.5489082324547	1.56434285603651E-15	4.82505066050266E-15	137998735	138033655
ENSG00000197587	7.65148613513043	-0.092091694460315	171.278459658533	3.88995089800637E-39	3.83721782504251E-38	46489836	46516216
ENSG00000167754	7.62569146809746	-0.288427213557171	31.4130028238052	2.08579370951327E-08	4.20658395777677E-08	50943303	50953093
ENSG00000184956	7.61741858132691	4.93584091295537	79.9381239340007	3.86320193428504E-19	1.45313346749289E-18	1012823	1036718
ENSG00000206585	7.60419698657912	-0.308526593492738	17.6576204485318	2.64453590274818E-05	4.2951540480327E-05	148038753	148038916
ENSG00000221676	7.57036918350716	-0.014935635936628	30.4445513370723	3.43546900037219E-08	6.83345862577097E-08	134164439	134164564
ENSG00000274997	7.56112759464144	1.56882065567616	61.1076753183746	5.40370620296864E-15	1.61365367235135E-14	27147129	27147515
ENSG00000171102	7.53510780219748	-0.372776399974201	62.2581025605787	3.01266858197704E-15	9.12914529967159E-15	133205277	133209250
ENSG00000136352	7.50472474904565	0.99774434613994	44.0385504871866	3.21971716927951E-11	7.70367893038905E-11	36516392	36521149
ENSG00000228705	7.47341278232507	0.66182851898435	264.627038494777	1.68254128313554E-59	3.86722342796607E-58	62774121	62776996
ENSG00000137673	7.45280370978445	6.31560563585268	241.935750010832	1.48810143415071E-54	2.8078397641818E-53	102520508	102530750
ENSG00000275126	7.42906535024095	0.115445880903873	21.4810353638965	3.57345290087609E-06	6.1852181570684E-06	27873199	27873510
ENSG00000029559	7.4131017145804	0.323115379840651	136.035003496121	1.9604382680187E-31	1.3653232521519E-30	87799554	87812435
ENSG00000170369	7.39313243283919	0.744895876617534	238.667651937199	7.67750617826811E-54	1.39980778376131E-52	23823769	23826729
ENSG00000100557	7.37997747646677	-0.194256406739405	84.1937404393332	4.48588693443539E-20	1.7876347565099E-19	57469301	57493867
ENSG00000111700	7.36199980205993	2.78866425937822	141.666660483314	1.15018704250866E-32	8.58118856955768E-32	20810702	20916911
ENSG00000186007	7.31683298988589	2.15024243854759	267.75002854231	3.5098470724143E-60	8.27823959942833E-59	205381378	205455954
ENSG00000277157	7.2998588125639	2.21268670757061	60.2745895687198	8.25056628937002E-15	2.43465974136402E-14	26188765	26189076
ENSG00000278705	7.26801716997215	0.960358817821652	57.1881420266602	3.96051913138819E-14	1.12512857046632E-13	26026815	26027252
ENSG00000197153	7.26633451248998	0.833425159407538	58.6726016609622	1.8621664588297E-14	5.39018464634848E-14	27890382	27893106
ENSG00000148702	7.2481156130067	1.26249560105949	96.6111829483729	8.43703875123635E-23	3.8916380846024E-22	113550837	113589602
ENSG00000221986	7.23366014727288	-0.330796602301604	74.4019830214448	6.37249614095253E-18	2.23678336316757E-17	109292365	109307011
ENSG00000206557	7.23081090401594	0.04284858290572	64.2745766359856	1.08233378937482E-15	3.36520988698702E-15	32817997	32897824
ENSG00000229404	7.20891303818016	0.902982367308478	211.23531821031	7.38512859751202E-48	1.05029344217202E-46	84267747	84294659
ENSG00000167767	7.14453811647721	5.33718514900497	752.283817230486	1.2788466854304E-165	5.18796129111978E-163	52168996	52192014
ENSG00000163209	7.13030356401856	0.941872775525779	35.0358723399038	3.2368690757187E-09	6.87855873385114E-09	153001747	153003856
ENSG00000201321	7.0969180393743	-0.964752106374706	29.7398837921647	4.94077820359204E-08	9.71335206078121E-08	228628148	228628266
ENSG00000229314	7.08880488871425	1.62436562566619	48.7670911452624	2.88235810044234E-12	7.33793926825821E-12	114323056	114326475
ENSG00000251791	7.08250385560285	2.29874776851849	67.9847421132567	1.64765578794314E-16	5.35587148857239E-16	233288676	233288940
ENSG00000057149	7.07855582534416	-0.474911176657749	29.5189161570907	5.53736189376344E-08	1.08625207265594E-07	63655197	63661893
ENSG00000046774	7.0612814576847	-0.996518983432898	19.4451913408147	1.03528160704458E-05	1.73244453310431E-05	142202342	142205290
ENSG00000204869	7.0518039464697	1.41045732510698	292.680694558348	1.29558626464946E-65	3.66262688440188E-64	46039748	46077118
ENSG00000178403	7.03612195415006	-1.01890332918609	67.6665206068619	1.93623548450629E-16	6.27507353846287E-16	112513516	112516180
ENSG00000102243	7.02626657198107	-0.839246593981817	54.1837575572903	1.82589916024683E-13	4.98886440029049E-13	136532215	136556807
ENSG00000060718	7.02517639626393	6.06997652646823	317.827341832364	4.30683459695665E-71	1.43505143747054E-69	102876467	103108872
ENSG00000198610	7.01999812028798	0.720433507234134	143.849086487691	3.83341572280006E-33	2.91494081227163E-32	5195462	5218949
ENSG00000043355	7.01783038412146	2.76904069164581	112.050319494529	3.48355596411595E-26	1.89881298722571E-25	99981784	99986765
ENSG00000094796	7.00587040205393	-1.04579686822605	37.3907798177028	9.66780964155136E-10	2.12458758198069E-09	41393721	41397608
ENSG00000009709	6.98633943206647	-0.708919093911824	19.5686027301321	9.70510868928168E-06	1.62674102573054E-05	18630846	18748866
ENSG00000178776	6.95854402592737	-0.108160911685209	142.016960231562	9.64212765358547E-33	7.20694635811752E-32	147880726	147906538
ENSG00000276368	6.93957312278918	1.85739173328952	49.3352217063961	2.15753705006902E-12	5.52911461015003E-12	27814354	27814740
ENSG00000207088	6.86946450080214	-0.532911358956111	22.0627569366858	2.63880104765633E-06	4.61483844578399E-06	129397210	129397348
ENSG00000124260	6.86761093656485	-1.16788430971037	22.2658447466856	2.37391769005817E-06	4.16584431237958E-06	152133310	152138578
ENSG00000239183	6.85807802014456	-0.99021240985854	28.6553720742457	8.64737672413026E-08	1.67307716826591E-07	92292461	92292593
ENSG00000238741	6.84780309926115	2.16754657272732	59.4901620407198	1.22907012722177E-14	3.58771738701704E-14	160514907	160515236
ENSG00000101441	6.83815158123019	-0.843309612001011	129.155198405472	6.27175781650604E-30	4.09050699712393E-29	23685640	23689040
ENSG00000104892	6.83542476482131	0.35172962364118	225.675640580741	5.22939521393994E-51	8.44352200364213E-50	45333434	45351520
ENSG00000253898	6.81324892806422	-1.21548113727564	30.476793485042	3.3788426795969E-08	6.72659552960604E-08	83403758	83408900
ENSG00000182798	6.81122189709216	1.56852788081773	79.0246812759001	6.13388155008765E-19	2.28237780126742E-18	16167481	16171464
ENSG00000168267	6.79984609736891	-0.877812287060866	35.6661743826211	2.34195322081037E-09	5.02883087390365E-09	23192312	23194245
ENSG00000164379	6.79036147455726	5.73194067392404	511.449700706222	3.06762430676776E-113	3.29657878317354E-111	1312098	1314758
ENSG00000212464	6.75070128057458	-0.303076338273753	36.2352444807195	1.74879088319663E-09	3.78116317943128E-09	100237156	100237302
ENSG00000169550	6.74689533458026	-0.778576544658633	27.0582484451688	1.9741604172592E-07	3.73364814578846E-07	26559032	26572263
ENSG00000259471	6.7428024051808	-0.929051188371846	75.1764017850753	4.30481641651329E-18	1.52287455833358E-17	66582190	66685794
ENSG00000070886	6.66875802510216	-1.15764724695796	43.4939634510158	4.25269238186747E-11	1.01052041705321E-10	22563489	22603595
ENSG00000102891	6.63627814844516	-1.18621281169461	20.0947311081758	7.36994311927802E-06	1.24626997703756E-05	56565073	56568957
ENSG00000099399	6.62280665943873	-0.525554045162982	12.9094783666534	0.000326922389744	0.000490928152728	30215563	30220089
ENSG00000118113	6.61899423925702	0.211120629180261	83.6062733924497	6.03811505469997E-20	2.39093443124979E-19	102711796	102727050
ENSG00000188064	6.61145511356608	1.15735187748496	152.806079409691	4.22332143153301E-35	3.52530025048797E-34	45920366	45977162
ENSG00000147381	6.59287015278644	-0.353069953663253	38.3774889032827	5.83010438093382E-10	1.29898536028303E-09	151912509	151925170
ENSG00000137473	6.59151154379106	-0.263772145943286	33.0861440409024	8.816477260025E-09	1.82225164308274E-08	146706638	146945882
ENSG00000206073	6.58074697593098	-1.07344496928223	28.7169412663714	8.37677162840267E-08	1.62265576237424E-07	63637259	63644256
ENSG00000081051	6.575664112813	0.561619193982028	65.9973335965761	4.51533415923334E-16	1.42910722453441E-15	73431138	73456174
ENSG00000180178	6.54259064523685	0.796782494407083	44.6666178728708	2.3360642940382E-11	5.64013023350066E-11	130012065	130040560
ENSG00000239605	6.53826571577543	0.66519385501846	249.084624063271	4.11150974220444E-56	8.32927198336473E-55	47045538	47155308
ENSG00000115507	6.51661629810457	1.58771510212872	349.771753142019	4.75164118481554E-78	1.94709296732328E-76	63050057	63057836
ENSG00000164283	6.48625472081942	3.09562696709519	699.655274588315	3.55358728458225E-154	1.13066786013561E-151	54977867	55022671
ENSG00000168505	6.47168867169513	-1.0256757359133	115.041966347511	7.70495228108625E-27	4.33373520503246E-26	236165236	236168386
ENSG00000261520	6.46520118039754	0.065183120925687	30.7928487027608	2.87093916763645E-08	5.73657552927432E-08	4264602	4295405
ENSG00000171759	6.46078517471998	2.08269794878783	119.374775086447	8.6699355719588E-28	5.11031763625774E-27	102836889	102958410
ENSG00000258551	6.45084242299182	-0.580534342304254	80.6911767516526	2.63897834226716E-19	1.00334352296085E-18	91408708	91605873
ENSG00000186832	6.44188887720359	1.72834427794682	93.0726416942384	5.04097634926121E-22	2.23131269011079E-21	41609778	41615899
ENSG00000167419	6.39638612379476	0.000105749175067	117.765589526701	1.9513960247266E-27	1.12969330336206E-26	58218548	58268518
ENSG00000105664	6.3898712711917	4.7423061491788	163.847556305279	1.63329248459118E-37	1.51016735882969E-36	18782773	18791305
ENSG00000125363	6.38555023628475	-1.10199391865742	147.199082466817	7.09922596080498E-34	5.59490722030026E-33	11293413	11300761
ENSG00000189099	6.35557346102139	-0.483073525303223	24.1983817877511	8.69052698866047E-07	1.57512768284367E-06	151277171	151291453
ENSG00000240280	6.31448304983533	-1.16455638129156	51.9324121055623	5.74443010647359E-13	1.52561157672254E-12	63849292	63864379
ENSG00000274641	6.29753507359733	1.3022920388351	59.7948784063798	1.05276962503071E-14	3.0864124128949E-14	27893463	27893843
ENSG00000177238	6.25560855574369	2.27670996413818	87.5502275498371	8.21665030327713E-21	3.41525574977659E-20	31214091	31231537
ENSG00000137868	6.24388821798249	3.74918124473013	248.388414218272	5.83155493703386E-56	1.17259779384447E-54	74179466	74212267
ENSG00000105989	6.24209995584414	3.40154798897183	545.861093915196	1.00086730413716E-120	1.29928589953869E-118	117275451	117323152
ENSG00000276903	6.23938064368403	0.728205303608696	51.2430745992767	8.16081296989624E-13	2.14697652500821E-12	27865355	27865747
ENSG00000143556	6.2179990261649	-1.0029090138703	56.7589287758562	4.92648921910739E-14	1.39175035791183E-13	153457744	153460651
ENSG00000161798	6.18844961397691	2.64091033539172	67.0152462134077	2.6941547476648E-16	8.64505617764617E-16	49961872	49965682
ENSG00000199990	6.18181419961399	-0.825719039733591	11.7773487800394	0.000599558142658	0.00088253174718	140711275	140711373
ENSG00000170835	6.17946600825151	5.48456461136852	134.892182479353	3.48593630525994E-31	2.40502926978967E-30	133061978	133071863
ENSG00000187258	6.16548527045237	2.63571765051646	57.3967533172435	3.5619477098501E-14	1.01492055290145E-13	34658218	34878332
ENSG00000189377	6.15378857047143	0.868897669870571	72.4679326471125	1.69768252974827E-17	5.84765323927513E-17	42428278	42442946
ENSG00000137745	6.14613935443128	1.80375382993054	150.03433277279	1.70394436416107E-34	1.3866552255387E-33	102942995	102955732
ENSG00000212232	6.14291184828665	3.43259913801717	91.3327405102078	1.21434686319125E-21	5.26173739626287E-21	17962710	17962946
ENSG00000062038	6.11158884663723	6.51697967711037	970.503091883241	4.63368508722966E-213	6.26590065920631E-210	68636189	68722616
ENSG00000272620	6.11139931779034	3.44043354133685	82.6428213104068	9.83041844025577E-20	3.84844873413825E-19	7754077	7778928
ENSG00000178773	6.03385567114803	5.15783231746049	387.718394074735	2.59770196583137E-86	1.35977128385631E-84	89575758	89597246
ENSG00000182379	6.00849295958513	3.0507895208777	126.891971888018	1.96166023187603E-29	1.24635319430902E-28	57216794	57226449
ENSG00000266019	6.00650792433615	-0.081542733981869	16.0504311308722	6.1677582096174E-05	9.75669842732127E-05	98881650	98881729
ENSG00000280055	5.96672886657226	-0.533580282516097	73.8856535843828	8.27757272953284E-18	2.89296085897328E-17	127946559	127948723
ENSG00000123407	5.96591708844811	-1.22507825993627	26.3407876264073	2.86180668612692E-07	5.35994195473009E-07	53954903	53958956
ENSG00000244355	5.94368258915488	3.29306066005504	99.2109466163122	2.26988907263119E-23	1.08047785220259E-22	31715356	31717804
ENSG00000206633	5.94038884981412	-0.701839592439838	50.2515899337659	1.35245086483034E-12	3.51476940800798E-12	10446714	10446849
ENSG00000185479	5.93603748148743	4.01356539105275	112.602840102621	2.63629840455056E-26	1.44719939819493E-25	52446651	52452146
ENSG00000184937	5.91483667457321	1.27037574102778	125.088311728187	4.8679356012651E-29	3.03698542874774E-28	32387775	32435564
ENSG00000128683	5.8988972699531	1.93680474611598	203.491220723314	3.61411088811573E-46	4.79527206716712E-45	170813213	170861151
ENSG00000204019	5.89685187350127	-1.08029911735939	11.1660426523073	0.000833081366006	0.00121100164169	116461686	116462976
ENSG00000087128	5.88538906331302	-0.003342798692005	24.1549837609414	8.8885843562709E-07	1.60976627621884E-06	68447463	68497604
ENSG00000182601	5.88008226961042	-0.306402674193963	30.0295079094941	4.2552154910909E-08	8.40119014161479E-08	25691959	26137685
ENSG00000214553	5.85772882187445	0.944474199346289	27.7769175093774	1.36140752643719E-07	2.6026814245401E-07	39027277	39053205
ENSG00000126890	5.84715071904326	-0.576659653373054	10.385651679669	0.001269983555603	0.001815844845957	154651972	154653579
ENSG00000110375	5.84401987723522	-0.646085655136805	67.5889894504475	2.01389084517857E-16	6.51633235188687E-16	118925164	118958559
ENSG00000168631	5.84003675502417	-0.792890122957198	39.9446884248566	2.61257040713102E-10	5.94422041454222E-10	30934523	30954221
ENSG00000165376	5.83215967640238	7.38364703574901	177.293324511416	1.8898252540185E-40	1.98615248684963E-39	106900164	106930861
ENSG00000159217	5.82177554238761	2.57308037113326	71.7796088909138	2.40626043254534E-17	8.21683249977129E-17	48997385	49056145
ENSG00000166396	5.80775062711429	0.50517614257812	54.8478834868415	1.3022893301369E-13	3.59453120600979E-13	63752935	63805376
ENSG00000122641	5.79795330935205	6.01338005696411	410.887673069513	2.34910995820656E-91	1.41181508488214E-89	41667168	41705834
ENSG00000138271	5.78837161159367	-1.1758250622838	36.3986701728315	1.608129030612E-09	3.4839932950255E-09	151294086	151316820
ENSG00000101115	5.78112071954496	2.07949675274094	388.207694935102	2.03266831728859E-86	1.06744688623437E-84	51782331	51802521
ENSG00000142700	5.77570472187607	0.794817440615336	83.3362225845567	6.92195536453447E-20	2.73091586920255E-19	50417550	50423443
ENSG00000182968	5.77505965358644	1.20781475538352	60.5808046787809	7.06192873013284E-15	2.09342194928509E-14	112067149	112071706
ENSG00000167656	5.77390758745002	1.25953886910209	51.335496446285	7.78550763713251E-13	2.05156596992123E-12	142784882	142786539
ENSG00000107159	5.77333215877711	5.45166212690163	162.482367458839	3.24568376251382E-37	2.96385539754146E-36	35673918	35681159
ENSG00000104327	5.75319214171359	3.5151146875661	57.1593920708526	4.01884039800979E-14	1.14149699174698E-13	90058608	90095475
ENSG00000201512	5.74433323969615	0.383287514482553	110.018821513662	9.70647377487064E-26	5.18968533590859E-25	38429670	38429803
ENSG00000205420	5.73331840728722	3.22023066856183	60.651014593846	6.81449396507378E-15	2.02228956787221E-14	52487176	52493257
ENSG00000278637	5.71228310581292	-0.766083432602941	34.8515125700956	3.5583301172004E-09	7.53799253417897E-09	26021679	26021990
ENSG00000140835	5.71185718725671	1.86618502218882	82.2118399788159	1.22255324374424E-19	4.75626264354778E-19	71525233	71538746
ENSG00000110680	5.70346219062564	1.50125992320888	62.1604352911855	3.16584962657855E-15	9.57187290674309E-15	14966668	14972354
ENSG00000096088	5.68747417241013	1.27549846873155	114.655906844204	9.3609397480276E-27	5.24154483406638E-26	41736711	41754109
ENSG00000164076	5.68607266125287	0.557361528177827	95.8165968113368	1.26034685901654E-22	5.75940537348953E-22	49857988	49869935
ENSG00000133488	5.68256701088234	-0.334375878386967	90.5526355299482	1.80120945468422E-21	7.73642822158837E-21	30488902	30505711
ENSG00000273703	5.68062333478398	-0.027984199677995	25.002494798701	5.72561811542318E-07	1.04970743598432E-06	27815044	27815424
ENSG00000142619	5.66646232583338	2.13379994129852	81.5751060525054	1.68726088280052E-19	6.49873779852931E-19	17249098	17284233
ENSG00000136881	5.65607049841211	0.630900616609717	84.0499915199922	4.82420473052741E-20	1.91962653659314E-19	101360417	101383519
ENSG00000207445	5.64599051138237	0.436878480167467	77.6088309846572	1.25607269834723E-18	4.58957254584113E-18	75404421	75404566
ENSG00000235884	5.61751665551081	0.292911380787592	127.548406338255	1.40921537397383E-29	9.0242059484899E-29	30755167	30802602
ENSG00000124143	5.60462268064069	-1.24533078212013	67.2090357622417	2.4419236237429E-16	7.85588712182317E-16	38601934	38651035
ENSG00000175832	5.60190026142569	6.93308754420308	772.268629116721	5.77421865677034E-170	3.23097400494525E-167	43527844	43579620
ENSG00000124678	5.57076733072192	1.17773151123814	51.6255008957754	6.71635252419679E-13	1.77559876849367E-12	35118071	35148610
ENSG00000103888	5.56244262750074	7.27933630218495	475.90885270432	1.65949537834106E-105	1.51284446653597E-103	80779343	80951776
ENSG00000145040	5.54026378735106	-0.620497040880838	244.192294508712	4.79325380954537E-55	9.248529080558E-54	48561718	48563781
ENSG00000164651	5.49490986385132	0.23609707375889	64.1222315381493	1.16934564893049E-15	3.62948964139156E-15	20782283	20786886
ENSG00000166535	5.4844231220702	0.310196978762684	38.2773952167734	6.13694391679467E-10	1.36454081855066E-09	8822621	8887001
ENSG00000254560	5.48239588476357	1.66233693772314	190.515525622194	2.45359974972295E-43	2.88093799846268E-42	27047186	27220113
ENSG00000124575	5.47216892122249	2.15387583580732	49.0104294705147	2.5460511917231E-12	6.49807686192054E-12	26234268	26234933
ENSG00000129991	5.45718112825161	0.844006626461588	153.274342566983	3.33669170183285E-35	2.79095341472379E-34	55151767	55157773
ENSG00000105219	5.42472976043189	2.37547771545908	272.524406611995	3.19694477958501E-61	7.8010260057633E-60	40222208	40226697
ENSG00000128422	5.41741140284919	4.83820052286443	148.933309619984	2.96563868943792E-34	2.38116867954028E-33	41619442	41624842
ENSG00000100867	5.41539133353372	2.69597928793687	135.096393621171	3.14522536854938E-31	2.17458764616322E-30	23630115	23645639
ENSG00000168065	5.39901482651565	1.51489347657847	124.088593037281	8.05650172158808E-29	4.97083092913345E-28	64555690	64572875
ENSG00000184292	5.39626414816262	5.45414435577887	156.145255049475	7.86912022042843E-36	6.76335878267437E-35	58575433	58577252
ENSG00000249784	5.39013147896395	-0.928481623519853	48.2373385624044	3.77628699234681E-12	9.55673877492385E-12	1974636	1974760
ENSG00000084453	5.37343334106107	-0.619689547777474	55.6351797996203	8.72482089818667E-14	2.43093524579112E-13	21264600	21419594
ENSG00000129451	5.3665264594268	5.48866725448707	173.988185199352	9.95782712424215E-40	1.00864956769711E-38	51012739	51020175
ENSG00000238961	5.36206964859583	-0.250295694809955	37.8320487696498	7.71046201156817E-10	1.70436816594084E-09	77080434	77080571
ENSG00000250337	5.32855264799918	0.926262076301353	49.2760836542976	2.2235697059253E-12	5.69024848100455E-12	27217714	27496994
ENSG00000132911	5.31141306015982	1.07605958937874	45.3075107268568	1.68402078201879E-11	4.10432640880429E-11	152391532	152433368
ENSG00000204983	5.28395645355989	0.866930784857177	60.1692735648736	8.70404060685855E-15	2.5633478571233E-14	142749468	142753076
ENSG00000236081	5.28236034322685	3.05825733681335	309.197867502888	3.2656119403791E-69	1.03700753339592E-67	1738630	1742291
ENSG00000238795	5.27833333798924	0.81199740090465	83.2245986089077	7.32406314920852E-20	2.88255087854006E-19	6967337	6967606
ENSG00000105668	5.2753697087946	-1.09198208654242	60.6293153303574	6.89002623942021E-15	2.04358354573335E-14	35666516	35678483
ENSG00000176842	5.26744233372468	0.419895845368838	174.253735908998	8.71311623355215E-40	8.86443492926964E-39	54930865	54934485
ENSG00000149968	5.2579838664892	5.84482649853005	173.665459723527	1.17122995805619E-39	1.17973609741638E-38	102835801	102843609
ENSG00000212993	5.24560509984438	3.24770435609951	250.255322502963	2.28442646852259E-56	4.662816138958E-55	127322183	127420066
ENSG00000006377	5.24223777111152	0.209753362971977	68.3016507226795	1.40303484878282E-16	4.58643160580153E-16	97005553	97011040
ENSG00000279078	5.22919207845945	-1.26333478732463	28.1899637058269	1.09973336905735E-07	2.11463128092116E-07	127997597	128000077
ENSG00000225328	5.20088054203921	-0.875682511456269	127.59833401016	1.3742065541342E-29	8.81045031763561E-29	108167125	108217886
ENSG00000276966	5.19295721278693	2.04956359507287	75.3418514640148	3.95878790141883E-18	1.40260373965771E-17	26204552	26206038
ENSG00000163347	5.19201434267042	6.7149309726533	560.088901759028	8.04044159327905E-124	1.10569699774694E-121	190305707	190322446
ENSG00000120149	5.18737805642643	3.93161924837742	231.611156908052	2.65449154921628E-52	4.55332287200133E-51	174724582	174730896
ENSG00000156096	5.17414065142237	0.042297501668312	41.7021898645736	1.06289870304221E-10	2.47633269982282E-10	69480165	69526014
ENSG00000136574	5.16981987398936	0.924368449011258	35.733738970488	2.26212248804241E-09	4.86255949310693E-09	11676959	11760002
ENSG00000109511	5.16946488444687	1.89309212285361	35.1885574318575	2.99276854452203E-09	6.38407455921638E-09	168092537	168187736
ENSG00000172031	5.13785660999605	3.05672328815061	431.433580453478	7.92265192191214E-96	5.44749460749442E-94	92029985	92063538
ENSG00000095752	5.12467538514299	2.62140414130833	177.278590575855	1.9038771885091E-40	1.99962557527101E-39	55364382	55370463
ENSG00000112761	5.11971269284837	1.73752300227134	96.5386247679182	8.75196923952486E-23	4.03231700311669E-22	112054072	112070969
ENSG00000163833	5.10007416851699	-1.24565490890487	8.79655026192273	0.003018006782556	0.004176462225869	121593379	121630295
ENSG00000105464	5.09946251971646	5.49471582024157	532.223022794824	9.27513114548738E-118	1.14020873558957E-115	48394875	48444931
ENSG00000197632	5.09829102264221	0.441763942461418	49.8466334701012	1.66245381759754E-12	4.29564300926039E-12	63871692	63903888
ENSG00000212443	5.09365288715271	0.934185580532248	56.4850522649203	5.66272148065147E-14	1.59557182612487E-13	98599635	98599883
ENSG00000103355	5.09143814640438	3.42614450863881	99.2996918027122	2.17041827109106E-23	1.03525506422677E-22	2783953	2787948
ENSG00000252481	5.09117346123815	1.85240665403393	77.1567944622465	1.57910458737798E-18	5.73888692931299E-18	95533355	95533629
ENSG00000127325	5.08680621456815	-0.469378732266277	68.4981810108939	1.26994690983746E-16	4.16648372542102E-16	69643360	69699476
ENSG00000181143	5.08450913411102	1.19649564506167	53.0992924702598	3.17106650077487E-13	8.55618491986596E-13	8848844	8981342
ENSG00000139515	5.08388434410787	4.18619012387513	346.572972645003	2.36283676381623E-77	9.56153420609627E-76	27920000	27926313
ENSG00000180438	5.08207043556617	0.571708663536899	87.5959507969827	8.02888437963596E-21	3.33977715530256E-20	13937273	14082811
ENSG00000100078	5.06568387256046	1.30705666093688	59.9560125995887	9.7001217914893E-15	2.84842338600248E-14	31134807	31140508
ENSG00000181418	5.05723868111636	2.08636127847904	334.249498275932	1.14092896232134E-74	4.21727887735499E-73	48995149	48999375
ENSG00000159263	5.04560867908335	4.00409786241072	412.158844646454	1.24223685637788E-91	7.54972938893027E-90	36699115	36749917
ENSG00000185130	5.04088164570373	0.974893508678682	54.962092660734	1.228770312466E-13	3.39622821672387E-13	27807444	27807931
ENSG00000099869	5.03389923822964	-0.975001579796926	47.2687453993179	6.18912534391979E-12	1.54866518050557E-11	2140501	2148666
ENSG00000175315	5.01026448115608	1.33286071885777	63.7188690191298	1.43503464697923E-15	4.43548708886322E-15	66012008	66013505
ENSG00000182747	5.00948735684011	2.92954624865897	123.262014048204	1.22198135055982E-28	7.48832755873649E-28	136922301	136925660
ENSG00000163735	5.00826029292875	5.3244310124512	89.2637955920939	3.45524974293644E-21	1.46469011438426E-20	73995642	73998677
ENSG00000162723	5.00629231022999	-0.816711093489474	130.543067812159	3.11695657130861E-30	2.06781906306724E-29	159951492	159954237
ENSG00000277775	5.00305039031136	1.76585577888346	40.6061842881655	1.86216366404696E-10	4.2758355421664E-10	26250195	26250605
ENSG00000111981	4.9971220935056	0.118138074510868	228.2847148964	1.41066413853517E-51	2.34777917702669E-50	149963943	149973715
ENSG00000202111	4.99332696248746	-1.16555937509397	9.72467233288359	0.001818107306801	0.002565874697118	140718925	140719013
ENSG00000264229	4.9887419105112	-1.11625553179669	46.913660536895	7.41838255872474E-12	1.84711461716852E-11	121530881	121531007
ENSG00000088992	4.98330945802817	5.80374710118667	283.632511164679	1.21346398955283E-63	3.23331365492181E-62	117038923	117099479
ENSG00000253405	4.98230957851574	-0.366864024948735	76.9717862794789	1.73417727389742E-18	6.28276280945154E-18	27241429	27247229
ENSG00000125207	4.96398359585441	3.00729407747111	97.0284849505754	6.83370999926671E-23	3.16649377950031E-22	130337887	130372637
ENSG00000196754	4.96110619116963	3.67740257132955	173.756824934574	1.11863791869947E-39	1.12816267910107E-38	153561108	153567890
ENSG00000164532	4.96020866640724	-0.816018716652975	60.2385897784828	8.40285286722106E-15	2.4782459737622E-14	35202430	35254100
ENSG00000275896	4.95907864072656	5.31900493628455	45.5527922398213	1.48579723133461E-11	3.63267013302196E-11	142760398	142774564
ENSG00000263639	4.95105465293961	-1.09806750634278	17.6588834963688	2.64278034418029E-05	4.2931621428585E-05	46033307	46048180
ENSG00000110195	4.94278603721383	2.80115176500966	96.8669415601487	7.41463831827159E-23	3.42979863143082E-22	72189558	72196323
ENSG00000158296	4.92716384642295	3.41386186755274	123.005104525609	1.39090592708648E-28	8.50423152932644E-28	46557823	46684467
ENSG00000232237	4.92102856585387	0.920847129527519	186.232452974143	2.11226082560179E-42	2.40530922224844E-41	201113953	201127184
ENSG00000164398	4.87739465412705	4.72753928130486	139.360990372404	3.67242205252391E-32	2.66275212896807E-31	131949973	132012243
ENSG00000128510	4.86376206067907	-0.944648180602757	129.926433784684	4.25249745227335E-30	2.79826748410542E-29	130293134	130324180
ENSG00000189280	4.84058773484723	1.97080515945525	82.1983951427526	1.23089778597938E-19	4.78643143376167E-19	34755047	34758512
ENSG00000112238	4.82965782801334	-0.60311029072565	62.3976919128911	2.8065195769962E-15	8.52037290475534E-15	99606730	99615578
ENSG00000196611	4.81801101482101	7.03431998756402	154.264753884415	2.02707584518879E-35	1.71052312739878E-34	102789919	102798160
ENSG00000134762	4.81256373201254	4.03337446009214	101.312901165707	7.85425542072963E-24	3.82506010540756E-23	30989365	31042815
ENSG00000234602	4.80363992825939	0.305076950781435	246.494858285143	1.50873645801108E-55	2.96754745504797E-54	55219564	55227315
ENSG00000131015	4.77399078919674	1.22325182207164	193.15764865233	6.50299803174145E-44	7.82239800304437E-43	149942014	149949235
ENSG00000204710	4.76894213070888	-0.261201241525528	122.822447547765	1.52503166378399E-28	9.31377072195062E-28	65170154	65173244
ENSG00000164400	4.76541992512365	-0.239866873450789	109.457681569733	1.2882568957735E-25	6.84945761720726E-25	132073789	132076170
ENSG00000180210	4.7548514733252	-0.576506639784666	78.5857816757764	7.65987532307786E-19	2.83136211543472E-18	46719196	46739506
ENSG00000175868	4.72864343478506	2.33402022781112	20.4952773428321	5.97785636705838E-06	1.01808013505727E-05	14904997	15082342
ENSG00000238133	4.72355242095013	1.79931685124059	109.807051143432	1.08008498557297E-25	5.75879053101564E-25	173166446	173282036
ENSG00000198535	4.71417988661853	4.75054852864106	230.868320485822	3.85458729819402E-52	6.58404085134677E-51	62066977	62070917
ENSG00000181577	4.71242882789272	5.20520042543511	365.240881816121	2.03432140596185E-81	9.22093113255389E-80	44000580	44007612
ENSG00000148604	4.70959836960362	-1.08154414841906	53.6111053141772	2.44374124657771E-13	6.63120220873187E-13	84230666	84259960
ENSG00000130829	4.70239935842737	0.02660040695675	113.777878712101	1.45754546060419E-26	8.08325023555169E-26	153642492	153651326
ENSG00000214049	4.68339697321067	5.2298171129427	118.143977169909	1.61247999234817E-27	9.37167365180295E-27	15828206	15836328
ENSG00000162009	4.68241633470046	0.913826376080139	88.1578688736622	6.04334876661448E-21	2.53072052737686E-20	1078781	1080142
ENSG00000100253	4.68155418323153	-1.19278901364859	84.1873950513968	4.50030766331267E-20	1.79294113558985E-19	50486784	50490648
ENSG00000183145	4.67347778247411	0.669578340085578	127.005895037136	1.85222516101313E-29	1.17913133337623E-28	37006150	37019662
ENSG00000183598	4.65095858574908	-1.09191644467804	37.3935361658999	9.65415595353489E-10	2.12216186207004E-09	149813271	149813681
ENSG00000266402	4.6477282605296	2.74064134435103	129.806937690419	4.51636622728352E-30	2.96348866842417E-29	64145970	64146476
ENSG00000165905	4.64656396071813	5.60315441921741	357.167104573962	1.16532072875239E-79	5.01582479190055E-78	45921621	45929096
ENSG00000042832	4.64451796241128	3.49707352544696	187.853446367006	9.3517094521016E-43	1.08392992342323E-41	132866958	133134903
ENSG00000240204	4.64394404262335	1.01455894806297	229.636152655208	7.156355232595E-52	1.20964767040957E-50	129502531	129512918
ENSG00000188624	4.63136343946258	-1.06915792621769	48.2114946643266	3.82638710827811E-12	9.68050882538647E-12	46120067	46124688
ENSG00000105048	4.61991381726719	2.00268038767347	85.5361801163384	2.2750072666095E-20	9.22682902156271E-20	55132698	55149206
ENSG00000107807	4.6158118385285	1.88738924295591	215.010255065721	1.10874046153416E-48	1.62525126190739E-47	101131300	101137789
ENSG00000134757	4.60832047651934	3.89097065647317	82.2058885029676	1.22624002634946E-19	4.76946234601453E-19	31447741	31478702
ENSG00000136231	4.59812845993485	2.27912129014687	77.7799536326974	1.15183237874312E-18	4.21628333179891E-18	23310209	23470491
ENSG00000171564	4.59803516707451	0.821843775445141	43.0476697227994	5.34222092997348E-11	1.26459838119153E-10	154562956	154571086
ENSG00000204832	4.59371636028382	-0.196717616838653	30.0716562600858	4.16372587298466E-08	8.22856896126198E-08	17386919	17445758
ENSG00000181085	4.59253059880141	3.03586305005248	247.219482088954	1.04865099709889E-55	2.07771181073549E-54	143716340	143722458
ENSG00000145192	4.5854567501656	-0.04536885747882	46.6318629978131	8.56561023893804E-12	2.12496800714337E-11	186613060	186621318
ENSG00000148848	4.57528782642877	4.65254233252122	199.244122726525	3.05339339125132E-45	3.86786998905817E-44	126012381	126388455
ENSG00000245067	4.57125688303693	-0.281992379406661	48.848934686943	2.76455542385547E-12	7.04466722093322E-12	57109762	57207459
ENSG00000214353	4.55195134690941	-0.235686656017869	205.850054787379	1.10486289515084E-46	1.50660589912711E-45	70755035	70773251
ENSG00000100344	4.54631268921159	0.74035274928032	96.8884684978202	7.33446014049487E-23	3.39367792129484E-22	43923792	43964488
ENSG00000206195	4.54381228198307	1.0171845372079	126.905432169628	1.94840054010592E-29	1.23841345727767E-28	15784959	15829984
ENSG00000158055	4.54233816159187	2.54546118176819	256.156072443412	1.18147396812226E-57	2.51598137542257E-56	24319322	24364482
ENSG00000100593	4.53263247457878	1.64058556776912	73.7296434421139	8.95833914875197E-18	3.12549923385935E-17	77474394	77498816
ENSG00000104760	4.52849656248472	-0.278583128084395	20.3773885246777	6.3576584637504E-06	1.0811750565005E-05	17864380	17910365
ENSG00000278677	4.52299237738764	1.561764740027	51.4887265710554	7.20094130215301E-13	1.90123128067095E-12	27892757	27893149
ENSG00000145506	4.51269096528006	4.84145596251836	286.188938947517	3.36488851220099E-64	9.14607133793726E-63	1008802	1038943
ENSG00000081277	4.5005465870413	3.70627791992595	161.790625841952	4.59654310707945E-37	4.17392865129146E-36	201283452	201332993
ENSG00000015520	4.49745855657113	2.63166670236739	87.4758326736164	8.53159138458561E-21	3.53890934043126E-20	44512535	44541315
ENSG00000196917	4.49634940972974	1.4876622243258	80.0010027452166	3.74219776667917E-19	1.40957853203117E-18	122726076	122730844
ENSG00000180537	4.47823634860657	0.90928066891585	66.7359849783016	3.10416521304535E-16	9.92733325031275E-16	13924446	13980310
ENSG00000132746	4.4769419109785	1.67878445884985	117.242220842198	2.54065014884769E-27	1.4635118908538E-26	67662160	67681224
ENSG00000261587	4.47535624461076	-0.148726949351746	139.137397332217	4.11006826941276E-32	2.97343191296303E-31	144352219	144354914
ENSG00000184697	4.47152862091039	-1.0970628489851	39.9601298439134	2.59199864421206E-10	5.90072418625548E-10	3014712	3020071
ENSG00000206069	4.46002619760463	2.29045565195394	114.511408576907	1.00685308425893E-26	5.62998104695715E-26	24934954	24946695
ENSG00000126778	4.44609939717822	0.032571059010603	132.590963751461	1.11097752978245E-30	7.4928646615876E-30	60643421	60658259
ENSG00000185974	4.4449809950441	-0.688327539865591	79.5329311751891	4.74254318014416E-19	1.77484428469094E-18	113667219	113737736
ENSG00000230453	4.44463924619442	-0.919451612952583	50.4297043250008	1.23510536776077E-12	3.21712919585101E-12	33524394	33573009
ENSG00000196335	4.42225343775411	2.04797718131205	207.942672078455	3.86123946909746E-47	5.34154585379749E-46	23710203	23832513
ENSG00000099953	4.41709664559772	7.12295162068467	240.642517489014	2.84845130077158E-54	5.30675307205746E-53	23768226	23784316
ENSG00000167244	4.4102291080923	9.93238923495041	58.1626885542294	2.413127196057E-14	6.94287500184696E-14	2129112	2141238
ENSG00000255650	4.38706216802976	0.281709393765467	240.231303027256	3.50163795021584E-54	6.48642454545119E-53	109734166	109773508
ENSG00000140807	4.38568714806	6.77861415563435	144.931052718902	2.22348684537976E-33	1.7107881005205E-32	50548396	50649249
ENSG00000088836	4.38561066368184	3.33159197127993	232.159925328902	2.01515403476545E-52	3.48241794697966E-51	3227417	3239559
ENSG00000165816	4.38358584823875	4.47558000904029	315.145517141456	1.65324659811807E-70	5.40871623944796E-69	114239254	114294489
ENSG00000275714	4.38054553708923	-0.200552823778617	30.3878782073505	3.53731713848876E-08	7.02313045469927E-08	26020490	26020900
ENSG00000183248	4.37930441272048	3.39471039863479	224.421417911608	9.81752745820127E-51	1.56032338946358E-49	7868719	7874390
ENSG00000099937	4.37902148886345	0.909060085262448	77.3600047537471	1.4247120443719E-18	5.19290259299703E-18	20774113	20787720
ENSG00000279891	4.36799174757459	-0.812390981316143	23.8273841661263	1.05372651069145E-06	1.89881400210884E-06	188178543	188180812
ENSG00000115363	4.35204272710982	3.37518639589741	305.308742670667	2.29725031262277E-68	7.11402305781099E-67	75469302	75569722
ENSG00000112494	4.3497173660879	2.27789480791188	99.2031007422601	2.27889957483021E-23	1.08349555818253E-22	167271169	167316014
ENSG00000196711	4.3439337918083	1.12907553737495	173.206757005199	1.47508169105961E-39	1.4839523001131E-38	52534037	52565430
ENSG00000104899	4.34100564390573	1.95625766891564	120.495596595733	4.92760375242796E-28	2.9353974335774E-27	2249309	2252073
ENSG00000123388	4.33953598899069	0.739576175689683	35.0992632231111	3.13319319933794E-09	6.66872062508614E-09	53973126	53977643
ENSG00000186081	4.33501965112242	3.25923446572758	36.9592339684988	1.20625067490723E-09	2.63372304920878E-09	52514575	52520530
ENSG00000144452	4.3157396217365	1.9155989038669	75.7196389500384	3.2693967239224E-18	1.16445348198176E-17	214931542	215138626
ENSG00000189433	4.29943163461483	2.0261333014021	185.956908052738	2.42604873868706E-42	2.74720815650209E-41	34759740	34762327
ENSG00000134812	4.29928718797974	1.40114203935504	83.3073160845729	7.02391725627184E-20	2.77046925905501E-19	59829273	59845499
ENSG00000164932	4.29452436230073	5.10247475267125	257.966288544405	4.76237124940033E-58	1.02628151745045E-56	103371538	103382989
ENSG00000172000	4.29383607437288	-0.281367716251685	36.9344982283773	1.22165132525242E-09	2.66627250233637E-09	2867335	2883445
ENSG00000258730	4.28530189779083	-1.1571600078725	29.3681552703653	5.98531379297309E-08	1.17016490263342E-07	93067452	93072152
ENSG00000120054	4.2809441453129	0.193790693697861	44.7994197668477	2.18287370597307E-11	5.28127204813254E-11	100042193	100081869
ENSG00000228278	4.27972124720005	-1.16194213750871	80.2664686898735	3.27174239225116E-19	1.23638946900465E-18	114329869	114333256
ENSG00000187556	4.27463461993169	1.22184344450747	139.06720411102	4.2579382049988E-32	3.07629400055723E-31	13862063	13880757
ENSG00000149243	4.26700532274101	2.72061185195733	257.323918386036	6.57429869125851E-58	1.40740296653103E-56	75422394	75430629
ENSG00000142408	4.25426156887788	0.303973338944414	142.445323336402	7.77159048465068E-33	5.83030969923378E-32	53963040	53990215
ENSG00000228630	4.234976778396	-0.549757853579507	27.3102340673028	1.73291796041406E-07	3.28928058762883E-07	53962308	53974956
ENSG00000186526	4.23490213466355	-0.658825003840373	59.1110172109672	1.4902254418863E-14	4.32824203427401E-14	15615218	15630639
ENSG00000137699	4.22700454896572	6.57193968606624	242.955332598951	8.91922618554867E-55	1.70876367547696E-53	120111286	120185529
ENSG00000274290	4.22532360086363	-0.381610675898234	46.6664285602977	8.41584735582631E-12	2.0890921683187E-11	26172059	26184655
ENSG00000007350	4.21409213145556	0.654402931103332	19.4454349756086	1.03514955479497E-05	1.73240220974195E-05	154295795	154330350
ENSG00000232803	4.2138162567655	3.37234779217456	175.701632897223	4.20716743749128E-40	4.3318341375743E-39	62663019	62666724
ENSG00000127928	4.20581714405923	-0.39955489750391	57.8993779731458	2.758743448595E-14	7.91060787071055E-14	93591573	93911265
ENSG00000143954	4.20463900871906	-0.419022620273232	19.9278976588438	8.04182528872471E-06	1.35635275917406E-05	79025686	79028505
ENSG00000138152	4.19762663028075	0.602303441130062	229.394973034629	8.07773526586771E-52	1.36113613872518E-50	122271296	122338159
ENSG00000151650	4.19489683428724	2.29099448702204	88.1346695484451	6.11464503221976E-21	2.55925573736988E-20	133237855	133241928
ENSG00000196866	4.19070722061634	2.47087529701997	50.169206342425	1.41043864632419E-12	3.65902284794605E-12	26198851	26199243
ENSG00000159261	4.18679064789564	1.17979524774585	109.646083290814	1.17145240650317E-25	6.2386472597069E-25	36460621	36576569
ENSG00000134258	4.18343090538332	-0.75141223419914	50.5221975211166	1.17824568912088E-12	3.07534064619022E-12	117143587	117210960
ENSG00000173391	4.15885925153052	3.13209807748436	165.594802827898	6.78231551857836E-38	6.35798000693073E-37	10158301	10172138
ENSG00000106536	4.14023103878781	1.34979470614641	33.9181106778993	5.74811353072267E-09	1.20090946649977E-08	38977909	39493095
ENSG00000130600	4.13324108162538	5.64733337494282	85.1975519269045	2.69995945385485E-20	1.09094228231331E-19	1995176	2001470
ENSG00000186451	4.13283397286572	0.445302002002344	312.185225693647	7.29782236154435E-70	2.34035105653716E-68	57060664	57075432
ENSG00000057593	4.13107322575368	1.06353623665553	75.7961131949133	3.14519581685349E-18	1.12243440774316E-17	113105788	113120681
ENSG00000232850	4.1221864135421	0.004578819005969	241.820117152665	1.5770478121001E-54	2.96876506345108E-53	128128529	128130628
ENSG00000173894	4.10030910394405	3.94601876203846	368.735125581213	3.52856181261108E-82	1.65485469749249E-80	79778148	79787983
ENSG00000075461	4.09567901830991	2.22988624947107	62.9922040905128	2.07526349029586E-15	6.34544953024891E-15	66964707	67033398
ENSG00000118785	4.08653059988465	7.51227247276963	109.247215969144	1.43256757694352E-25	7.59433978146441E-25	87975650	87983426
ENSG00000179846	4.08004504521077	-0.217518481461121	198.578255105291	4.26671722320822E-45	5.34641084023165E-44	45149750	45158737
ENSG00000258227	4.07788893868521	1.72184127133182	173.274785864777	1.42547459046925E-39	1.43493648756479E-38	141927357	141947007
ENSG00000181652	4.07730280783875	2.54225026582703	288.375214998751	1.12353248315994E-64	3.0900951871587E-63	151012209	151024499
ENSG00000146678	4.07389500021498	-0.253486052876709	55.9950543324618	7.26535529624499E-14	2.03197036180916E-13	45888360	45893660
ENSG00000165066	4.06828385395037	0.206972880827355	14.167547624364	0.00016723007038	0.000256949375255	41645177	41650817
ENSG00000198759	4.06151922244873	2.06574522909001	293.98451795806	6.73575002210541E-66	1.92431365508283E-64	13569601	13633575
ENSG00000162344	4.05574314144745	1.85263267853576	45.7472130901174	1.34540628655941E-11	3.30186143557161E-11	69698238	69704022
ENSG00000123561	4.04571515426189	0.391264734587522	45.9323735009724	1.22406340279708E-11	3.01135185524381E-11	106032435	106038727
ENSG00000166682	4.04531126352257	1.28347308726685	113.609636364247	1.58661436960704E-26	8.78402981085414E-26	113687547	113706373
ENSG00000107984	4.0444337419048	1.55882541233257	57.1583084014513	4.02105542241243E-14	1.14192625725388E-13	52314281	52318042
ENSG00000224609	4.04007598223756	-1.21618394070656	44.2014427477478	2.96262852122542E-11	7.11057136724225E-11	59131932	59296491
ENSG00000156076	4.01551961677775	2.45484262967413	39.5339056203194	3.22412674962564E-10	7.29677890741636E-10	65050626	65121305
ENSG00000162004	4.01535865044243	2.03850412832075	254.158980666518	3.21939048311742E-57	6.76697530693607E-56	722582	726954
ENSG00000135480	4.01196522232896	3.55637390026007	115.933166156601	4.91587137966667E-27	2.79110723855322E-26	52232520	52252186
ENSG00000092607	4.00345075438783	-0.017774441070283	146.212452559664	1.16653042280445E-33	9.10937881176507E-33	118883046	118989556
ENSG00000204538	3.99610549903289	-0.852463109227953	73.5047555077465	1.00393994862875E-17	3.49291028010263E-17	31137534	31139066
ENSG00000208772	3.98973581839555	-0.006254340092644	75.9119581182924	2.96598446725616E-18	1.05964398833478E-17	86135870	86136006
ENSG00000114656	3.98784781239674	2.43632885058752	344.177997884078	7.85223120181678E-77	3.10019843581219E-75	128909866	129002690
ENSG00000126583	3.98285590528688	1.54474074189918	89.6619265881799	2.82540379533697E-21	1.2033550495258E-20	53879190	53907652
ENSG00000113739	3.97936330791362	4.90814177434695	209.677500196129	1.61520024921181E-47	2.26532881970269E-46	173314713	173329503
ENSG00000273604	3.97321562364291	4.20014803439952	328.925461655658	1.64749605207456E-73	5.86270141162585E-72	38671703	38674957
ENSG00000101255	3.96861613639209	6.31711659581754	451.395918077504	3.58365519793794E-100	2.90487074944347E-98	362835	397559
ENSG00000215182	3.95310940190317	5.60050271841917	50.1179238763893	1.44778489062473E-12	3.75170958482393E-12	1157953	1201138
ENSG00000131730	3.9528979336823	4.12990087834383	81.9912048348347	1.36693613845589E-19	5.302718794818E-19	81233320	81266398
ENSG00000189410	3.95289077438273	-0.726076626631272	109.329553338076	1.3742794513134E-25	7.29487492851246E-25	20719731	20732837
ENSG00000161652	3.94580950530847	-0.732589685807231	41.7570053334971	1.03351284445157E-10	2.41098518213278E-10	50152548	50163195
ENSG00000180176	3.94483729442852	0.70793779173729	112.060194927573	3.46624741726901E-26	1.89192051261434E-25	2163929	2171877
ENSG00000180869	3.94255579416378	0.099009218737075	118.868227311617	1.11923123535756E-27	6.56607565298159E-27	84628230	84635020
ENSG00000175894	3.93806008997665	0.968877359801168	101.120615903668	8.65493841312845E-24	4.19580309945887E-23	44497893	44711572
ENSG00000148734	3.93546987081841	2.24926942395217	215.859023159	7.23893195707159E-49	1.06690416773298E-47	70247329	70284004
ENSG00000086717	3.93131851087549	-0.977470152290488	182.598110190165	1.31271180529585E-41	1.44514073707841E-40	18675909	18827921
ENSG00000121743	3.9251933061598	-0.260979743916173	88.4190667277973	5.29578852727276E-21	2.22456019756809E-20	20138255	20161052
ENSG00000145244	3.91941928773348	1.44106486728374	208.413261851764	3.04826842253818E-47	4.23495305586704E-46	47593999	47838106
ENSG00000151388	3.9177632559923	4.59035572943029	280.251159211268	6.62009590811487E-63	1.71878874081568E-61	33523535	33892019
ENSG00000165188	3.91686079018067	2.59668997103774	222.825354760469	2.18836177741737E-50	3.44428191679454E-49	113297093	113303376
ENSG00000121075	3.91399599451535	-0.018088950011183	43.8410880881255	3.56149154293675E-11	8.49762141850238E-11	61452404	61485110
ENSG00000264175	3.91326198975482	-0.842004807111403	127.28450659388	1.60962764771008E-29	1.02751486386277E-28	18386562	18386634
ENSG00000180999	3.90673896018505	-0.88895242568291	81.0923456413228	2.15412706210951E-19	8.24022155512753E-19	172420685	172468831
ENSG00000183734	3.90207680938358	7.07956784438185	227.565666032167	2.02414801601795E-51	3.33424359591146E-50	2268495	2270952
ENSG00000204866	3.90185804387037	1.67615997016818	79.2596161167406	5.4461634801529E-19	2.031139848137E-18	46143106	46161299
ENSG00000223749	3.90084806170737	0.700794719673868	177.7277794785	1.51899138676397E-40	1.60264455351228E-39	134543119	134546642
ENSG00000163132	3.8941955412517	2.83766602432361	211.872481819832	5.3623082262127E-48	7.67998019300561E-47	4859665	4863936
ENSG00000204335	3.89102745818761	4.02400437982881	180.359078219195	4.04593961875681E-41	4.34503389765498E-40	170715337	170718078
ENSG00000112559	3.88447773783894	4.08856575883518	460.773042316425	3.26335418255281E-102	2.78707622738339E-100	41636882	41654246
ENSG00000264424	3.88168130956729	-0.301460414305722	63.022620441896	2.04346255090936E-15	6.24939065465626E-15	10443290	10469559
ENSG00000171004	3.87981565145994	4.08589251669379	112.219091086058	3.19928748944666E-26	1.74738600105186E-25	132626016	132961395
ENSG00000005001	3.8709805791381	4.56324994420537	298.567593787647	6.75844662955674E-67	2.00859548457541E-65	2852730	2858170
ENSG00000137747	3.85725567194606	3.58432956199068	163.924266676581	1.57146995409573E-37	1.4554933187849E-36	117900641	117929459
ENSG00000184260	3.85591775582922	2.52327998438937	56.8695616351391	4.65698450954241E-14	1.31767894745152E-13	149886975	149887364
ENSG00000261105	3.84592697069581	-1.03060928240978	134.147019334716	5.07358793360431E-31	3.46794909008412E-30	75604700	75635994
ENSG00000094755	3.84511578024455	3.23843623246368	67.2333910738163	2.4119421953613E-16	7.76405197463356E-16	170763350	170814047
ENSG00000137203	3.84120484108184	2.8699096274537	131.637716434252	1.79574317937392E-30	1.20311827298516E-29	10393186	10419659
ENSG00000204421	3.83600453005279	0.659201621038769	122.289039512194	1.99543332774815E-28	1.21091610356654E-27	31718648	31721746
ENSG00000248323	3.83277570942918	-0.432051087381317	91.6925001621431	1.01247891775122E-21	4.40469045532145E-21	91054834	91314547
ENSG00000073067	3.83091292799449	6.08958421040771	73.91956658983	8.13657766067957E-18	2.84613592799844E-17	983181	989640
ENSG00000169247	3.82926221496273	3.6457260790786	328.651596271796	1.89004996230701E-73	6.6964717769336E-72	148923639	149063163
ENSG00000257178	3.81533123756474	-0.618676460916478	35.7500191123287	2.24329768641043E-09	4.82337240723229E-09	48579630	48582259
ENSG00000159708	3.80642497998758	2.10769669800041	168.358372502041	1.68936801118122E-38	1.62787260792385E-37	67326798	67385204
ENSG00000116014	3.80278846003191	-1.06874405915636	67.9794485591052	1.65208509559922E-16	5.36811871171175E-16	917287	921005
ENSG00000147697	3.80272150510365	-0.374601085089119	164.07607724381	1.45593574434028E-37	1.34925581515761E-36	129748196	129786624
ENSG00000138028	3.80259401923026	4.84956113359404	365.380816283278	1.89648955539873E-81	8.62026218920313E-80	27098889	27119128
ENSG00000250033	3.80182966202113	-0.824306602192302	59.0349539954548	1.54895835330273E-14	4.4972172479949E-14	138057464	138178177
ENSG00000185105	3.7910151954185	1.50608117296889	103.412018735597	2.72218316376002E-24	1.35791165688084E-23	81939645	81947233
ENSG00000214313	3.78122810614783	-1.22780930483888	79.4370903995612	4.97827032492837E-19	1.86048808297127E-18	99980762	99987535
ENSG00000173557	3.78081601048206	2.42613549410425	281.082641488608	4.36185675553632E-63	1.14161047696916E-61	26562585	26579532
ENSG00000172551	3.75951497317602	-0.685974606478245	22.5206415492445	2.07897596516415E-06	3.66252773713155E-06	54830518	54896008
ENSG00000164935	3.75648186000382	-1.08743019396069	72.6445943950449	1.55231485369409E-17	5.3526164749031E-17	104339087	104356689
ENSG00000147889	3.74997453626581	3.75813668590068	114.93698539324	8.12383731717819E-27	4.56301516600382E-26	21967753	21995301
ENSG00000248329	3.74973329099809	-0.645887294350286	163.911445245806	1.58163768428862E-37	1.46407499731611E-36	164877178	164898965
ENSG00000187583	3.74714377762399	2.34952381966748	437.699242316042	3.42912022455665E-97	2.44054095981933E-95	966482	975865
ENSG00000155918	3.74457852533527	0.690169266134288	126.234769464333	2.73176858005682E-29	1.71948831452995E-28	150018334	150025532
ENSG00000104313	3.73725534527153	2.16514884503877	59.5086599724231	1.21757151131903E-14	3.5547918161522E-14	71197433	71592025
ENSG00000151224	3.73206056494699	2.16003876305685	90.6259149364762	1.7357206177235E-21	7.46700383451731E-21	80271820	80289658
ENSG00000254911	3.72953495003085	0.68201558851908	92.312395982593	7.40192058405996E-22	3.24448852829662E-21	93721513	93721865
ENSG00000162849	3.7270149197691	4.01486847684772	166.914666908403	3.49196102768778E-38	3.31562619053772E-37	245154985	245709432
ENSG00000170965	3.72278314373899	-0.504320342953352	65.4846671269216	5.85678663282953E-16	1.84325206925766E-15	134565838	134764322
ENSG00000277224	3.71256091956117	0.202011535559997	48.0375736392371	4.18129182083056E-12	1.05455117153586E-11	26199520	26200715
ENSG00000273079	3.71221734815974	3.06594168708154	215.873672044552	7.18586290089078E-49	1.06004542993413E-47	13437942	13981957
ENSG00000180730	3.71167032895507	2.1148992548974	227.132309411954	2.51625591533102E-51	4.12854244065484E-50	26044597	26051031
ENSG00000169429	3.70964013832677	7.56321452633035	101.171731312932	8.43444952648464E-24	4.09532652502293E-23	73740541	73743716
ENSG00000169427	3.7046022031277	0.095899717408772	76.8482312535268	1.84613491415442E-18	6.67198914298081E-18	139600838	139704109
ENSG00000125657	3.69987233404043	3.19774881484423	129.554878897451	5.12789137433623E-30	3.35525376336105E-29	6531026	6535924
ENSG00000111432	3.69541667914167	2.93143689719702	55.5683923851809	9.0263344298967E-14	2.51278656362899E-13	130162459	130165740
ENSG00000131188	3.69294864968412	3.62380718740519	326.228704495948	6.37081022469107E-73	2.2184364273833E-71	177446445	177456286
ENSG00000064195	3.69179130973801	1.22806709847999	48.3791953990348	3.51275239652058E-12	8.90091085857893E-12	49990005	49995224
ENSG00000176402	3.68836812753834	-0.275884667159016	136.375506519634	1.65150054145469E-31	1.15313680233155E-30	99923266	99929620
ENSG00000171388	3.68605592114378	3.25568480071992	287.552698538369	1.69749623667854E-64	4.65291747172004E-63	129645259	129654956
ENSG00000206630	3.68190344701692	-1.17473277013294	124.12012046151	7.92950545487626E-29	4.89433567958452E-28	2155023	2155105
ENSG00000078098	3.67969445356	4.43989946339415	180.436345567276	3.8917864490555E-41	4.18779964912624E-40	162170684	162245151
ENSG00000166840	3.67773043507429	1.45739770056762	110.558564478256	7.39287801694911E-26	3.96575972168705E-25	58905398	59043527
ENSG00000203814	3.67677814784529	1.22181600031271	76.0222055114758	2.80492735260951E-18	1.00409345137424E-17	149782689	149812373
ENSG00000086991	3.6734068489147	2.0448888935033	213.698448181712	2.14290010235103E-48	3.1130563975694E-47	89324353	89498187
ENSG00000113946	3.66882893813624	0.277161606154784	147.479969880475	6.16323236234762E-34	4.8714452773412E-33	190322541	190412143
ENSG00000200879	3.66175013967335	-1.25994924095151	109.097228571769	1.54517462163247E-25	8.18327303695497E-25	123058077	123058161
ENSG00000177508	3.65756644509325	0.650273686678677	73.5439893750435	9.84181717564984E-18	3.4256363644202E-17	54283304	54286787
ENSG00000103253	3.65548367134213	3.59312048127098	270.305858220502	9.73304932594186E-61	2.33291272395951E-59	726936	735525
ENSG00000125872	3.6484469635431	-1.2038397732948	118.525232778224	1.3305079374732E-27	7.77463172537903E-27	6040546	6054060
ENSG00000269821	3.64738563408101	4.29071811268835	90.5836862832531	1.77316334469809E-21	7.62201896540817E-21	2608328	2699994
ENSG00000260034	3.64072654082173	-0.537497401476059	37.0413685855895	1.15649386017307E-09	2.52882709460024E-09	25140577	25149032
ENSG00000124391	3.63926349291998	-0.69908541863477	59.6082104762969	1.15751247213153E-14	3.38370651869544E-14	88638572	88640468
ENSG00000182931	3.63560369887113	-1.2370939213445	89.3516036738285	3.30524147138727E-21	1.40256677186719E-20	45684653	45705019
ENSG00000110944	3.63361186094381	2.02209095606006	150.323916043269	1.47285463754955E-34	1.20100563836767E-33	56334174	56340410
ENSG00000157766	3.63235123701247	3.33112293134549	292.969532968783	1.12081289503539E-65	3.1796207775768E-64	88803436	88875354
ENSG00000124233	3.60855039458979	0.540647400284906	32.6928679095334	1.07932531343214E-08	2.21811193782464E-08	45207033	45209768
ENSG00000101187	3.60470524286149	6.16333054017639	454.900234951349	6.19015524580531E-101	5.12488005988178E-99	62642503	62685785
ENSG00000178752	3.60194911553233	1.55719560032431	141.411201989325	1.30805843957763E-32	9.72771049451249E-32	238158970	238168900
ENSG00000187642	3.58208695716313	0.957433914423995	270.267920134564	9.92012930009392E-61	2.37424687540743E-59	975204	982093
ENSG00000257138	3.58060692144677	-1.21953826290271	114.150202921236	1.2080236684127E-26	6.73166211103465E-26	141972631	141973773
ENSG00000149295	3.58030503547487	2.088207859648	67.0014784837443	2.71303586853984E-16	8.70048083770671E-16	113409605	113475691
ENSG00000177984	3.57908073336405	6.10742455792854	29.9320483255059	4.47455451059602E-08	8.82242965290906E-08	136759634	136766255
ENSG00000262943	3.56810103012109	-0.590139117834671	44.9234458265736	2.04889897989387E-11	4.96898576397218E-11	6853861	6954107
ENSG00000181333	3.56420643139003	1.24026714983496	61.2031387038753	5.14793940072466E-15	1.53812580842495E-14	94021354	94114208
ENSG00000188883	3.56095936354165	0.514172287402551	42.4901646034831	7.10385453413468E-11	1.67136795020159E-10	139452690	139483673
ENSG00000167757	3.55771227056282	3.33503883261237	83.4665133490826	6.48044710370439E-20	2.56108658431104E-19	51022216	51028039
ENSG00000183019	3.55333718556208	0.61606774897309	82.242390070189	1.20380208024793E-19	4.68555921232507E-19	7676628	7679826
ENSG00000204889	3.55044364934277	2.27910000934037	32.9317295664518	9.54525893765446E-09	1.96911920647494E-08	40977716	40987135
ENSG00000114270	3.54401676833827	5.65942404802134	175.315257906747	5.10931645647408E-40	5.23745281991187E-39	48564073	48595267
ENSG00000186474	3.54072325320776	2.51291290437734	61.5046425792725	4.41700444803339E-15	1.32559147731159E-14	51029092	51035230
ENSG00000141579	3.54014536818396	-0.105869106760367	74.1604023151423	7.20205666014348E-18	2.52577854817697E-17	82829434	82840022
ENSG00000095596	3.53886818463104	-1.1148080875961	49.2970589577445	2.19992068784449E-12	5.63262917300895E-12	93073475	93077885
ENSG00000101104	3.52381783406156	4.91597103389975	239.159054841167	5.99888337421338E-54	1.09745073859482E-52	44910062	44959035
ENSG00000170498	3.52371420482697	-0.130346671380941	105.16212580114	1.12540544079026E-24	5.73373754715966E-24	204190341	204196491
ENSG00000167618	3.52236957936365	-0.453268270592498	87.251083080437	9.55829252283556E-21	3.95064729414296E-20	54497879	54510687
ENSG00000101282	3.51708045597776	-0.583208757997995	28.5432500839921	9.16286956688756E-08	1.77028080083206E-07	958452	1002311
ENSG00000137877	3.51507595214724	2.84620334457449	171.83673849106	2.93776317474703E-39	2.92102224489094E-38	41848146	41894053
ENSG00000166415	3.50539308241782	4.19091110975587	92.6751916698353	6.16211923882069E-22	2.71277018145262E-21	53513741	53762878
ENSG00000106483	3.49861101743015	6.28202610246049	91.7756228292708	9.70830565976086E-22	4.2269030303445E-21	37905932	38025695
ENSG00000130711	3.49585796531125	-1.07787296949102	208.93372997857	2.3469209232609E-47	3.27740841839541E-46	130664594	130682983
ENSG00000178363	3.48634789005588	-0.002721027776903	53.1154491883154	3.14509075720609E-13	8.49174504445644E-13	5524961	5526771
ENSG00000241935	3.48562237885259	-0.275783756106661	99.294929186301	2.17564403787476E-23	1.03744272120463E-22	97584323	97612802
ENSG00000198807	3.47812588986251	1.38867586122607	113.251858615155	1.90035690867564E-26	1.04995204484438E-25	36657568	36679362
ENSG00000147206	3.47402307165847	2.22977284646984	41.7698386463436	1.02675139612579E-10	2.39555642055115E-10	103075810	103093143
ENSG00000180914	3.47068683916736	1.410326068725	246.252605932164	1.70384322127081E-55	3.33916231299051E-54	8750408	8769628
ENSG00000188338	3.47002699365556	0.316537450993964	54.6767658197259	1.42076077890968E-13	3.9088988062678E-13	50205246	50221486
ENSG00000131746	3.4693438900371	7.0517134570351	201.366257463034	1.05120855568685E-45	1.36028398988281E-44	40475828	40501623
ENSG00000152822	3.46742796376698	-0.823707354734289	34.4588552755712	4.35357576084107E-09	9.17712053405665E-09	146027646	146437601
ENSG00000102359	3.45989906260897	5.11024171875366	177.14594399859	2.03518326371587E-40	2.133392688651E-39	100644195	100675788
ENSG00000253506	3.45803376109803	0.397050785373503	88.1697428693471	6.00717987138551E-21	2.51622374220373E-20	61590421	61591219
ENSG00000112115	3.45671720176865	-0.848380269947554	48.6483549685749	3.06225058256736E-12	7.78491934878905E-12	52186375	52190638
ENSG00000120875	3.45567284981919	5.65038784240686	121.128088908612	3.58239159809894E-28	2.14903765110357E-27	29333064	29350684
ENSG00000170577	3.45347730382286	0.884273735061754	53.9811149246079	2.02425900546449E-13	5.51505219638553E-13	45005182	45009452
ENSG00000172016	3.44944089818762	7.36916749108763	27.8514965996949	1.3099270504877E-07	2.50751282862616E-07	79157003	79159753
ENSG00000109255	3.43849289236906	2.64154093561986	95.753502236135	1.3011611620882E-22	5.93755404308359E-22	55595229	55636698
ENSG00000215866	3.42655575365519	0.281954784703704	180.686633875744	3.43164084973912E-41	3.70247580244127E-40	112820170	112850643
ENSG00000166961	3.42607595571454	-0.577419213021513	49.6653059907036	1.8234199234456E-12	4.6958633705367E-12	60756867	60776733
ENSG00000011201	3.42233426749703	3.32812788894213	174.203126490125	8.93769593190633E-40	9.07584429831315E-39	8528874	8732137
ENSG00000152192	3.41962109414242	-0.752207621104866	80.1631021764117	3.44745096176128E-19	1.30157716976501E-18	78598362	78603552
ENSG00000203805	3.41768331829559	1.41501506356623	111.163778551029	5.44788587028363E-26	2.94087970782078E-25	120457227	120592065
ENSG00000106038	3.41129164454151	3.05248517643796	75.7076378334765	3.28932811687099E-18	1.17129531166262E-17	27242700	27250493
ENSG00000186493	3.39721605314747	0.807096098171767	36.3265262799646	1.668770427999E-09	3.61296033824414E-09	2752131	2755397
ENSG00000258867	3.39576467967466	-0.801403218315232	66.2267255207521	4.0192578117228E-16	1.27483378637267E-15	88024519	88098025
ENSG00000101144	3.38811124605846	5.42455815279211	106.491750862439	5.75314837378479E-25	2.96746149591245E-24	57168753	57266641
ENSG00000120708	3.38647869520933	10.0084387243994	277.023060771766	3.3445289219846E-62	8.53328157500693E-61	136028988	136063818
ENSG00000186377	3.38266737933404	3.59840898426283	93.8842719135932	3.34521729081642E-22	1.49046790164959E-21	47023669	47050751
ENSG00000158106	3.37937990905352	4.94662747241347	384.085425672389	1.60513740880768E-85	8.2425837761779E-84	143368876	143384221
ENSG00000158786	3.37221813933345	0.499921649593298	32.3681416807071	1.27560721927434E-08	2.60532137786844E-08	20139326	20150386
ENSG00000183091	3.3691002682516	2.65836220936879	112.515763293894	2.75466113815782E-26	1.50962128635214E-25	151485336	151734487
ENSG00000185519	3.36214238544985	-0.485529922409235	108.761168847786	1.83067041659369E-25	9.66058173985881E-25	16057769	16073651
ENSG00000088340	3.3600044435084	4.30097507596162	143.924933198632	3.68980223872878E-33	2.81100567736394E-32	35558737	35607562
ENSG00000197409	3.35657725054418	2.20534136066303	51.8270303995536	6.06116096160923E-13	1.60736164281799E-12	26196840	26197250
ENSG00000187867	3.35576010853451	1.88748708612172	100.207222882372	1.37258030364173E-23	6.59350520639266E-23	14053363	14062076
ENSG00000160862	3.35287680053422	6.39403557553587	179.130079393644	7.50519129890341E-41	8.00175684673494E-40	99966720	99976042
ENSG00000100625	3.35194387447856	0.9726552446736	115.795297788945	5.26977841565232E-27	2.98577843403597E-26	60709539	60724351
ENSG00000215417	3.35140154576595	2.57561119226977	210.478684856366	1.08001774651699E-47	1.52527832660846E-46	91347820	91354579
ENSG00000251493	3.35009596332715	1.37705376346845	49.6583782085801	1.82986994413752E-12	4.71172636996502E-12	73444827	73448777
ENSG00000160183	3.34944784318431	3.98692736704221	140.408343657793	2.16730144393141E-32	1.59568060484006E-31	42371837	42396091
ENSG00000160181	3.34926892192165	3.85321240994673	40.0107290375238	2.52571760924427E-10	5.7546784112899E-10	42346357	42350997
ENSG00000174951	3.34813811874948	3.15897169463185	414.675797614854	3.5183521447331E-92	2.19585770202246E-90	48748011	48755390
ENSG00000255398	3.34492275770638	0.204622444597491	44.394164605626	2.6848619689725E-11	6.46015052943606E-11	122714756	122716811
ENSG00000129474	3.34398316840067	4.64427958843824	615.801917212416	6.12110512075519E-136	1.14169164131603E-133	22971177	22982551
ENSG00000236256	3.34263521243307	-0.767797722488266	61.9693711797466	3.48841238933811E-15	1.05216482977304E-14	97431286	97642589
ENSG00000126010	3.33576178752426	0.084288575716887	56.0789831389601	6.96173372294886E-14	1.94940557588078E-13	16123565	16153518
ENSG00000183914	3.33054255767021	2.44805787626723	161.046143499525	6.68471807010121E-37	6.03633389669072E-36	7717354	7833744
ENSG00000132031	3.32998873322072	1.88535022046899	120.82586165022	4.17190813157403E-28	2.49530236826582E-27	19992052	20012668
ENSG00000206075	3.3280114184224	6.16556237765773	107.888047379728	2.84397274565061E-25	1.48532815396435E-24	63476958	63505085
ENSG00000106327	3.32785872313268	2.39532600306311	200.946929102121	1.2977563222241E-45	1.66867605711017E-44	100620416	100642779
ENSG00000241186	3.32749046303029	4.9757960934365	141.449180880586	1.28328353192666E-32	9.54784129875009E-32	46574534	46582457
ENSG00000105880	3.31805633250627	-0.370261195153123	45.7310290348327	1.35656799844233E-11	3.32824749179372E-11	97020396	97024950
ENSG00000238098	3.31758821198053	-0.284793431018493	55.0498017601243	1.17514172945362E-13	3.25243473372743E-13	2339150	2426699
ENSG00000160224	3.31618263944013	-0.13663932188196	34.0239813587128	5.44369841105965E-09	1.13907020137028E-08	44285838	44298648
ENSG00000249859	3.31208468047102	4.00909417804852	404.719848256619	5.17008730837215E-90	2.96448787112915E-88	127794526	128187101
ENSG00000135960	3.30517971298814	4.31389321173056	104.628848011498	1.47296577906099E-24	7.44604850368309E-24	108894471	108989372
ENSG00000173898	3.29258945836724	5.26638978657335	440.271609812559	9.44786101843849E-98	6.93712401566522E-96	66685248	66729226
ENSG00000254726	3.28760442430742	4.05962988747528	233.285630866661	1.14504582758017E-52	1.99792028431649E-51	156072013	156082465
ENSG00000265688	3.28499136816502	2.75921611445981	493.337683736867	2.6765485995534E-109	2.63226388636078E-107	81927829	81930753
ENSG00000185686	3.28478473158173	1.77303940807197	44.5516171520691	2.47738787173599E-11	5.97156461596255E-11	22547701	22559361
ENSG00000155761	3.28212017857488	-0.959770278246268	83.2720707776849	7.15027281697399E-20	2.81688460793972E-19	117953590	118185228
ENSG00000125895	3.28174189314949	2.84164965775219	155.135642295817	1.30783170173621E-35	1.11461055798705E-34	1180561	1185415
ENSG00000185988	3.28166107718155	-1.22915594097162	44.5595330301494	2.46739159588316E-11	5.94923676469481E-11	1508023	1536046
ENSG00000204334	3.27936968317264	0.221207052048343	103.95225316933	2.07250851311035E-24	1.04119491152451E-23	170783786	170798971
ENSG00000199477	3.26792660812486	-0.466525124132888	96.1524678860593	1.06368203713624E-22	4.87994583449527E-22	45337480	45337609
ENSG00000164588	3.26608377945448	1.10659014144663	48.1263618867006	3.9961753821993E-12	1.00864734681829E-11	45254948	45696498
ENSG00000092758	3.26497674254123	5.08632950570858	87.6510318577642	7.80838024155483E-21	3.25138789273057E-20	62816244	62841159
ENSG00000260220	3.2601683263786	-0.061260381601732	80.3208463277485	3.18293332562884E-19	1.20338907444034E-18	136249971	136306901
ENSG00000157193	3.25541238405787	4.61574288520731	365.675115570681	1.63632772141114E-81	7.47963096770101E-80	53242364	53328469
ENSG00000236751	3.25305792065827	-1.16974902630626	141.234786549768	1.42956081035047E-32	1.06166971485387E-31	46256759	46327680
ENSG00000172927	3.24740535788208	4.94627483747152	140.869552863838	1.71817220167055E-32	1.27309499162137E-31	69294151	69367726
ENSG00000158023	3.24556587887827	1.80280049066192	283.020535782994	1.64961058702634E-63	4.38105253611726E-62	121918592	122003927
ENSG00000184374	3.24440853998195	-1.02235666960549	49.7188745397095	1.77430770662027E-12	4.57446634180604E-12	118995452	119108455
ENSG00000134760	3.23895579387018	-0.433415174301042	114.738578298939	8.97870439505894E-27	5.03098881970378E-26	31318160	31359246
ENSG00000179431	3.23860844473444	2.63807140744695	356.623887204518	1.53014402180451E-79	6.51696772751227E-78	35618460	35620865
ENSG00000125931	3.23540983946035	0.727758349643433	99.5657865106268	1.8975434616047E-23	9.07766443144441E-23	72301638	72307187
ENSG00000134873	3.23478873734063	0.120751846795787	25.2358585054416	5.07301687407234E-07	9.33331573872698E-07	95433604	95579759
ENSG00000088002	3.23322158452955	4.58973704127677	210.826997843514	9.06650628254561E-48	1.28378880843689E-46	48552075	48599425
ENSG00000124731	3.22966221197577	2.37965045912738	103.626391943462	2.44301092016517E-24	1.22203262026881E-23	41267926	41286682
ENSG00000134339	3.22514272007107	2.01078821890933	65.3660231178435	6.22021209888233E-16	1.95611204900317E-15	18239223	18248643
ENSG00000139055	3.22391654043014	3.05207887579919	90.268041885073	2.07985056616055E-21	8.91199765964807E-21	14914039	14938537
ENSG00000183971	3.21366525618136	1.16101996123572	80.9102014808626	2.36211118254385E-19	9.01245665627533E-19	2009926	2020755
ENSG00000187730	3.20902692247954	0.838849903939484	323.095761868957	3.06610664717689E-72	1.04744658028925E-70	2019329	2030758
ENSG00000124915	3.20842259149573	-1.22488786917976	47.3546596741763	5.92371350950059E-12	1.48316770743197E-11	61746493	61757655
ENSG00000157890	3.20786731846835	0.781363241699813	60.2512315124651	8.34905796154277E-15	2.46282791386938E-14	65895079	66253747
ENSG00000141316	3.20624515177876	0.22624436867354	59.0265493190667	1.55558856480143E-14	4.51565932755508E-14	32970376	32997877
ENSG00000226380	3.20406215898989	2.13337680919062	146.286277845951	1.12397576893194E-33	8.78976135058247E-33	130876809	130913310
ENSG00000253641	3.20390877860829	-0.344446344744409	67.1539596173899	2.51110449585023E-16	8.07044813906946E-16	10474565	10482388
ENSG00000135423	3.19982348404999	0.39043208135628	219.320544764202	1.27230467340597E-49	1.93674370875784E-48	56470944	56488414
ENSG00000133454	3.19788584949797	-0.937158150066605	52.521937375519	4.25469079357669E-13	1.13834901083873E-12	25742144	26031041
ENSG00000090932	3.19230421140874	-0.466586021787039	63.7951798852381	1.38050939678454E-15	4.26858345686408E-15	39498895	39508481
ENSG00000212588	3.18969808753981	-0.528061460113019	108.64452184718	1.94163973945359E-25	1.02229033264482E-24	52713249	52713370
ENSG00000150201	3.18356338487299	-0.659489265307097	68.7660983583065	1.10862189990004E-16	3.65642430278006E-16	43371636	43376335
ENSG00000160161	3.17444242561243	1.27324158699729	90.1081666837709	2.25489034690758E-21	9.64420286222176E-21	19538248	19546659
ENSG00000235408	3.17080561558388	-0.438921734720645	128.187569895134	1.02121146087539E-29	6.59681463997809E-29	38425083	38425354
ENSG00000196421	3.17023888557553	1.24616314166691	82.88104412875	8.71428586678494E-20	3.42140616405321E-19	64034344	64039962
ENSG00000249375	3.16905974995135	-1.11812291207417	61.1989833880764	5.1588160007097E-15	1.54109181228859E-14	127686343	127738987
ENSG00000138100	3.1683393909265	1.66822021914375	50.1386879841916	1.43254574809228E-12	3.71340572752291E-12	27282392	27307439
ENSG00000175874	3.16611023017324	0.54856680606238	68.5357022105653	1.2460121250608E-16	4.08961139833367E-16	101345550	101387503
ENSG00000039139	3.1621809304185	0.943605184435733	152.400556266225	5.17943136355303E-35	4.31229516348769E-34	13690331	13944543
ENSG00000115008	3.15988940492792	1.68990179855371	97.3011654066192	5.95452719546656E-23	2.76606355117273E-22	112773925	112784493
ENSG00000128564	3.15428598259269	2.77976833460595	73.8509229226462	8.4245007832794E-18	2.9430435782621E-17	101162509	101165569
ENSG00000124882	3.14362266281133	6.61451466470847	85.5979843930911	2.20500097125068E-20	8.95185157880528E-20	74365145	74388749
ENSG00000163032	3.14233171539511	5.03173781589126	202.37488177065	6.33278055059154E-46	8.30064862636905E-45	17539126	17657018
ENSG00000196890	3.14147483070334	-0.179628451877366	87.2430423363224	9.59723039823125E-21	3.96573103315759E-20	228458107	228460470
ENSG00000227877	3.13762292796362	-0.802966989106962	14.4690187083373	0.000142483838726	0.000219947227075	59736692	59756041
ENSG00000104415	3.13704249610479	3.19371533651554	208.094306258306	3.5780218720927E-47	4.95820332352247E-46	133191039	133231690
ENSG00000226887	3.13596070819665	1.95164297945968	91.8979393216606	9.12640036506186E-22	3.97888497377374E-21	52722618	52751586
ENSG00000183960	3.1312671945302	2.5069126691114	180.732089276307	3.35410984709017E-41	3.62123356545124E-40	19148510	19535642
ENSG00000005981	3.1258143190327	-0.256504650848858	36.1731897175473	1.80537286788774E-09	3.89882692669874E-09	95478444	95540233
ENSG00000167094	3.12391421672495	-1.07101524790242	86.2093573203131	1.6185996998991E-20	6.62330061842826E-20	127716079	127731590
ENSG00000131951	3.12315471864263	-1.20343686130448	81.9605302041942	1.38831661117197E-19	5.37922962022149E-19	59919713	60063559
ENSG00000108813	3.12158314901864	-0.138336369603253	171.318080794414	3.81321105171249E-39	3.7638063099841E-38	49968970	49974959
ENSG00000163734	3.1180963465735	5.72407071686498	163.458227564784	1.98662587857094E-37	1.82542345025881E-36	74036589	74038807
ENSG00000203499	3.1175162129352	5.12756897627996	375.893713302335	9.74938039373147E-84	4.77955273864292E-82	143734140	143790644
ENSG00000152669	3.10534822116454	3.48950829960325	258.011588473687	4.65531051712876E-58	1.00454419895543E-56	55231152	55233608
ENSG00000171560	3.10365683010629	0.516805692190837	31.0615584472844	2.4997331828771E-08	5.01771033628731E-08	154583128	154590745
ENSG00000009950	3.09259295048475	5.36042485520831	187.106678017655	1.36114891474066E-42	1.56426086681987E-41	73593194	73624543
ENSG00000179546	3.09112010535428	3.27769515615977	108.521794586719	2.06566383242398E-25	1.08512551015681E-24	23191895	23194729
ENSG00000119547	3.08665992343268	2.51170887614243	114.86396160683	8.42856874661392E-27	4.72599810128902E-26	57435374	57491298
ENSG00000182782	3.08552180268515	1.60899581672309	51.2821464077414	7.99999078109931E-13	2.10534950380958E-12	122701293	122703357
ENSG00000131389	3.08256293056595	7.10990875907764	274.59774995819	1.1294847721531E-61	2.82405999964997E-60	14402576	14489349
ENSG00000120068	3.07480585309471	5.08987201948349	116.831975203738	3.12447640488837E-27	1.7934516668597E-26	48611377	48615292
ENSG00000156574	3.07396224533801	-0.931578535343452	58.8169819487147	1.73041318494248E-14	5.01686881401852E-14	70431936	70447951
ENSG00000214842	3.07199936005303	-0.717383427513217	101.126457130226	8.62945302806682E-24	4.18500102469935E-23	17510584	17518439
ENSG00000198542	3.06885072317532	2.67487266258265	84.9660111820311	3.03538287886763E-20	1.22221235670931E-19	101452593	101720856
ENSG00000133048	3.0649716590693	5.00208243276046	128.15947013269	1.03577245252614E-29	6.68821312659834E-29	203178931	203186704
ENSG00000171017	3.06440178367445	0.251300295490664	242.003544510351	1.43830436904802E-54	2.72656133137175E-53	7888505	7902021
ENSG00000139292	3.06129041107073	6.40456743994589	125.670938675863	3.6294048531775E-29	2.27128239693449E-28	71439798	71586310
ENSG00000158555	3.05369347012382	5.250384135637	199.325085634354	2.93166628974249E-45	3.71947997526594E-44	75434640	75525941
ENSG00000144130	3.05354705759563	-0.546242218378963	101.589146144817	6.83186107751909E-24	3.33716465096033E-23	112721486	112742879
ENSG00000118194	3.04969160680109	0.365747874000399	100.166310127855	1.40122811215473E-23	6.72713863193339E-23	201359008	201377764
ENSG00000246339	3.04570700160792	-1.0194102215904	120.3074977717	5.41769740266774E-28	3.21907637323652E-27	28690215	28702030
ENSG00000163739	3.04540778554325	6.51501928450922	144.874593414648	2.28758913633912E-33	1.75927530404621E-32	73869393	73871308
ENSG00000206838	3.0438621316111	-0.875255413127188	67.7974031828346	1.81187962486341E-16	5.88145042461664E-16	45104349	45104482
ENSG00000141505	3.04315476074533	2.26267325625226	134.330062110175	4.62675091644488E-31	3.17053577369726E-30	7173431	7179564
ENSG00000171401	3.03769771936794	-0.515018603397204	24.3096968514368	8.20250969908286E-07	1.48900464131354E-06	41500981	41505705
ENSG00000186847	3.03559575778784	1.49323809850363	11.2563315164092	0.000793518800204	0.001155147534845	41582279	41586895
ENSG00000182489	3.03531926609092	2.93278180974066	175.398926091444	4.8988261653822E-40	5.02485791312623E-39	100913445	100929433
ENSG00000180389	3.02961668126316	1.18071339520428	98.4900241599842	3.2666612364089E-23	1.53735823327167E-22	27945260	27945415
ENSG00000174672	3.02456875103796	2.89501588177532	91.0262863016417	1.41776117113411E-21	6.12350559595241E-21	1389899	1462689
ENSG00000142102	3.02124954842279	6.51575713140971	155.261395610968	1.22764026382529E-35	1.04736690647177E-34	289126	296107
ENSG00000197191	3.01575434143265	0.748620381412468	199.24934443844	3.0453923036203E-45	3.86074850865989E-44	137224635	137226315
ENSG00000234753	3.01315568940645	1.51502263180821	237.261837317082	1.55511035875061E-53	2.80386397682735E-52	41494853	41548621
ENSG00000166670	3.0056927052976	2.94884052339097	76.7011532195465	1.98887195891726E-18	7.17187228385563E-18	102770502	102780628
ENSG00000080166	3.0038701973363	-0.056874092175656	15.8471060869862	6.86714741319294E-05	0.000108366431074	94436811	94479682
ENSG00000018280	2.99201392473433	3.37139414027735	130.128662739392	3.84058944220112E-30	2.53441418782422E-29	218382029	218396894
ENSG00000103257	2.99117652838775	7.54076801163761	354.083448026311	5.46922075543329E-79	2.28146645754283E-77	87830023	87869507
ENSG00000093134	2.99102368262237	-0.738600240109862	55.1851564689465	1.09694002631593E-13	3.0406637866465E-13	132722787	132736935
ENSG00000140519	2.98346644327358	1.49910916968073	75.843433657327	3.07071857274847E-18	1.09633773993376E-17	89471398	89496589
ENSG00000179698	2.97901879227806	1.43136005802701	127.133697868144	1.73670740859009E-29	1.10646058575546E-28	144107726	144118328
ENSG00000155265	2.97678617524089	3.33211673743302	171.550637281807	3.39234970891623E-39	3.35451911801241E-38	97849843	97871580
ENSG00000117148	2.966587937676	1.5918331962936	42.9701958960985	5.55801678782085E-11	1.31453051181998E-10	17755333	17827063
ENSG00000259803	2.9572445805411	0.996342211564788	36.9965544578943	1.18338177576655E-09	2.58553064162702E-09	89195761	89201651
ENSG00000184949	2.95561353765937	1.49754907347777	266.447343343956	6.74860440207946E-60	1.56666099617373E-58	38578120	38656629
ENSG00000008300	2.95449411818274	4.85936600562836	200.781787584458	1.41003525647802E-45	1.80874641161019E-44	48636463	48662886
ENSG00000158874	2.95155880383152	0.426019089752374	11.3661756357038	0.000747937205467	0.001092026006219	161222292	161223631
ENSG00000140093	2.95068746574457	1.32819689701559	45.4271182911612	1.58425590643303E-11	3.86873146631885E-11	94280460	94293268
ENSG00000135069	2.9490428591223	6.04019704484649	227.838133551873	1.76530232354297E-51	2.91706321834336E-50	78297125	78330093
ENSG00000238062	2.94885195115584	0.048327539538625	157.096678262545	4.87555971620291E-36	4.25353266208735E-35	230984368	230996032
ENSG00000255071	2.94866108781804	-0.443874261006774	24.5100933974483	7.39215823799953E-07	1.34687347549987E-06	18231423	18248635
ENSG00000205702	2.94500328880696	0.901873989591794	170.639463076433	5.36417418360577E-39	5.27222619487406E-38	42140203	42149455
ENSG00000109205	2.94290890201348	2.81745438240279	58.413438101972	2.1243501349419E-14	6.13159545352227E-14	70196496	70204576
ENSG00000175065	2.9415248913177	0.455545326876769	165.55944335594	6.90401982660692E-38	6.46833312507797E-37	31376777	31414912
ENSG00000125531	2.93377306358046	0.613949853955875	144.07164291491	3.42710345712458E-33	2.61701683758873E-32	63547891	63556695
ENSG00000170561	2.93156657928796	2.88394981691799	32.3691793488097	1.27492622909337E-08	2.6045540536569E-08	2745845	2751677
ENSG00000212283	2.93009952995743	-0.909074451624798	72.694098593039	1.51386100859924E-17	5.22224119611817E-17	101272936	101273049
ENSG00000108379	2.9295884369243	1.93408358431876	248.130559294934	6.6374401069083E-56	1.3297005014173E-54	46762506	46833154
ENSG00000149609	2.92863827670719	-0.899411190879899	150.71852609444	1.20756202881696E-34	9.88154767605289E-34	33662327	33665619
ENSG00000130513	2.92787528695709	7.46073297117974	198.934399179801	3.56757309435222E-45	4.49813586651543E-44	18374731	18389176
ENSG00000124875	2.92481888779534	1.89375665498126	89.4641821382214	3.12240668424637E-21	1.3263689336457E-20	73836640	73849064
ENSG00000222033	2.91842980385881	1.58803612829908	124.264538180488	7.37288727418972E-29	4.55597265035326E-28	170712451	170714567
ENSG00000163915	2.918303653785	-1.20941665263679	22.8403263036805	1.76033103642759E-06	3.1160566955504E-06	185712528	185729787
ENSG00000198203	2.91566473417389	3.83724055636843	102.597641998237	4.10621797812121E-24	2.02959485625869E-23	108288639	108309915
ENSG00000011677	2.91386950561659	0.187459610291417	14.179923803852	0.000166133673739	0.000255361478049	152166234	152451315
ENSG00000081138	2.90710444581021	-0.844553637606276	25.3074614156963	4.88814205631215E-07	9.00748139311575E-07	65750252	65890337
ENSG00000201302	2.90105610875871	-0.495542771622834	95.0687104647672	1.83890455578452E-22	8.30963637613908E-22	127448501	127448630
ENSG00000182272	2.89948284333831	3.64221633430627	68.4391911322241	1.30850997195305E-16	4.29040034651086E-16	369499	382117
ENSG00000163288	2.89810089659344	-1.06279373751633	35.2236694195028	2.93929340190106E-09	6.27330185882526E-09	46993723	47426447
ENSG00000275620	2.89151688324434	-0.111649817363271	60.0653934080766	9.17575615263993E-15	2.69786184252379E-14	63253978	63261615
ENSG00000139547	2.88665478182526	-0.191846342123166	122.749679317063	1.58200173881695E-28	9.65443483105781E-28	56951431	56959374
ENSG00000128578	2.88431756131696	3.00668138001364	234.169512878111	7.34642464108668E-53	1.28876143406393E-51	129434432	129488399
ENSG00000153237	2.88194878906168	-0.692752324081158	134.662187632385	3.91405970926234E-31	2.69238859271726E-30	158171073	158456753
ENSG00000163794	2.88015298612586	0.145541296081607	175.6813098794	4.25037965396945E-40	4.37355172130388E-39	27307400	27308445
ENSG00000167914	2.87396808366072	1.92763872788865	111.618060275425	4.33223117248273E-26	2.35114097778854E-25	39953263	39977768
ENSG00000089558	2.86208623312823	-0.221095185355263	106.415085083253	5.98007889369742E-25	3.07961727096249E-24	42156891	42181142
ENSG00000134571	2.8576829914738	-0.868218114732819	68.781734874549	1.09986655853668E-16	3.629760961028E-16	47331406	47352702
ENSG00000228727	2.85579092529437	0.017021957322105	144.700362437609	2.49729366893075E-33	1.91691505987414E-32	31762996	31764851
ENSG00000134317	2.85359878304722	2.7468956821924	248.341985395727	5.9690681116348E-56	1.19876322088488E-54	9951693	10002277
ENSG00000143839	2.85231621936927	1.45894220133334	48.2052930983963	3.83850788801081E-12	9.70965978156687E-12	204154819	204190324
ENSG00000169248	2.8380855397268	4.68801082214811	72.9617964647291	1.32183886806927E-17	4.5724748054061E-17	76033682	76041415
ENSG00000157551	2.83639926701284	0.997091051103858	84.8742798631289	3.17952337612445E-20	1.27708232238543E-19	38155549	38307357
ENSG00000174844	2.83474456223874	-0.708285189720397	91.5243782842929	1.10225846858006E-21	4.7824460346654E-21	57293699	57544344
ENSG00000149599	2.83199478137209	1.56806840926771	105.764732524153	8.30302508185591E-25	4.25025829663331E-24	31847637	31870747
ENSG00000166546	2.83030127964645	0.492333240510755	76.9438836255965	1.75885193764239E-18	6.36505138093734E-18	66427295	66493529
ENSG00000206754	2.82611587478851	-1.02299396937695	129.859417443163	4.39852280027114E-30	2.88966920971659E-29	132815307	132815379
ENSG00000015413	2.82356378374378	8.24963720307842	68.0350511546351	1.60614887509825E-16	5.2240885540628E-16	89613308	89638456
ENSG00000213937	2.82277318297735	1.28001211754884	91.6384307323759	1.04052483108381E-21	4.52306360407101E-21	3012923	3014505
ENSG00000099625	2.8209711898725	0.801640935776827	139.422176963785	3.56100095647931E-32	2.58311857491237E-31	1228287	1238027
ENSG00000163467	2.81899469050443	-0.492268636062019	177.402580057631	1.78881242001653E-40	1.88242925678393E-39	156337314	156346995
ENSG00000167968	2.81757121935273	0.468512654487387	165.765999775936	6.22273486961333E-38	5.84353696349627E-37	2235816	2238711
ENSG00000168243	2.81724710886495	5.47196536011954	64.2133547236506	1.11649383069023E-15	3.47009105355494E-15	235547685	235650754
ENSG00000006606	2.81550864771522	0.134731677082319	67.3480842233765	2.27563047643416E-16	7.3412834475342E-16	75769533	75789896
ENSG00000143882	2.81547452774672	3.3100474065232	183.106599360161	1.01661132293943E-41	1.12297834835522E-40	10721100	10785110
ENSG00000185332	2.80245502480263	1.37400371183439	159.743778432493	1.28715229268079E-36	1.14824740260205E-35	81311270	81330674
ENSG00000251562	2.80173839532879	8.94549722934619	66.1577835127928	4.16232733594819E-16	1.3196968675348E-15	65497688	65506516
ENSG00000135625	2.79535878135932	-1.05004322006119	56.2980822906651	6.2276135731854E-14	1.75078803624531E-13	73290929	73293701
ENSG00000181773	2.79424076622921	0.791438537185252	166.632861435631	4.02369746207404E-38	3.80714511469828E-37	27392622	27395814
ENSG00000198734	2.79071526512943	3.83490076923629	61.3809859466633	4.70330739439945E-15	1.40838843124045E-14	169511951	169586588
ENSG00000213085	2.78635368216383	0.338016258398445	162.843973395134	2.70587360348604E-37	2.48209219693431E-36	159872364	159900165
ENSG00000184368	2.78610948062243	3.63717119702484	49.6073836787655	1.87805562615985E-12	4.83119984871525E-12	20006713	20116907
ENSG00000175426	2.78336151437134	4.96432271324392	35.70665829444	2.29378705602664E-09	4.92801304887387E-09	96390333	96434143
ENSG00000261373	2.78166222354993	3.90119877983507	259.934164476271	1.77364508596878E-58	3.93182224180538E-57	89711856	89718165
ENSG00000049192	2.77922550741404	2.00868883520468	235.039214298819	4.74705755917313E-53	8.427844968567E-52	65148738	65481920
ENSG00000243284	2.77868232831218	-1.05367399796482	61.8018768920194	3.79812135162102E-15	1.14366515443968E-14	159854316	159862657
ENSG00000099985	2.77830406277285	3.29186522395934	68.1837501426762	1.48948157632557E-16	4.85532694637102E-16	30262829	30266851
ENSG00000103569	2.77691771407836	2.70267600063703	68.6017667791328	1.20496106051598E-16	3.96369412710171E-16	58138169	58185911
ENSG00000183775	2.77546342209597	0.61479350317082	41.8169361267076	1.00231451790911E-10	2.34022412692245E-10	144170873	144485686
ENSG00000106236	2.77428381937808	4.43029088686329	46.3210381722952	1.00380334563924E-11	2.48038935429997E-11	98617285	98629869
ENSG00000086159	2.77165276992991	-0.875735772057566	74.9233551752251	4.89346900351243E-18	1.72697523966934E-17	49967194	49977139
ENSG00000151012	2.77080833734053	5.3075116977079	196.765515579015	1.06095494645428E-44	1.31621681315853E-43	138164097	138242349
ENSG00000179934	2.76942331963948	-1.05097854128997	102.418591262895	4.49463677583671E-24	2.21887651236697E-23	39329709	39333680
ENSG00000108821	2.76775077721697	11.3250628985325	123.441260481291	1.11642894025772E-28	6.85185038334418E-28	50183289	50201632
ENSG00000085741	2.76381452362795	4.84645377810015	66.5368109609738	3.43420172051893E-16	1.0950440424221E-15	76186325	76210736
ENSG00000134323	2.76287267082839	1.89405750629642	76.9523298832863	1.75134597019069E-18	6.34071643424462E-18	15940550	15947007
ENSG00000105467	2.75903427695202	0.026752579000742	40.0136234035701	2.52197793474118E-10	5.74696474470511E-10	48364367	48376377
ENSG00000050344	2.75760162735661	7.20394314855353	564.327921984598	9.61959621276262E-125	1.35736684995217E-122	26152198	26187137
ENSG00000165181	2.75428236892749	-0.421045704559751	31.9207832867362	1.60589699910222E-08	3.25980618018912E-08	111686173	111795008
ENSG00000163083	2.75083515421707	3.25844867655983	88.5117594045162	5.05335754028276E-21	2.12602625891025E-20	120346136	120351803
ENSG00000197506	2.74946388540994	3.11922464305365	76.5173500265572	2.1828675128249E-18	7.86268393576241E-18	84275457	84340758
ENSG00000163395	2.74658587174068	0.68637237409835	43.791163687725	3.65350829454659E-11	8.71332732151786E-11	201190824	201228952
ENSG00000141527	2.73574873300016	2.20299515081054	212.844586269709	3.29061517347064E-48	4.73796028570612E-47	80169992	80209331
ENSG00000221500	2.73529219659972	-1.21656145067209	125.585058620831	3.78992138551264E-29	2.36990575424715E-28	132816802	132816877
ENSG00000141485	2.73352381070915	-1.0932464392832	43.5292539877407	4.17668673170506E-11	9.93332780234179E-11	6684719	6713377
ENSG00000235890	2.72966511383315	-0.667301196888481	66.6338594196677	3.26922164263056E-16	1.04387366381279E-15	44506807	44516575
ENSG00000102854	2.72211544995411	6.43397339416938	66.2357348459778	4.00092865861306E-16	1.2692682178556E-15	760734	768865
ENSG00000146276	2.72164138162741	-0.757682753215617	22.7427460043028	1.8520192105501E-06	3.27264681798937E-06	89177504	89231278
ENSG00000158113	2.7137896529318	-0.282700082814588	110.437306947184	7.85920180343325E-26	4.21451644627599E-25	122167738	122203471
ENSG00000176244	2.71114862922685	0.332133487660521	150.433069708677	1.3941255311399E-34	1.13737933603857E-33	15075475	15088776
ENSG00000151846	2.71009479415983	1.68157009861168	101.668989240832	6.56196521369559E-24	3.21112815206991E-23	25095868	25099254
ENSG00000197168	2.70953688942402	1.91169968758417	159.071740663712	1.80495093271889E-36	1.59699775273879E-35	52033611	52129092
ENSG00000199753	2.70355938975946	0.725955758143217	120.666803826961	4.52017445537424E-28	2.69962719497084E-27	64146083	64146152
ENSG00000142623	2.70243053803147	1.64571048903589	70.6517953811821	4.26179681239274E-17	1.43418035824755E-16	17205128	17246007
ENSG00000169174	2.69843737126786	6.02421772263246	136.548932940059	1.51337860028235E-31	1.05806094557439E-30	55039447	55064852
ENSG00000233198	2.69502730578812	-0.706619577975616	88.6675946491198	4.6705392951268E-21	1.96854132836422E-20	137227271	137229638
ENSG00000102048	2.69273399048769	3.33156312255985	143.718490389948	4.09391743981397E-33	3.11011227976879E-32	15235288	15270467
ENSG00000105707	2.68912722163296	2.46827416029245	37.6398145633804	8.50898261194943E-10	1.87653249312454E-09	35040506	35066571
ENSG00000198723	2.68898558002808	2.32647331074412	183.087540012375	1.02639845743775E-41	1.13301821556751E-40	7492976	7508450
ENSG00000147689	2.68343279473032	1.34087095927297	49.63622445366	1.85064955436938E-12	4.76371991096953E-12	123178960	123210079
ENSG00000113763	2.68048323534835	0.373156685337208	49.338356229597	2.15409237264458E-12	5.52115888973363E-12	176810519	176880898
ENSG00000003249	2.67159548703531	4.51719213567279	261.106836022159	9.84587355892639E-59	2.20675400884943E-57	90004871	90020128
ENSG00000134668	2.67074401460942	1.59250375724811	181.417448658814	2.37651372470171E-41	2.58123749737179E-40	31790422	31816051
ENSG00000235703	2.66492373528314	1.78183305669265	95.49457632799	1.48297018207627E-22	6.73123276770675E-22	149938613	150224580
ENSG00000189431	2.65979893435599	2.80655894267601	86.5129040691768	1.38828492023791E-20	5.69600490536046E-20	13009316	13012119
ENSG00000159450	2.65705532860869	-0.195571644140721	45.2485706133012	1.73547157196341E-11	4.22718360826332E-11	152106317	152115454
ENSG00000162641	2.65631862690161	-0.912822307988685	75.3663449004829	3.90998174337752E-18	1.38621965806832E-17	108815898	108963484
ENSG00000127423	2.6560168850823	2.61216515476507	308.655035904452	4.28763778449803E-69	1.35624753078069E-67	25831913	25859458
ENSG00000101197	2.65284418576647	0.156849494619611	70.1335422449284	5.54225107935402E-17	1.85891087773207E-16	63235883	63240495
ENSG00000267322	2.65121688248609	1.02030310211991	71.8330493066958	2.3419671540875E-17	8.0057090813941E-17	49814023	49851059
ENSG00000077935	2.64943390488858	-0.974660274530986	45.8620029505328	1.26883304188659E-11	3.11770953523526E-11	45344063	45413619
ENSG00000196228	2.64929207050153	-0.587325628810906	21.552129448483	3.44340135426027E-06	5.96584174413639E-06	108247195	108265351
ENSG00000146858	2.6437626647102	3.0848970499314	266.62340292438	6.17789807773639E-60	1.43828912636196E-58	139025706	139036042
ENSG00000221539	2.64286969002246	-0.819701013171717	128.133477818154	1.0494261895018E-29	6.77368288665303E-29	28578749	28578822
ENSG00000200534	2.64138008491182	0.332336282130307	150.784914806669	1.16788188723533E-34	9.58100069978148E-34	132817219	132817348
ENSG00000205502	2.6386810013412	3.17076780390748	83.8150429877588	5.43298263294152E-20	2.15816423952857E-19	62163535	62165285
ENSG00000222047	2.63336936116599	-0.552209992501827	156.107208866146	8.0212132623965E-36	6.89043025986808E-35	73909969	73922777
ENSG00000102287	2.63046222666367	5.36696597097182	138.199134864961	6.59233019036274E-32	4.71042457063039E-31	151953124	151974680
ENSG00000135747	2.62831893158057	-0.799304783069006	133.975651967941	5.53096260602481E-31	3.77421910041904E-30	246945547	247078811
ENSG00000188176	2.62609910932386	0.898003279338277	63.724806412457	1.43071607009288E-15	4.4229814573056E-15	4583999	4608319
ENSG00000081041	2.62569096970786	4.8347941294042	118.259489531016	1.52125628313046E-27	8.8605260970416E-27	74097040	74099196
ENSG00000101850	2.62220939535216	3.08611947241975	78.8428353643958	6.72529041034166E-19	2.49328963876203E-18	9725346	9786297
ENSG00000087116	2.62168296149428	5.68550787375298	131.44682930286	1.97699391924394E-30	1.32128007938927E-29	179110853	179345461
ENSG00000255874	2.61462262568044	2.13919656938626	204.60123843554	2.06916061877617E-46	2.77489829428767E-45	110863987	110870251
ENSG00000243742	2.61102855640203	1.55227881780909	157.812046512612	3.40180813051403E-36	2.98384543426223E-35	61615036	61639449
ENSG00000101074	2.60795983023817	1.06837847801273	77.9992312653702	1.03080663054987E-18	3.77923614865178E-18	44336986	44351242
ENSG00000174939	2.60733690741524	3.41477735117995	176.523698070022	2.78277568387422E-40	2.89647857743599E-39	29900375	29919864
ENSG00000236499	2.60693121479057	0.471384333868389	97.0225403328825	6.85425796409506E-23	3.17510830669057E-22	20206397	20208524
ENSG00000163618	2.60588050797745	4.57724663028602	98.0489160364334	4.08173999378705E-23	1.91484229196827E-22	62398346	62875416
ENSG00000243716	2.60054144088508	2.56811798407609	95.2936546713415	1.64138417487434E-22	7.43779419315442E-22	22479121	22536521
ENSG00000122778	2.59823159621984	4.95946502419577	412.29350758864	1.16116016393718E-91	7.08351352639422E-90	138831381	138981318
ENSG00000134443	2.59809935694086	0.503103362464863	58.8304855490857	1.71857806355401E-14	4.98344643268245E-14	59220158	59230774
ENSG00000270885	2.5977160890922	1.8896270149649	80.6178887420679	2.73868961476315E-19	1.03979214737393E-18	35731639	35743521
ENSG00000151790	2.59638663433182	3.54264829400347	73.4531969448859	1.03050953081647E-17	3.58304653022474E-17	155854738	155920406
ENSG00000168779	2.59080130279653	-0.59087113128288	48.3178284975515	3.62441930549046E-12	9.17526553357156E-12	158095954	158106503
ENSG00000214711	2.59038947149802	-0.760944210636109	36.9805336627425	1.19314518406731E-09	2.60616057367885E-09	31173056	31233858
ENSG00000166589	2.58808222855303	1.35553458264159	23.3793972223812	1.32995365287728E-06	2.37782700806959E-06	66908122	66918917
ENSG00000144395	2.58442505835163	1.75089055848578	235.590754140821	3.59877273463651E-53	6.41728408406006E-52	196639554	196763490
ENSG00000135245	2.5828397395327	5.1333241964646	297.438474377117	1.19082894815152E-66	3.51337842575539E-65	128455849	128458418
ENSG00000125726	2.58209044754806	1.52427802279667	57.7501955256859	2.97610469779413E-14	8.51732820654415E-14	6583183	6604103
ENSG00000179603	2.58206436643616	4.20843956193755	64.9523494040357	7.67312914523283E-16	2.40231268839848E-15	126438598	127253093
ENSG00000197472	2.58148669005726	1.06944217643623	172.17405376319	2.47941185530485E-39	2.4698229696766E-38	246945547	247008093
ENSG00000124557	2.58051379438436	-0.144705372411061	46.4228132267149	9.52994764778732E-12	2.35843313223494E-11	26501221	26510422
ENSG00000154856	2.57018540535465	6.80688830691023	69.7283002511336	6.80625270567228E-17	2.27159733967388E-16	10454635	10489949
ENSG00000029153	2.56970816919401	4.91623039337216	295.962345920123	2.49723713494895E-66	7.28824945842025E-65	27332854	27425289
ENSG00000141449	2.56899469071126	0.455568753030162	37.5889903086031	8.73360478509922E-10	1.92476171190826E-09	21242242	21525417
ENSG00000204410	2.56105971312741	2.52478724589617	177.218791360793	1.96198923715871E-40	2.05932725429329E-39	31739677	31762676
ENSG00000240541	2.55766388190287	-0.991083228325427	84.6815630438341	3.50503657455354E-20	1.40365815634947E-19	149377778	149386583
ENSG00000108375	2.55723757148842	8.43367197903978	190.928131014698	1.99408021263438E-43	2.34988668194757E-42	58352500	58417595
ENSG00000131019	2.55624531962391	0.841163581340153	194.269021963305	3.72004929845856E-44	4.49146130700052E-43	150061053	150069121
ENSG00000074211	2.55607775411979	2.56955247780051	46.4073919999846	9.60524660875343E-12	2.37561860570404E-11	6320578	6563600
ENSG00000163817	2.55218632128972	4.94955931278914	65.0917914462148	7.14892441335891E-16	2.24122095161466E-15	45755449	45796536
ENSG00000237512	2.55082929655889	-0.979238412255235	41.1321505098185	1.42276646883909E-10	3.284568429343E-10	71217224	71218228
ENSG00000182324	2.54737174257132	1.47138272501208	259.807809219842	1.88977108618495E-58	4.16648307276131E-57	48455574	48466980
ENSG00000124479	2.54352367143314	-0.076317627072999	47.8497639984381	4.60162467002625E-12	1.15858128038039E-11	43948776	43973395
ENSG00000168334	2.54210268692999	-0.540905038190981	53.8335738482773	2.18211830526055E-13	5.93517159561898E-13	39183210	39192596
ENSG00000139289	2.54169685071173	7.44341976126508	178.631369763046	9.64392878598838E-41	1.02550479954281E-39	76025447	76033932
ENSG00000105717	2.53995960517007	2.02857965031031	250.4905639179	2.02998455511908E-56	4.15916153736329E-55	19561707	19618693
ENSG00000197046	2.53911460113819	1.26833677280825	65.9402467588409	4.64802813801759E-16	1.46938540026518E-15	45825675	45844094
ENSG00000168646	2.53791328930666	7.30214406468022	142.417886585051	7.87968732044362E-33	5.90867311223838E-32	65528563	65561648
ENSG00000246228	2.53765610859372	2.37102944369802	61.9250387908299	3.56783878962087E-15	1.07592120496521E-14	127289817	127482139
ENSG00000088826	2.53730742098181	4.57882017134013	319.202111783436	2.16122128464356E-71	7.24589623675847E-70	4120980	4187747
ENSG00000122691	2.53708511803864	1.80014306196905	113.899858636779	1.37058428484678E-26	7.6139921911019E-26	19020991	19117636
ENSG00000205869	2.53585725364954	0.41408833760613	132.306700858765	1.28201006858559E-30	8.63202381034784E-30	1584342	1585283
ENSG00000196584	2.53484560689886	3.28958310349916	377.524081192589	4.30538757059692E-84	2.13649920819805E-82	152644776	152676141
ENSG00000230561	2.53320933044689	0.036051758681031	148.822870389357	3.13515343647072E-34	2.51478669370293E-33	127703389	127941634
ENSG00000120254	2.53298406658381	5.73618894938677	619.704057294015	8.67208726167224E-137	1.67526142851376E-134	150865549	151101887
ENSG00000185008	2.53293236319463	2.78658238136401	83.640064793438	5.93578156226777E-20	2.35213497950962E-19	75906695	77649964
ENSG00000100453	2.53261090701433	3.83490776711365	85.1258757388057	2.79962736882628E-20	1.12980734429107E-19	24630954	24634267
ENSG00000167646	2.53048692312807	0.153974095737204	77.6781307094086	1.21276713135075E-18	4.43433353772613E-18	55158661	55166722
ENSG00000254389	2.52692539125826	0.692441781394187	140.46472250767	2.10664246064275E-32	1.55242902855813E-31	143366631	143368548
ENSG00000211448	2.52688475491419	3.74633531450456	160.18830470243	1.02921515901309E-36	9.23833974447991E-36	80197527	80387757
ENSG00000125864	2.52479645095855	1.82608235138214	185.734372094918	2.71318796651751E-42	3.06807673398465E-41	17493905	17569220
ENSG00000163331	2.52439205175858	-0.066060784359534	35.180619526237	3.00499227452177E-09	6.40762281717015E-09	158795317	158862781
ENSG00000215915	2.52102058627809	1.77940015755862	87.9143716798006	6.83502452280156E-21	2.85634671469227E-20	1449689	1470163
ENSG00000169436	2.51600813196141	1.04553534969943	86.5796894871676	1.3421851711528E-20	5.51243704689862E-20	138588235	138914041
ENSG00000099954	2.51374908689623	1.39960539865564	43.3630221991107	4.54700103939009E-11	1.07918949636073E-10	17359949	17558149
ENSG00000171557	2.50281451778855	-0.482359583689239	7.46112860834052	0.006304546761867	0.008487131268029	154604134	154612967
ENSG00000148935	2.4999840074286	1.44487878141371	121.982313065718	2.32904979023742E-28	1.41178524266652E-27	22625509	22813055
ENSG00000234380	2.49502691062657	-0.453452654114571	73.9086858382735	8.18155121501007E-18	2.86125068030104E-17	34745757	34784886
ENSG00000181544	2.49434679335342	1.97871985615896	273.578285277922	1.8838929000733E-61	4.6458860318373E-60	14835961	14873069
ENSG00000117122	2.49401531752323	4.52804731837369	167.524125087672	2.57007023198088E-38	2.45320762672669E-37	16974502	16980632
ENSG00000156427	2.49349671507317	1.16159982288121	135.813157395315	2.19217802749782E-31	1.52344637482686E-30	171419647	171457626
ENSG00000116661	2.49208935833541	3.42914774163579	58.2829735350206	2.27000221375175E-14	6.54036326749815E-14	11637018	11655785
ENSG00000196420	2.49079751158949	-0.723307032505035	74.5495062664642	5.91365560863268E-18	2.07842515835569E-17	153537147	153541765
ENSG00000124493	2.48834008645363	-0.146580513531198	31.9870367451363	1.55204840410561E-08	3.15484021713913E-08	34018643	34155622
ENSG00000142235	2.48719254157096	2.85454353629283	196.797686189134	1.04394119255698E-44	1.29709293503998E-43	48485271	48513935
ENSG00000215784	2.48631116971005	-0.153248796655866	116.22377472587	4.24581443852367E-27	2.4182811826579E-26	145095974	145112696
ENSG00000107147	2.4842827429421	0.250909536742673	41.6512374482952	1.09096318712905E-10	2.5391651803705E-10	135702185	135795508
ENSG00000201772	2.48364189442581	-0.117972456616721	61.2456106684298	5.03807559776725E-15	1.50668729681108E-14	45104906	45105042
ENSG00000071539	2.4814425674983	4.8682420058969	433.468166260274	2.85791245323867E-96	1.98185236661127E-94	892884	919357
ENSG00000135119	2.47639938529555	2.24436468165277	221.609666560771	4.02976715957888E-50	6.26951406505144E-49	116738178	116853631
ENSG00000268104	2.47600614056159	4.75361563705345	51.109611704922	8.73495333608451E-13	2.29430378414768E-12	116436606	116461458
ENSG00000006118	2.47442771474492	5.57164579179897	346.55053779359	2.38956782937593E-77	9.64565103663763E-76	60924463	60937159
ENSG00000163737	2.47189495723544	1.45077217830359	44.9093657363239	2.06368462763673E-11	5.0033483419485E-11	73980811	73982027
ENSG00000124466	2.47176373992697	2.33074568154127	82.215468615364	1.22031084200303E-19	4.74867722618301E-19	43460787	43465608
ENSG00000227110	2.47088305806719	-0.931077146359991	143.093035690953	5.60904787719118E-33	4.23931159306853E-32	7951263	8611924
ENSG00000182492	2.46682178996681	8.36979962727876	106.271634971388	6.42901383487771E-25	3.30766035188841E-24	153494980	153509546
ENSG00000116039	2.4653846222933	-0.903829383566409	68.4060438120015	1.33069097410985E-16	4.35786928353775E-16	70935900	70965431
ENSG00000163689	2.46181439113614	2.90430081358716	89.9835088519038	2.40153440401757E-21	1.02578833308747E-20	58717365	59050084
ENSG00000183742	2.45808594760977	6.86727146508195	290.865263603467	3.22124798939474E-65	8.98130431682275E-64	20134655	20217404
ENSG00000150656	2.45721091584664	-0.871957682500076	30.259911264487	3.7785544610699E-08	7.49567276769943E-08	74534500	74587212
ENSG00000203999	2.45437546247374	-0.673092174415604	125.698130572437	3.58001222679786E-29	2.24210182957348E-28	50292709	50315488
ENSG00000261008	2.44921210511365	-0.059662705237929	175.040499234825	5.86627872628423E-40	6.00581103415863E-39	72236281	72665014
ENSG00000160401	2.44843836111336	1.77782546665119	328.74372698637	1.80470763119394E-73	6.40809425194401E-72	127706988	127716002
ENSG00000134193	2.44760830314209	9.21788823786718	27.3117396392323	1.73156919181523E-07	3.28748956073309E-07	119794017	119811580
ENSG00000110427	2.44738947063805	2.33049734526354	51.2355412558665	8.19219074355062E-13	2.15453288809718E-12	33376083	33674102
ENSG00000163283	2.44327859316567	-0.136913206706272	17.4776080254055	2.90711604893967E-05	4.70608261433999E-05	232378724	232382889
ENSG00000198720	2.4428104504314	4.35508873890256	305.503786285257	2.08313469380379E-68	6.46329381957058E-67	29589769	29614761
ENSG00000106927	2.44042789484399	0.820675390256961	62.2182138418917	3.07431316018336E-15	9.30378210561271E-15	114060127	114078328
ENSG00000131650	2.43991654884769	1.46435677310598	123.689252561846	9.85260939054004E-29	6.05370286180588E-28	2964216	2968383
ENSG00000123405	2.43853430856473	0.575111513064857	55.3634209530535	1.00183507747688E-13	2.78178949387703E-13	54292111	54301015
ENSG00000182472	2.43777234817283	2.87570853596826	97.2387473776688	6.14522517448569E-23	2.85236181082321E-22	38730187	38769904
ENSG00000078900	2.43408686115153	2.54078491389507	115.728155998517	5.45124707606641E-27	3.08644055489636E-26	3652516	3736201
ENSG00000196747	2.4316532149475	1.80605420251052	19.4218928831868	1.04798804823348E-05	1.75280375785247E-05	27808199	27808701
ENSG00000178796	2.43114850977069	0.149604333552776	41.0564207832283	1.47897500083825E-10	3.41190323267021E-10	151710433	151729805
ENSG00000143333	2.43086892539747	4.40193317981527	187.231192506606	1.27857058804926E-42	1.47353444121274E-41	182598623	182604389
ENSG00000206885	2.43048355925139	-1.24242619268395	53.0562558156834	3.24131041626661E-13	8.73845225531786E-13	231455800	231455936
ENSG00000078814	2.43016745848672	2.54409598393421	61.4803187266159	4.47190942022263E-15	1.34132484587713E-14	34955810	35002437
ENSG00000138795	2.42965531997856	4.08323981761939	169.955794117391	7.565218928048E-39	7.40415003289716E-38	108047545	108168956
ENSG00000109158	2.42858280197125	1.18721147457777	22.8434792468552	1.75744565020686E-06	3.11162799409784E-06	46918900	46993581
ENSG00000248405	2.42847891371396	-0.490699344397822	97.583854316979	5.16231517239469E-23	2.40784387187263E-22	44702233	44862706
ENSG00000142609	2.42580749751211	-0.633304993872306	66.8601228874097	2.91471664778867E-16	9.3361837828004E-16	1921951	2003837
ENSG00000188089	2.42353507685173	-0.245133972671473	88.6731198222651	4.6575123242457E-21	1.96356072968394E-20	41981582	42051190
ENSG00000124743	2.423270653977	1.10940528525986	166.882762964721	3.54844654791839E-38	3.36728901362992E-37	53647916	53665756
ENSG00000099194	2.41928527644524	9.20891261744796	203.386982215848	3.80843696840984E-46	5.04074279660575E-45	100347233	100364826
ENSG00000164764	2.41718784289575	4.16997334962953	52.6681033990981	3.94953540338318E-13	1.05932414860659E-12	73064543	73124088
ENSG00000071909	2.41573578372365	-0.395951405773663	58.4811722808521	2.05245721708947E-14	5.92936144947675E-14	170178145	170655171
ENSG00000172460	2.41291490588916	0.613623649425218	80.0678644489971	3.61768514742913E-19	1.36426160556199E-18	2839568	2842744
ENSG00000160345	2.41277458808099	1.31370444825256	155.05421774685	1.36252836968087E-35	1.15757842171788E-34	135495181	135501734
ENSG00000232907	2.41219067583186	-0.540751039281511	100.816536088245	1.00910343992269E-23	4.87487988080542E-23	36507702	36573391
ENSG00000101194	2.41150218687898	5.7197164087489	132.149890196688	1.38738246121843E-30	9.32990269299271E-30	62952707	62969585
ENSG00000124602	2.4097015207699	4.10887294884033	155.410161653192	1.13909939252939E-35	9.73363130204025E-35	41026895	41039221
ENSG00000111110	2.40960673692653	5.69433391099279	370.615645420978	1.37451445856482E-82	6.52170939155886E-81	62643994	62935150
ENSG00000105131	2.40437167154917	-0.079676981125956	73.2993123105882	1.11406721809332E-17	3.8652915860595E-17	15226919	15233435
ENSG00000169495	2.40393740820316	-1.10791352638441	64.1704510275752	1.14107364740918E-15	3.54444909580949E-15	38974228	38988663
ENSG00000226419	2.40256603388883	2.1164236830342	182.176605544003	1.62253636919202E-41	1.77897957181614E-40	112956415	113047055
ENSG00000141744	2.40159183321984	-0.41427241629566	37.1409192151724	1.09893306975604E-09	2.40620522506156E-09	39667981	39670475
ENSG00000078114	2.39956946148656	6.68859841928331	400.513279883638	4.25794700387504E-89	2.37435415917114E-87	20779973	21174187
ENSG00000111012	2.3976624934128	2.09273038778504	300.638472434913	2.39149907045078E-67	7.22660249836217E-66	57762334	57768986
ENSG00000277481	2.39709778683212	-0.909921737294519	55.0182891010492	1.19413470172977E-13	3.30387447655054E-13	71929538	71999978
ENSG00000175920	2.39619219940156	1.96229701156697	106.698957525734	5.18199138869567E-25	2.67967413207026E-24	3463306	3501473
ENSG00000075275	2.39078786899625	5.39148380794367	198.802503855774	3.81202895494144E-45	4.79146350517698E-44	46360834	46537170
ENSG00000276644	2.38919548585978	5.30411424430901	118.141603690854	1.61441067503813E-27	9.37953527527526E-27	71437966	71867204
ENSG00000186340	2.38704063011603	7.37427921821049	69.6359028740789	7.13266968681964E-17	2.37711708786244E-16	169215780	169254044
ENSG00000026036	2.38157179935276	2.8790828294365	144.82720857365	2.34281286062057E-33	1.80003902884896E-32	63659300	63698684
ENSG00000141391	2.38094322334315	1.81269473452764	278.920377188923	1.29082167044896E-62	3.33537631311708E-61	12407896	12432238
ENSG00000159167	2.38069761673765	4.04204520284241	149.125520065094	2.69217845256314E-34	2.16911518121857E-33	23841929	23854806
ENSG00000260903	2.37968242666171	-0.355422125373727	10.2543363836137	0.001363636783344	0.001944269755146	31968151	32003387
ENSG00000163630	2.37856212747809	-0.133942727859738	17.0657040448101	3.61085311626653E-05	5.79902152787579E-05	63228315	63616924
ENSG00000144550	2.37355249504712	-0.648806722411611	88.5103680090809	5.05691326877167E-21	2.12697075200513E-20	9703826	9729908
ENSG00000227630	2.37068643368567	0.100374636200475	172.624262551794	1.9770898518688E-39	1.97550720605141E-38	234724042	234736720
ENSG00000197714	2.37008237189642	1.93591045392446	53.5184353559944	2.56177539178818E-13	6.94452543978395E-13	57280051	57294069
ENSG00000089723	2.36912059247122	3.04053981626785	195.569232479798	1.93543047559931E-44	2.36492698249624E-43	94026340	94048930
ENSG00000260442	2.36543924961146	-0.172711409683304	113.352929472689	1.80591576192966E-26	9.98793287962936E-26	28878957	28879920
ENSG00000197275	2.36197348132778	2.13743987256989	274.930049967285	9.56008182251244E-62	2.40513872455673E-60	94371960	94475115
ENSG00000165125	2.36163455258239	0.619931578117435	17.7083516154511	2.57493601186126E-05	4.18756130131016E-05	142871208	142885745
ENSG00000166897	2.3606868613233	0.285031973987824	40.3183106526363	2.15777127026264E-10	4.93852671404116E-10	37367960	37427479
ENSG00000237361	2.36051402121793	2.14942672470369	63.4212287893797	1.66909523742922E-15	5.12962280639468E-15	44400250	44405984
ENSG00000164620	2.35931071438162	2.14203565178218	157.889069832881	3.27250077429864E-36	2.87197782934257E-35	141636950	141641064
ENSG00000183579	2.3592757077741	-0.147484564907249	146.33899474124	1.09454196237683E-33	8.56370897950277E-33	28883572	29057488
ENSG00000171551	2.35876793060888	0.154534403159833	38.0360685167421	6.94488294802002E-10	1.53891322678575E-09	232479827	232487834
ENSG00000141682	2.35824945377225	3.96699692532932	216.64029581218	4.88929082198514E-49	7.27876350168374E-48	59899948	59904306
ENSG00000023839	2.3571633493665	3.01613546575114	49.5218814434795	1.96171465649324E-12	5.04001642351421E-12	99782640	99852594
ENSG00000242950	2.35625233248748	-1.08114126399789	24.5070230660864	7.40394706730112E-07	1.34886997935439E-06	92468380	92477986
ENSG00000170827	2.35449243542745	2.5328837470385	38.8061632067593	4.68047718833493E-10	1.04860007365886E-09	133079900	133087355
ENSG00000116017	2.35341178631008	5.61221469479656	138.043294751513	7.13051307834282E-32	5.08601475702281E-31	925781	975939
ENSG00000152413	2.35186254313924	3.23482606236381	262.263306243425	5.51032849306971E-59	1.243617530696E-57	79372636	79514134
ENSG00000146666	2.35001989813848	-0.191441800331539	81.6091558893975	1.65844046874518E-19	6.39228348843897E-19	47761476	47766772
ENSG00000184925	2.34788152093945	2.37904645794508	117.592111683679	2.12975937550924E-27	1.23075517757794E-26	136949551	136955497
ENSG00000149380	2.34650573338966	1.54347449947253	126.331807305044	2.60140572056773E-29	1.63997710286141E-28	74235801	74311640
ENSG00000169989	2.34591202145921	0.228354436806137	168.598604427396	1.49710585676871E-38	1.44776738604206E-37	152769354	152779730
ENSG00000112877	2.34479811772631	3.45747014509466	312.551320305742	6.07356887779693E-70	1.95160004316853E-68	612340	667168
ENSG00000125508	2.34274725532396	2.8950347303417	106.789116324628	4.95152333391541E-25	2.56212911796701E-24	63540810	63547504
ENSG00000186648	2.3425163668127	1.76172131756046	151.562624516112	7.89620849638059E-35	6.52402114413278E-34	24052009	24069729
ENSG00000163013	2.34063415538626	4.49865982642675	273.082718551048	2.41578360824352E-61	5.91265770904488E-60	73254682	73284431
ENSG00000188015	2.33990675856132	0.855331764573078	90.955388794177	1.46948088614163E-21	6.3418261541011E-21	153547329	153549258
ENSG00000259706	2.33977462803996	0.239191787601946	76.2186035959701	2.53938114838352E-18	9.11044392987383E-18	99257632	99260015
ENSG00000121904	2.33975563800991	1.16221522014261	89.5369859453413	3.00959064294678E-21	1.28045693138693E-20	33513999	34165842
ENSG00000116329	2.33863516489729	0.49163627715819	36.7357380758763	1.35276647602166E-09	2.94293358444879E-09	28812142	28871267
ENSG00000183150	2.33724782447814	0.573502134135035	169.307717395861	1.04802025862465E-38	1.01894695846029E-37	12660890	12696207
ENSG00000172164	2.33489322340233	6.15878589583928	235.040374118384	4.74429388412693E-53	8.427844968567E-52	120535745	120813273
ENSG00000105479	2.33361551905071	-0.641834076739283	77.083023609198	1.63920278088091E-18	5.94664509844723E-18	48296457	48321894
ENSG00000274897	2.33133464349173	-0.415081564663472	181.328027241327	2.4857866468616E-41	2.69811772030925E-40	797511	799185
ENSG00000274012	2.33034757212718	8.24382671475993	23.4669459607383	1.27078416004634E-06	2.27479476724457E-06	49862550	49862849
ENSG00000149043	2.32774551232712	1.40525770772182	74.046523560021	7.62974881548044E-18	2.67403745202594E-17	1828307	1837521
ENSG00000171811	2.32690290810311	-1.22791461140604	24.1799107071425	8.77427748888519E-07	1.5894195223503E-06	132808392	132942823
ENSG00000088899	2.32263512882929	5.2751013390714	182.200722001495	1.60298397727993E-41	1.75873029069111E-40	3162617	3173592
ENSG00000225614	2.32154535789167	3.58483876017423	101.120167425333	8.65689824181198E-24	4.19580309945887E-23	88382989	88440757
ENSG00000147059	2.31879831907379	-1.22597579479955	35.139232642275	3.06953927803632E-09	6.53924299129518E-09	57134530	57137625
ENSG00000165891	2.31738825374611	3.21964497786505	274.572575470393	1.14384378467217E-61	2.85117559045703E-60	77021248	77065569
ENSG00000237054	2.31599250051612	-0.844519850255479	133.152661593619	8.37200541459418E-31	5.67470893327568E-30	22918947	22926900
ENSG00000165480	2.31503045225684	4.84172559350084	300.924845229548	2.07147531193808E-67	6.29472469790623E-66	21153595	21176552
ENSG00000165490	2.31463678000077	3.37283114570165	300.100546907297	3.13231620897016E-67	9.41261020795534E-66	82899975	82958277
ENSG00000091651	2.31385270715442	4.13170148779207	340.945567648675	3.971399904402E-76	1.54172024518496E-74	46689643	46698394
ENSG00000068650	2.31225760800033	6.69026863088927	231.537589417771	2.75438551318861E-52	4.71968465918812E-51	112690329	112887168
ENSG00000186973	2.31152186553197	-1.24118609645083	31.4196141738131	2.07870351518661E-08	4.19332694442232E-08	43145153	43156396
ENSG00000019186	2.31031110169271	0.505549988278855	26.8364955669033	2.21416166743331E-07	4.17344655330936E-07	54153446	54173986
ENSG00000197757	2.30753729430833	0.906352270883595	24.0619808135829	9.32840337691881E-07	1.68678406058905E-06	53990624	54030823
ENSG00000236581	2.30719853839914	-0.267155505153876	28.3082314272725	1.03455126083686E-07	1.99165539323761E-07	33180401	33281584
ENSG00000164761	2.30602120364901	4.42924233262691	75.3657109563827	3.91123733437305E-18	1.38636190967391E-17	118923557	118951885
ENSG00000175592	2.30325667150745	4.32451815872049	85.0992811250846	2.83753691437167E-20	1.14339983882565E-19	65892049	65900573
ENSG00000148346	2.30286205490865	9.27498470430125	57.9542614948613	2.68283725372171E-14	7.69975240823171E-14	128149071	128153453
ENSG00000101842	2.30275637946763	0.484890453962951	35.19244167027	2.98680528904492E-09	6.37219161521587E-09	108044970	108079184
ENSG00000267313	2.30269634081306	-1.11123104424144	8.44778052505899	0.003654892068092	0.005018016210249	41465783	41632185
ENSG00000100218	2.30197076733325	-0.366557982581872	89.3664077915446	3.2806002122117E-21	1.39247448714515E-20	23059415	23145021
ENSG00000179241	2.29837078509737	4.05803855305096	205.427702842012	1.36603775060499E-46	1.85340255677819E-45	35943981	36232136
ENSG00000137571	2.29292724469214	2.23152187544534	117.897372409213	1.82595565541978E-27	1.05858458093951E-26	69667046	69834978
ENSG00000134297	2.2910424820336	1.79887174308342	258.852575439912	3.05231521805745E-58	6.63939933557886E-57	45173064	45216041
ENSG00000173227	2.28830912802363	-0.083963733004489	59.1205662900483	1.48301122570837E-14	4.3096030013556E-14	67006778	67050863
ENSG00000185842	2.28814546892226	3.45707522842972	143.383495461242	4.84598672599148E-33	3.67457133657307E-32	224896262	225399292
ENSG00000174788	2.28649700839246	-1.11711011453608	69.4829115813993	7.70794332728187E-17	2.56357442860838E-16	7631611	7633719
ENSG00000196739	2.28210278004255	4.69784075546272	108.411629187656	2.18372735798708E-25	1.14566258771602E-24	114155537	114312511
ENSG00000177494	2.28058225314154	0.576017188717725	41.5323127898383	1.15938683193455E-10	2.69339586568388E-10	111592900	111595346
ENSG00000197696	2.28042032581336	2.76109495301082	240.075071035521	3.78736096860924E-54	6.99971599517336E-53	84655129	84658563
ENSG00000126231	2.28014505423724	-1.2501380378835	76.0725861314437	2.73426940696903E-18	9.79664156919552E-18	113158648	113172386
ENSG00000228109	2.2753681126245	1.58566349558328	224.5231428367	9.3285746284185E-51	1.48698212667335E-49	196999460	197004744
ENSG00000158352	2.27533059430111	4.89693890107509	178.634071599709	9.63083738143304E-41	1.02478425041649E-39	50591647	50814302
ENSG00000143217	2.27527914993689	4.3827163346331	163.200855522379	2.26121484149898E-37	2.07655536123396E-36	161070998	161089558
ENSG00000125337	2.27447939038363	-0.546268250338226	47.6486055203176	5.09884931743472E-12	1.2803934985146E-11	167996241	168045095
ENSG00000104044	2.27267147415994	1.0283735045527	32.5245118382869	1.1769864058858E-08	2.41057155222882E-08	27754875	28099315
ENSG00000151617	2.27237633571539	3.9171800358154	139.43216523832	3.54313600799345E-32	2.57245941842101E-31	147480917	147544954
ENSG00000197905	2.27177652578776	5.09401822410555	424.802828858224	2.19820266774343E-94	1.45592794650909E-92	2959330	3040676
ENSG00000137869	2.27091608485492	-0.633437878547052	74.8085294598428	5.18651482521952E-18	1.82721615433863E-17	51208057	51338601
ENSG00000179528	2.27055072353943	0.341827318212841	175.879312859669	3.84760101366597E-40	3.96916857271187E-39	74497517	74503316
ENSG00000135744	2.26920108712426	4.81425744024703	116.837096129401	3.11641935650333E-27	1.7894599043871E-26	230702523	230714122
ENSG00000095627	2.26726047403371	0.051098008434642	16.3850464260673	5.1691431701769E-05	8.21222696519096E-05	114179270	114232304
ENSG00000196756	2.26519915655404	5.64992388875599	219.694668953987	1.05434873982522E-49	1.60949360311795E-48	38419638	38435409
ENSG00000167165	2.2611372104174	0.745434312147196	46.453372297594	9.3824742391815E-12	2.32335433357543E-11	233691607	233773300
ENSG00000139618	2.26013200583402	4.77372631909858	293.089079952201	1.05556705334473E-65	2.99976997804288E-64	32315086	32400266
ENSG00000124635	2.25995864279068	1.9955070658119	46.1918394868673	1.07222646629507E-11	2.64503175259503E-11	27125897	27132750
ENSG00000253522	2.25765527107188	1.9538708027841	89.1580583908955	3.64495262199259E-21	1.54349285482969E-20	160438594	160487426
ENSG00000207554	2.25355976286974	0.253744831451467	118.479704330649	1.36140055120151E-27	7.94656357710319E-27	63942631	63942726
ENSG00000142661	2.25311164406251	4.6814280377867	87.5378101254423	8.26839750998747E-21	3.43500477200632E-20	24056035	24112135
ENSG00000185633	2.2481682442789	4.48866375498408	83.5458307363481	6.22558018358536E-20	2.46156163837816E-19	57234903	57240715
ENSG00000229891	2.24811354101219	2.3124804478995	148.446665466345	3.78872529999151E-34	3.02111279817996E-33	42364390	42369284
ENSG00000139890	2.24648020670617	0.237874682465757	147.921506051898	4.93502715478087E-34	3.91975945377529E-33	22883222	22887678
ENSG00000261713	2.24642742675534	1.00696564627361	23.1962637712105	1.46281255792173E-06	2.60789489973587E-06	1064093	1078731
ENSG00000157653	2.24550505666772	-0.230911533021979	154.715829232086	1.61545240144057E-35	1.36887447092304E-34	113410054	113429684
ENSG00000163993	2.24508745173308	7.92630439941893	123.878622577586	8.95577244881162E-29	5.5110094625281E-28	6693878	6697170
ENSG00000057468	2.24478793902844	-0.808448849503524	31.5454921518133	1.94822117282735E-08	3.936469302885E-08	75796882	75913242
ENSG00000188037	2.24369014011011	-0.419439288024075	51.3162555375801	7.86219023904912E-13	2.07042779956264E-12	143316111	143352083
ENSG00000230002	2.24199296472964	0.249066901820782	101.614846224893	6.74379608085757E-24	3.29712500765519E-23	73456764	73459482
ENSG00000155886	2.24107537878381	-0.050139353065219	51.9657940681348	5.64759479796797E-13	1.5003850816409E-12	19507452	19786928
ENSG00000073150	2.23819331795612	-0.358123747922614	54.5505969483519	1.51496623320481E-13	4.1603244315814E-13	50170731	50180295
ENSG00000177839	2.23721614863657	1.39723413304125	78.1087468785848	9.75211615140659E-19	3.58350518090749E-18	141187127	141191541
ENSG00000196793	2.23711153776479	2.97620489349391	220.98647903221	5.51073464283742E-50	8.50025580316756E-49	43556344	43574618
ENSG00000171217	2.23636384925936	-1.16872056303893	38.2809024042922	6.12592404796275E-10	1.36227723072895E-09	155264013	155276548
ENSG00000146054	2.23523317205858	2.87995520677742	45.5815860522257	1.46411531637893E-11	3.58073839319983E-11	181193924	181205293
ENSG00000245614	2.23473716047314	0.163531532988687	173.020878890462	1.61960657632952E-39	1.62531576463198E-38	31019434	31073847
ENSG00000167619	2.23159488191771	-0.364145739040729	62.8659106942388	2.21268933282831E-15	6.76055541400961E-15	42313309	42325064
ENSG00000123901	2.22832308781931	-0.221173332286908	23.2275037081739	1.43924181180724E-06	2.56784792525521E-06	94377316	94401419
ENSG00000278709	2.22816819014448	1.72606890796962	104.045685624101	1.977043485464E-24	9.94466355816004E-24	57710156	57712780
ENSG00000102878	2.22395700644996	3.64113871037625	159.714185910119	1.30645847581763E-36	1.16419009813799E-35	67164681	67169945
ENSG00000167550	2.2219299500717	1.14486539285472	220.895643812594	5.76796480050607E-50	8.8885816541132E-49	49064676	49070025
ENSG00000101224	2.21993100959856	7.33440283366847	263.64697203705	2.75159291261877E-59	6.28874622437533E-58	3786772	3806121
ENSG00000006704	2.2194360740768	6.15196833605713	440.450681394015	8.63695566794899E-98	6.37053998290038E-96	74453790	74602604
ENSG00000146477	2.21941149604149	4.60116091536331	163.823367929822	1.65328635727806E-37	1.52778346922272E-36	160348378	160452577
ENSG00000186431	2.21729362164865	-0.597975392215629	31.8457968837602	1.66910465079824E-08	3.3847239650716E-08	54874235	54891420
ENSG00000185615	2.21568883780225	1.32610578482239	52.4721653893469	4.36389751330422E-13	1.16679790654783E-12	283152	287215
ENSG00000142544	2.21188150366557	3.16979204670135	119.149442506523	9.71292165374591E-28	5.7183194878942E-27	51097606	51108409
ENSG00000111837	2.21177437622128	0.177180070518283	63.0932024552991	1.97153320765498E-15	6.03737863004667E-15	10762723	10838555
ENSG00000112499	2.2056537084003	-1.10822093034737	33.9066291508874	5.78213505122334E-09	1.20786181097066E-08	160171061	160277638
ENSG00000175063	2.20320126799539	6.56315865959538	271.739887674904	4.73928411116911E-61	1.15298895460182E-59	45812576	45816957
ENSG00000135253	2.19985990172474	1.67801088236603	135.542737078705	2.51202227831357E-31	1.74273559256923E-30	128862451	128910719
ENSG00000241472	2.19961883964103	-1.21666330471965	43.4232163854291	4.40925623666479E-11	1.04695640843371E-10	62221249	62369406
ENSG00000146411	2.19697476240668	3.17989858123122	80.5369520730283	2.85319201012994E-19	1.08199922291139E-18	133987581	134052624
ENSG00000204956	2.19641658049053	0.58614902886417	98.0396566504347	4.10087088646468E-23	1.92326103683995E-22	141330571	141512981
ENSG00000164690	2.19612544260895	5.07989800423108	139.076309731855	4.23845985218733E-32	3.06495044658841E-31	155799980	155812463
ENSG00000171877	2.19505782238354	2.99913449205158	106.972803860448	4.51320512469396E-25	2.34129730046064E-24	43870761	44195271
ENSG00000189120	2.19422633320332	4.90416580957309	105.435418075648	9.80417358889009E-25	5.00447703135953E-24	47844908	47855874
ENSG00000011332	2.19355275032847	-0.475280805682934	88.270327460766	5.70935051727809E-21	2.39518176948996E-20	38211006	38229714
ENSG00000108342	2.19349229529844	1.67074746840145	37.6994524336297	8.25277236765385E-10	1.82126665592165E-09	40015361	40017813
ENSG00000230590	2.192130305775	2.11912227420748	65.9408536663103	4.64659711136893E-16	1.469219238624E-15	73940435	74293574
ENSG00000103021	2.19092887601564	3.57290328686372	213.409061637689	2.47818074282276E-48	3.58408546468671E-47	58231157	58283836
ENSG00000278811	2.1906763672596	-0.35137571787077	62.4251251017957	2.76769625240456E-15	8.40408066762141E-15	147258885	147517875
ENSG00000139714	2.19061024494789	-0.020183235120922	66.3340465260192	3.80627083889118E-16	1.21011671047585E-15	121648742	121672631
ENSG00000243479	2.1904017147956	2.36129099038146	176.023899821044	3.57780695932054E-40	3.69554891972593E-39	157010805	157016426
ENSG00000087495	2.19027280909404	1.74499214500095	47.1885622642478	6.44755883696587E-12	1.61208840134738E-11	59577509	59847711
ENSG00000250295	2.18948587096309	-0.343529569716461	59.6833946865474	1.11412625848356E-14	3.26040158636838E-14	73297711	73356461
ENSG00000133067	2.18911016234347	4.6505003144244	60.9030008897278	5.99573760447957E-15	1.78355332920055E-14	202193901	202319781
ENSG00000236144	2.18862567169727	3.33209252085296	241.98376652823	1.45265718831872E-54	2.74995829990641E-53	35540738	35546029
ENSG00000011426	2.18464731493122	5.99248554545846	402.520612619585	1.55680144369484E-89	8.86393579888986E-88	36389821	36453791
ENSG00000154920	2.18298024263972	2.33132693385279	260.659264402436	1.23257380089832E-58	2.74738668505179E-57	50373220	50381483
ENSG00000227533	2.18183251132729	-0.182420976825007	70.1795471656798	5.41449252380894E-17	1.81718656016231E-16	42959049	42996814
ENSG00000207523	2.17972076651031	-1.19332065794343	70.7190806838055	4.118894739843E-17	1.38752968535255E-16	92840719	92840851
ENSG00000106366	2.17951417357535	5.69252463002026	70.4501538838637	4.72044346703343E-17	1.5852366750735E-16	101127104	101139247
ENSG00000061337	2.17946400171519	2.58688156900586	173.946737990223	1.01675399083141E-39	1.02910297882085E-38	20246165	20303963
ENSG00000184160	2.17730123582075	2.57484783997122	56.8450495114828	4.71539537623608E-14	1.33350855298332E-13	3766348	3768526
ENSG00000223806	2.17637564669849	0.72711341070721	56.928353722511	4.51982013793859E-14	1.27998466628847E-13	38733890	38747460
ENSG00000136982	2.17633479566809	4.04346035460717	273.865045809648	1.63140238379012E-61	4.03548269539059E-60	119833976	119855894
ENSG00000123496	2.17517300199623	1.03532340086431	65.5785067486611	5.58444831361696E-16	1.75958918029247E-15	115003975	115019977
ENSG00000204839	2.17120830124368	5.21755396973509	151.216182375094	9.40022238474699E-35	7.7351627098017E-34	143566192	143572772
ENSG00000124216	2.17039946569412	2.68543948429425	240.727573438301	2.72937381701409E-54	5.09075275042387E-53	49982980	49988886
ENSG00000112280	2.16973861851365	2.69066880193721	47.2705590223194	6.18340145318628E-12	1.54747155121613E-11	70215061	70303083
ENSG00000111199	2.16964593707681	1.44083882717807	121.015509080966	3.79156204915548E-28	2.27199694873139E-27	109783085	109833401
ENSG00000231742	2.16805638948272	-0.870111726615655	67.7803221264078	1.82764420782885E-16	5.93143651208774E-16	50171809	50176676
ENSG00000131668	2.16801387650438	-0.251776147973023	22.2055873792012	2.44959893538012E-06	4.29400906604874E-06	93951627	93955355
ENSG00000125571	2.16697471997164	-0.632594001546118	29.8547881963117	4.65645476615442E-08	9.17439187595772E-08	112912971	112918882
ENSG00000172456	2.16630209074194	5.47393052706841	62.362074112758	2.85773978300244E-15	8.67262828853198E-15	59296638	59810647
ENSG00000182118	2.16541599231859	3.6222549850114	336.623455144463	3.46922642248582E-75	1.31530694293639E-73	231018958	231040254
ENSG00000172167	2.16483682275718	3.67781595051442	329.335078343593	1.34155541837316E-73	4.79502638192537E-72	120445400	120542133
ENSG00000178150	2.16345035313383	-0.537252043832584	45.3347929157796	1.66072489483814E-11	4.04876545500879E-11	48270081	48287608
ENSG00000117877	2.16296162367059	3.21672442224195	286.945224333537	2.30237599068884E-64	6.28967259274543E-63	45406209	45410766
ENSG00000185666	2.16110515687407	1.82186263098325	32.518824409375	1.18043585141965E-08	2.41733121668181E-08	32507820	33058381
ENSG00000254995	2.16081969696335	0.100923582948533	91.1088803332198	1.35980043170178E-21	5.88099189904712E-21	58651434	58715410
ENSG00000226025	2.1596529892498	-0.491442468350721	23.6761047747976	1.13989115364454E-06	2.04771546000109E-06	39679374	39686373
ENSG00000181029	2.15724225259757	1.56406482192788	68.6187776917063	1.19461170899282E-16	3.93124400767118E-16	7680833	7687703
ENSG00000277363	2.15719865050581	3.50045963848874	128.86828500742	7.24715319287188E-30	4.7077483931438E-29	38530031	38605952
ENSG00000159337	2.15609749162104	0.29428194078352	44.013466448125	3.26124407665145E-11	7.7995884497897E-11	42067009	42094562
ENSG00000234945	2.15543628652729	-1.01377219669685	85.9328539957082	1.86150254580304E-20	7.57817406190316E-20	27335520	27342599
ENSG00000197182	2.15540864496425	2.22821961957328	62.0578286612027	3.33517822401796E-15	1.00744484439947E-14	46053869	46113928
ENSG00000136689	2.15272517462191	4.49477942107755	68.2973557249391	1.40609410348063E-16	4.59365593259114E-16	113107214	113134016
ENSG00000007038	2.15159170828096	2.09501181054094	13.7355845292971	0.000210429586422	0.000320864583618	2817180	2826304
ENSG00000213071	2.15147131486187	0.267423240282149	117.3222915438	2.4401240790528E-27	1.407603747984E-26	160453428	160520269
ENSG00000165799	2.15122178040899	-1.06679829564651	25.732015236531	3.9226545291972E-07	7.27662562793551E-07	21042316	21044234
ENSG00000125998	2.15051532774343	-1.2425286420363	17.5979924142724	2.72876263581449E-05	4.42752037709847E-05	35285731	35292425
ENSG00000174945	2.14929555632748	-0.535173462863893	40.4658253918178	2.00085253362322E-10	4.58650007954569E-10	2679522	2775500
ENSG00000173110	2.14678560519887	2.48600910551449	61.0229726033706	5.64126821446002E-15	1.68242711479586E-14	161524540	161526894
ENSG00000173535	2.14418728723973	1.54923223536006	114.214971059356	1.16920352606547E-26	6.52205762030404E-26	23102590	23117437
ENSG00000122861	2.14230466267466	6.15278806130244	141.226491257558	1.43554401741549E-32	1.06562546983537E-31	73909177	73917496
ENSG00000073464	2.14197669002461	3.43951327815169	109.899476706268	1.03088081965971E-25	5.50447616341495E-25	10156945	10237660
ENSG00000255282	2.14130209375533	-0.813963974089837	58.6360133278206	1.89711974079009E-14	5.48940121858073E-14	102746968	102836766
ENSG00000137809	2.13939025812588	5.12843699552503	89.5027058145417	3.06219367369109E-21	1.30147241338359E-20	68296532	68432163
ENSG00000256061	2.13515740314008	-0.732444039490666	77.1223323903444	1.60690012062413E-18	5.83598215249951E-18	55410525	55508234
ENSG00000224511	2.13179309223759	0.631252412559384	75.1070065652372	4.45881181233323E-18	1.57563456617446E-17	30103178	30108895
ENSG00000100228	2.13103813397057	3.49746340539632	200.09541909794	1.99071614709556E-45	2.53757666291592E-44	23145326	23164350
ENSG00000105697	2.12934090452605	-1.11470843416502	48.011966748597	4.23625742597324E-12	1.06824785161255E-11	35280716	35285143
ENSG00000273802	2.12923974184354	2.35290884449424	32.0493107816486	1.50308412079302E-08	3.05722562397948E-08	26215159	26216692
ENSG00000107014	2.12903931494658	-0.619294497196772	51.341893048464	7.76018078177155E-13	2.04522419272059E-12	5299864	5304716
ENSG00000171617	2.12644923429933	7.50631813704076	397.161895284355	2.28433506575107E-88	1.25653915633704E-86	74627406	74641424
ENSG00000213889	2.12461051684585	1.26391583628034	115.619279082705	5.75889534775319E-27	3.25608344278714E-26	45488777	45502510
ENSG00000105948	2.12427734118699	3.41939635423944	522.435984157849	1.24900345563622E-115	1.44768421961493E-113	139133744	139191986
ENSG00000088305	2.12410674651153	2.77207225901807	182.610252192569	1.30472355684339E-41	1.4373217350236E-40	32762385	32809356
ENSG00000106089	2.1239788563323	3.41195416064646	201.518563849888	9.73763262513737E-46	1.26309004482897E-44	73699206	73719672
ENSG00000275713	2.12199363189988	1.10479089126421	44.9570260727264	2.01406257266409E-11	4.88742236677437E-11	26251651	26253710
ENSG00000222019	2.12061721366306	-0.063920247016785	139.921856269264	2.76886641805964E-32	2.02206999846327E-31	90039761	90047773
ENSG00000006327	2.11953108264418	6.0270339612234	255.012638500725	2.0974021121035E-57	4.4373590708088E-56	3018445	3022383
ENSG00000163421	2.11919515585864	0.231433767314203	19.8084550029694	8.56031765549853E-06	1.44065831358405E-05	71771655	71785206
ENSG00000184489	2.11695504342447	6.27572872017019	112.664159638491	2.55601260888089E-26	1.40550378191495E-25	141391995	141432454
ENSG00000164220	2.11579156643926	3.00998559673787	113.932995964748	1.34786987056438E-26	7.49293744078392E-26	76615482	76623413
ENSG00000112212	2.11426434763861	-0.855959093047976	69.8538923726136	6.38639523170282E-17	2.13498218839806E-16	41042467	41044337
ENSG00000127418	2.1141718637022	6.63847373503176	160.186986148464	1.02989810795367E-36	9.23833974447991E-36	1009936	1026898
ENSG00000123201	2.11192457122223	0.213118257997624	63.389254788182	1.69640864775901E-15	5.20863256900386E-15	50994511	51080862
ENSG00000257446	2.10930278525606	-0.922127941951167	76.2261558932324	2.52968791444455E-18	9.07968276657635E-18	12043805	12052961
ENSG00000112655	2.10896522104784	6.66670871984907	117.131969519875	2.68587987659018E-27	1.54497599281917E-26	43076307	43161719
ENSG00000174137	2.10538078736909	0.997143142586048	140.784935748954	1.79295646889885E-32	1.32668967719205E-31	1617915	1684302
ENSG00000196950	2.10142963650648	5.49943735640805	446.86071094063	3.47789930889297E-99	2.72004610613915E-97	195575977	195737702
ENSG00000235958	2.10080143851771	-1.04773050030037	53.9468716470957	2.05984725323292E-13	5.61012779090476E-13	3106913	3150867
ENSG00000174501	2.09992225799629	2.16994299183999	61.0430243644505	5.58410259869769E-15	1.66629703694497E-14	95836919	95991831
ENSG00000177398	2.09742752374552	0.587794276084464	40.9724155098081	1.54393023252745E-10	3.55922089547136E-10	42062959	42143453
ENSG00000085465	2.09401800937951	2.79683439083284	182.411108160257	1.44210369650079E-41	1.58650960563514E-40	111414319	111427735
ENSG00000106133	2.0922281183915	0.945842126030663	116.298849635272	4.08809324864981E-27	2.33172193834237E-26	72947581	72954790
ENSG00000213886	2.09165860293223	4.22422805306875	54.2567082379697	1.7593550327467E-13	4.81434302131209E-13	29555515	29559732
ENSG00000229153	2.09038469894003	-0.728193345719909	39.2601835993269	3.70928698074935E-10	8.36329023712932E-10	143407813	143523449
ENSG00000198216	2.08599377573699	0.585791148995421	32.3212618180791	1.30675611551074E-08	2.66726182218778E-08	181317690	181808084
ENSG00000188322	2.08592952230219	3.09896157432938	68.2880046028249	1.41277785119088E-16	4.61363376761408E-16	28259246	28323849
ENSG00000188368	2.08590125177358	0.556999071832151	186.467115928841	1.87724322403573E-42	2.14370343394988E-41	42302098	42310821
ENSG00000132000	2.08580548035865	2.82391692744438	148.411610820359	3.85616628094245E-34	3.07187090038552E-33	13931187	13953392
ENSG00000165568	2.0814019348104	1.6502744246391	76.1633952727497	2.61137768955405E-18	9.3625333116203E-18	4786629	4848062
ENSG00000118557	2.08049481267775	2.18161115275352	96.5548578400239	8.68050567182932E-23	4.00166379365837E-22	72112157	72176878
ENSG00000196550	2.07645839554826	0.71190303771969	147.026406210212	7.74388152262696E-34	6.08522835194517E-33	206186179	206204414
ENSG00000188766	2.07623547488919	0.671489186713954	97.511073787064	5.35559167949572E-23	2.49440832902345E-22	38388421	38399587
ENSG00000265148	2.07267173477383	1.8817551757374	86.1879767664109	1.63619424884156E-20	6.69116030139919E-20	58324472	58415766
ENSG00000135451	2.07191531304981	4.65088489993051	277.288270573262	2.92778421139997E-62	7.48175659817123E-61	49323236	49331731
ENSG00000186185	2.07159485780514	4.7361523923774	208.300869468591	3.22533581258024E-47	4.47711926695805E-46	44924709	44947773
ENSG00000186871	2.06794348061859	3.30992098002981	216.939848541504	4.20631198851394E-49	6.29666278944794E-48	72204657	72239027
ENSG00000196668	2.06645066750656	-0.777025135741888	44.7744057245823	2.21093881990413E-11	5.34518835378192E-11	116533422	116536518
ENSG00000089327	2.0625320093361	6.86179602224647	239.75628340269	4.44474378725263E-54	8.19600652678959E-53	35154730	35169881
ENSG00000272168	2.06171702498203	1.89133391918876	106.513479171428	5.69041349977755E-25	2.93697009735656E-24	21664185	22654455
ENSG00000118193	2.06171427568984	4.24124670370667	261.643069690895	7.52264281146921E-59	1.69071918146414E-57	200551497	200620751
ENSG00000160957	2.0611706686702	5.67798230998899	242.85372069221	9.3860319195572E-55	1.79607476366338E-53	144511288	144517845
ENSG00000092445	2.06066133023626	3.93163330153102	140.901018770108	1.69116553841157E-32	1.25365660994995E-31	41557675	41583589
ENSG00000261857	2.05909892402678	0.40144965949341	23.3589223002722	1.34418559860781E-06	2.40247821440786E-06	40771648	40777490
ENSG00000184497	2.05669821978163	3.16799737479789	128.726039451058	7.78559673935169E-30	5.0534751315784E-29	113759226	113816995
ENSG00000101057	2.05621076709561	6.7940051703904	199.481930104448	2.7094869265081E-45	3.44297919784237E-44	43667019	43716495
ENSG00000162814	2.05322307706167	1.24491434551293	105.663713758956	8.73727583047008E-25	4.46831941068509E-24	217631324	217871696
ENSG00000141469	2.05212442934023	3.43429032177891	22.5247724277478	2.07451017207444E-06	3.65505717288295E-06	45687025	45752520
ENSG00000175711	2.05145638675218	3.1296115001973	235.605289154981	3.57260414632976E-53	6.37762898597283E-52	82942155	83051810
ENSG00000183856	2.04982808666754	6.21290147057459	265.035327965225	1.37080128657813E-59	3.15965802234422E-58	156525405	156572604
ENSG00000223705	2.04964411176469	3.9776277275541	182.232976206158	1.57720172477011E-41	1.7316138286769E-40	75410322	75416787
ENSG00000112837	2.04766416705323	1.80292584022144	33.7383097946721	6.30467754955331E-09	1.31363639697742E-08	84687351	84764598
ENSG00000173077	2.04448309137019	-0.705425769191656	31.853400779581	1.66258323325079E-08	3.37234226574508E-08	114850968	115402644
ENSG00000173432	2.04389919616685	3.82286483041141	28.9874784835467	7.28476577277588E-08	1.41704500353434E-07	18266260	18269977
ENSG00000188483	2.04307551478693	4.18667672452409	222.486811841402	2.59394072206726E-50	4.07472179060846E-49	129175552	129178261
ENSG00000172244	2.04068700139419	2.22477741880462	295.573393907125	3.03531175022567E-66	8.81109190892879E-65	43486709	43515148
ENSG00000198732	2.03563417220285	3.41221481110806	30.7687941858665	2.90674872453764E-08	5.80526911422428E-08	69854131	70032366
ENSG00000172061	2.03556515537123	3.97054086167373	64.4177387444109	1.00647919367815E-15	3.1359711743117E-15	194355247	194369743
ENSG00000125398	2.0347298433326	8.07788818799932	237.596933670801	1.31429248083315E-53	2.3775946584704E-52	72121020	72126416
ENSG00000158764	2.03387838368687	2.2347553065962	7.44087144683783	0.006375900992959	0.008577495059919	160945025	160954809
ENSG00000181218	2.03272968940432	3.65251945799907	121.64937321399	2.75460842069907E-28	1.66105651589312E-27	228456979	228457873
ENSG00000186047	2.02974097804307	0.254696245555226	90.6320123863808	1.73037994995368E-21	7.44797757238683E-21	50519364	50843939
ENSG00000140451	2.0294386009521	3.05870366781598	206.4757937289	8.06822627251796E-47	1.10390478688153E-45	64815632	64825668
ENSG00000186907	2.02810994428733	0.793235595176214	108.830952782457	1.76733932968899E-25	9.33548675223411E-25	57460528	57477534
ENSG00000158806	2.02641606509831	1.47136625838567	88.3728299744446	5.42103191760229E-21	2.27658087285022E-20	22024125	22036897
ENSG00000117707	2.02640037851361	5.37376119223411	118.175988645306	1.58666506048224E-27	9.23155752472044E-27	213983181	214041510
ENSG00000237877	2.02520922767743	0.426743407687458	93.9217973160715	3.28239449851539E-22	1.46368275700493E-21	186032884	186422432
ENSG00000276043	2.02369936671489	4.64491011575803	221.44424460834	4.37886537523857E-50	6.78661398701015E-49	4903080	4962154
ENSG00000017483	2.02159085812433	6.41186242741444	78.1932444838694	9.34375232821182E-19	3.43656094809368E-18	48458537	48470260
ENSG00000139572	2.01678181635594	0.594573522630952	80.5097236467919	2.89277918523533E-19	1.09597006455586E-18	54362445	54364487
ENSG00000133119	2.01636104314777	5.41253380167597	311.515122065633	1.02133473524358E-69	3.26244069858219E-68	33818069	33966558
ENSG00000196132	2.01471499550005	0.0429232789178	35.4009904022117	2.68350395140754E-09	5.73945151172929E-09	64102394	64242253
ENSG00000075702	2.01442000101836	3.97840960144387	253.488366052527	4.50780425381209E-57	9.43846962923983E-56	36054881	36105108
ENSG00000188372	2.01437540236755	3.67004597288448	148.722980452811	3.29680701371084E-34	2.63923470209599E-33	76397518	76442071
ENSG00000260589	2.01263065200023	-0.27237816543825	98.6495331091962	3.01385648958376E-23	1.42458052014202E-22	17641284	17643878
ENSG00000132330	2.01196076608749	2.6275926591231	204.024871473904	2.76412333585187E-46	3.68557348980019E-45	238060924	238099413
ENSG00000161647	2.01020277451464	2.04587549747833	172.803981766083	1.80624835569338E-39	1.80702787101335E-38	43800799	43833170
ENSG00000111799	2.0101595226436	8.07412112685085	89.0167481611817	3.91484094032969E-21	1.65561959704795E-20	75084326	75206053
ENSG00000163141	2.00945089971663	-0.446857825166932	94.1243775339174	2.96307497218302E-22	1.32311000477749E-21	151036321	151047720
ENSG00000196074	2.00810423847899	1.62664049989195	49.8296329200947	1.67692088146277E-12	4.33233484214239E-12	59863564	59933655
ENSG00000081059	2.00777210991909	5.80909557887993	207.419365414295	5.0223080590903E-47	6.93001640092332E-46	134114681	134151865
ENSG00000124091	2.00759197322874	-1.12867995781264	42.015676146	9.05446333198491E-11	2.1189324558425E-10	56491492	56525925
ENSG00000213420	2.00643193763078	0.986542353533609	138.704484804247	5.1111905677834E-32	3.67801726578364E-31	100169606	100177381
ENSG00000266835	2.00624152206641	-0.263263793848124	76.3598230565404	2.3641249102943E-18	8.49775648870867E-18	3466250	3478978
ENSG00000258947	2.00622792823423	1.89304586209773	101.539638352973	7.00476173269911E-24	3.41750657355708E-23	89921392	89938761
ENSG00000065328	2.00552309545521	3.89041344506607	267.614012772403	3.75779575773131E-60	8.85018167789636E-59	13161554	13211104
ENSG00000196155	2.00459009324103	5.64400854810079	168.747284818825	1.38924156494732E-38	1.34586405220299E-37	67277510	67289499
ENSG00000256124	2.00378536807487	-1.15243074102009	29.4071893004561	5.86596272886906E-08	1.14807595225375E-07	72030291	72041310
ENSG00000121716	2.0036513080987	2.87886312973473	88.6237199074623	4.77528709595604E-21	2.01112337674743E-20	100352176	100367733
ENSG00000162493	2.00052952803606	4.86840539684689	122.675009281457	1.64267410630536E-28	1.00058831542857E-27	13583465	13617957
ENSG00000102384	2.00045083211239	3.28934134452769	287.008888618348	2.22999495779821E-64	6.10221385837969E-63	101098218	101163681
ENSG00000222009	2.00009561801571	2.00562187421472	84.7781008770139	3.33801084546842E-20	1.3394139957818E-19	44808482	44815585
ENSG00000262180	1.99603553553342	-1.02773240774295	50.711606919643	1.06984999375786E-12	2.79691571591893E-12	186401046	186401180
ENSG00000120322	1.99538065330915	-0.369342827550361	21.4364105963797	3.65759077085637E-06	6.32073753340643E-06	141177790	141180539
ENSG00000130054	1.99519585176764	1.71795777910453	24.8401001328782	6.22881154674079E-07	1.1386158045394E-06	69505241	69532508
ENSG00000105926	1.99499718145112	4.12192479227104	142.332313543826	8.22658664118029E-33	6.16310348229144E-32	24573268	24694193
ENSG00000136997	1.9933950474403	8.23365737655762	208.556347477319	2.83684053699042E-47	3.94797696344284E-46	127735434	127742951
ENSG00000065923	1.99243740141261	3.81005655323953	110.002929923081	9.78460104490438E-26	5.22973389840788E-25	46599251	46759118
ENSG00000204764	1.99163100731125	3.24622953352216	129.54102851967	5.16379816328944E-30	3.37602549539475E-29	170861870	171300015
ENSG00000232956	1.99159974727603	4.9159384157904	315.865213586226	1.1522993022439E-70	3.79277094878534E-69	44983023	44986961
ENSG00000062282	1.9915943198919	5.01580819085904	194.556473371537	3.21967155154714E-44	3.89601866271106E-43	75759512	75801535
ENSG00000262406	1.98954664632493	6.77532395115078	59.3729307099372	1.30451213546422E-14	3.80178132582218E-14	102862736	102874982
ENSG00000198088	1.9852741217919	2.53620010767499	180.160820933709	4.4699911978833E-41	4.79092121321349E-40	107123427	107206433
ENSG00000141294	1.98396531545132	-0.176221004379145	136.886234353951	1.27695428348572E-31	8.98185399138393E-31	47831634	47837719
ENSG00000221944	1.98247689921826	2.56065747792025	218.608523407519	1.81930034145459E-49	2.75904548044707E-48	232547970	232550557
ENSG00000149646	1.98220571166946	-1.18480515248788	49.1963320887933	2.31583327861412E-12	5.92075415346956E-12	35954564	36030700
ENSG00000186714	1.98180038716333	-0.417984134408496	67.8126876530977	1.79788852020936E-16	5.83837042574289E-16	32602246	32794658
ENSG00000214279	1.97879386478387	0.883093211995225	77.48068001773	1.34027079525677E-18	4.88951757972835E-18	133453928	133523558
ENSG00000180071	1.9784745619691	1.3182535785586	86.2670199656283	1.57208550769488E-20	6.43710106822226E-20	38571358	38620596
ENSG00000176692	1.97808423112044	0.594778670069204	38.0784910942712	6.7955128986433E-10	1.50684323320969E-09	86566829	86569728
ENSG00000102445	1.97622011066809	7.46210026237141	68.2975280235647	1.4059712496808E-16	4.59365593259114E-16	46342000	46438190
ENSG00000163191	1.97607438505314	8.88679283289433	271.878155526643	4.42159131623193E-61	1.07731474907651E-59	152032506	152047907
ENSG00000113356	1.97433816090285	3.18535205025212	171.649547139504	3.22774240895169E-39	3.19564222514089E-38	90471748	90514557
ENSG00000125378	1.97415022228918	6.39025528708027	99.1574022293449	2.33209707258289E-23	1.1078143792975E-22	53949736	53958761
ENSG00000160207	1.97327984641622	-0.645299979172681	94.929413991047	1.97296354062877E-22	8.90055028462137E-22	43529186	43659488
ENSG00000180209	1.9721283172729	-1.22149657080577	63.4716727051149	1.62689592779252E-15	5.00846902301065E-15	30370934	30377991
ENSG00000164362	1.97199348360791	1.66921611000323	77.5398977851104	1.30068372893741E-18	4.7493687825084E-18	1253147	1295068
ENSG00000249464	1.97149943416064	1.72475897957569	99.5300359938414	1.93210777568739E-23	9.23484915348432E-23	123539026	123962698
ENSG00000011052	1.97031691293007	0.245801906182059	81.0924866239243	2.15397339141978E-19	8.24022155512753E-19	51153590	51171744
ENSG00000181798	1.96991930874116	-1.21634078385403	71.1120166162849	3.37508183267282E-17	1.1424166228365E-16	231508422	231514366
ENSG00000118707	1.96991321901989	5.39268161709346	231.866151342947	2.33546352727546E-52	4.01882997424167E-51	36573488	36593950
ENSG00000179772	1.96939359527431	1.28500551680149	172.612180349465	1.98913862961344E-39	1.98632323339922E-38	31844303	31845604
ENSG00000171790	1.96756557922467	-0.728328154168029	44.8859092465416	2.08855405811056E-11	5.05910832974474E-11	41015597	41023237
ENSG00000169583	1.96636076142923	3.06446435723361	63.8836000648744	1.31991866478026E-15	4.08434785915127E-15	136994608	136996568
ENSG00000163584	1.96033567848059	6.06786819595941	93.1020185803584	4.96670563152901E-22	2.20023839155941E-21	170864875	170870208
ENSG00000148735	1.95919214962036	5.22425206228845	100.431650824846	1.22553946551078E-23	5.89763609336995E-23	113751262	113783429
ENSG00000245149	1.95759486351783	1.31162349670315	165.46637207716	7.23490569876788E-38	6.76661756621939E-37	124462485	124474582
ENSG00000158014	1.95713456830043	1.87491340139318	25.7726050542742	3.84101809260457E-07	7.13137306506801E-07	26037252	26046118
ENSG00000181392	1.95581164834906	3.24139256533849	56.317454718238	6.16655661865143E-14	1.73392331053295E-13	36003307	36008813
ENSG00000105173	1.95248674370298	3.84217419238167	185.728196660393	2.72162324198317E-42	3.07547216905717E-41	29811991	29824312
ENSG00000180785	1.95164706858129	2.08115518353037	64.4873634068238	9.71534430613628E-16	3.02883558224156E-15	4643420	4655488
ENSG00000107719	1.95075152950269	5.48937086775255	150.934617083862	1.08312547809299E-34	8.89467466245694E-34	70478767	70568450
ENSG00000091879	1.95007842845196	3.25160515696775	220.383074302321	7.4614913717403E-50	1.14656837584498E-48	6499651	6563409
ENSG00000158816	1.94946076318039	0.000298748116001	9.04267423309386	0.002637495461896	0.003668978899288	20290919	20354894
ENSG00000186710	1.94839686793295	-0.540747931022117	65.9152842132173	4.70727089871622E-16	1.48753427212207E-15	113149858	113159276
ENSG00000176170	1.94807587316941	4.00229079638639	88.5797060959551	4.88272794428969E-21	2.05530548254186E-20	76376584	76387860
ENSG00000141738	1.94744592173106	6.06016076164894	87.4484260310853	8.65063312789271E-21	3.58737091148262E-20	39737927	39747291
ENSG00000189366	1.94729795417042	1.41669888508453	85.2060328448944	2.68840379382486E-20	1.08654367029629E-19	125929275	125937039
ENSG00000254109	1.94454709320263	0.079828852756653	66.5502227822552	3.41091519493681E-16	1.08804640983369E-15	30382119	30385401
ENSG00000188290	1.94366329582767	3.26313437517737	81.3372579755882	1.90304764315754E-19	7.30386804766258E-19	998962	1000172
ENSG00000088325	1.94303375728059	7.20602880675384	286.37099699565	3.07114365542292E-64	8.36165236519258E-63	31739271	31801805
ENSG00000183479	1.9427849320869	-0.598798554508203	113.706455307489	1.51100381769765E-26	8.37113654823481E-26	153444720	153470587
ENSG00000065600	1.94263094692936	3.58106613443206	386.69750491537	4.33353377026046E-86	2.24665343418583E-84	212363931	212414901
ENSG00000169903	1.94248356837813	2.91305483946911	15.8546511382629	6.83982171123961E-05	0.00010794571767	149474697	149503394
ENSG00000173531	1.9416399338522	2.88213122659484	104.770004829538	1.37168195723325E-24	6.9470296878976E-24	49683947	49689501
ENSG00000139629	1.94160540213991	6.35009387164108	180.858425381475	3.14770222303871E-41	3.40065006479688E-40	51351247	51392867
ENSG00000129988	1.94116812748367	-0.144990764127879	23.5047775523888	1.24603967566501E-06	2.23148502560602E-06	38346482	38377013
ENSG00000244694	1.94075953870632	0.059349128410012	27.7747234825982	1.36295233895175E-07	2.60440739568654E-07	47878028	48068689
ENSG00000109321	1.9402076679699	6.74751413392056	67.3343222133965	2.29157075475154E-16	7.39123805155104E-16	74445136	74455005
ENSG00000102265	1.93899639896476	8.12273031977689	207.526215945239	4.75981715591938E-47	6.5734087650301E-46	47582408	47586789
ENSG00000140511	1.93861282552119	4.02029852927229	108.161069048063	2.47799502125972E-25	1.29711049064456E-24	88877288	88895626
ENSG00000163380	1.93850496091931	-0.952065255705536	40.7577979680049	1.72314455232704E-10	3.96504064812972E-10	69106872	69123032
ENSG00000042781	1.93695551731879	-0.880827058720293	51.1743029829389	8.45178030850301E-13	2.22208423632661E-12	215622891	216423448
ENSG00000228224	1.93660149883748	-0.178999708916966	83.1353282033269	7.6623971068304E-20	3.01424770551605E-19	101361794	101372707
ENSG00000204262	1.93608728955301	8.27069624961689	92.0691788590025	8.36988367357098E-22	3.65987880277651E-21	189031898	189225312
ENSG00000143847	1.93360752729573	0.831982816308614	70.7964126520122	3.96056572767495E-17	1.33474766485943E-16	203026498	203078740
ENSG00000146700	1.9319939862871	0.400807497759598	204.820664156478	1.85317306213016E-46	2.49555512690341E-45	76389334	76409697
ENSG00000134070	1.93174147056777	3.92248916022344	143.254523064648	5.1710768740596E-33	3.9174166403065E-32	10164919	10243745
ENSG00000203896	1.9313582044483	2.29256086823192	148.713387582752	3.31276336811856E-34	2.64939434078166E-33	63736283	63739103
ENSG00000159423	1.93126055299871	4.80936303000561	128.697379413866	7.89883390210353E-30	5.12492513912171E-29	18871430	18902724
ENSG00000163673	1.93028026770452	-0.314255888685865	116.596064457435	3.51913812318618E-27	2.01499838831835E-26	36712422	36764349
ENSG00000124225	1.92940215629485	7.6655697911367	97.6143680009075	5.08337312784377E-23	2.37238699296867E-22	57648392	57711536
ENSG00000198108	1.927986876688	1.03177924756236	138.36060457256	6.07751764412306E-32	4.35215705256773E-31	129904465	130186634
ENSG00000274026	1.92718077118568	-1.23891657234499	71.8094683320121	2.37012242459346E-17	8.09683717555327E-17	67717411	67719178
ENSG00000161249	1.92700684087368	4.19007213001363	53.0321651732996	3.28130841125086E-13	8.84334688413348E-13	35497220	35513658
ENSG00000171346	1.92508885997614	3.11962300200968	108.326789514169	2.27922979587165E-25	1.19499392237833E-24	41513745	41522529
ENSG00000139988	1.92427565051424	-1.08386136093802	67.4686490295841	2.14064077477316E-16	6.9140481393798E-16	67701886	67734451
ENSG00000128342	1.92420049155554	5.0783027597658	160.422869451877	9.14654750638271E-37	8.24103422465698E-36	30240453	30246759
ENSG00000070882	1.92404715117741	5.54783627671256	339.744043562191	7.25459913961979E-76	2.78958247010925E-74	24796540	24981634
ENSG00000182870	1.9234252917379	0.160726550900975	22.0199958522427	2.69824729220584E-06	4.71612007869713E-06	132196372	132329589
ENSG00000276023	1.92304673474566	4.04176003732947	288.706681893203	9.51394769142357E-65	2.62555831953623E-63	37489891	37513501
ENSG00000146038	1.92162138094673	2.20649918002254	31.9524650488423	1.57991755189948E-08	3.20907774623519E-08	24171755	24358059
ENSG00000214954	1.92155373059738	0.406499383560212	100.952874867301	9.41981093128814E-24	4.55604387427757E-23	91101832	91219236
ENSG00000262468	1.9213120650463	1.85940777219569	164.179221897821	1.38232378701161E-37	1.2825024637986E-36	4243943	4253817
ENSG00000231607	1.9202619298242	2.45614268178264	98.0233784643416	4.13472105783611E-23	1.93801613534103E-22	49956670	50125720
ENSG00000179455	1.91934238017017	-0.524263077442502	7.38832712195949	0.006564851822494	0.008815611595797	23565674	23630075
ENSG00000002746	1.91904953649334	0.395312956997381	73.7845112627396	8.712758538396E-18	3.04112567869546E-17	43112629	43566001
ENSG00000207547	1.91901628175504	-0.766627001555745	92.3843495195493	7.1376327469122E-22	3.13118049700309E-21	100093560	100093643
ENSG00000236824	1.91867216331025	2.63103323858324	51.949799489722	5.69378676817521E-13	1.51240919769486E-12	47335315	47335514
ENSG00000179292	1.91845429344364	-0.001744075789919	30.8337866124125	2.81100869783092E-08	5.62097820575505E-08	66291894	66296664
ENSG00000133985	1.91795329105234	3.3582859779271	92.8234643016634	5.71732757867526E-22	2.52311870054837E-21	70641916	70675366
ENSG00000105976	1.91691860208437	7.46181027651775	309.180473144488	3.29422949054776E-69	1.04405199107653E-67	116672196	116798386
ENSG00000083807	1.91530645328357	3.33449424212065	95.9935249589353	1.15259829940027E-22	5.27148044091552E-22	58479512	58512413
ENSG00000095739	1.91519736843345	4.59054236603521	61.2771695688982	4.95796290658013E-15	1.48437018607151E-14	28677510	28682932
ENSG00000236871	1.9139234972688	0.374821085796881	83.2613525007105	7.1891471697373E-20	2.83082482706448E-19	1396427	1399402
ENSG00000122034	1.91365368959934	7.76929905008678	167.912952494324	2.11356011458535E-38	2.02699408861563E-37	27424619	27435823
ENSG00000237310	1.91250278924729	0.494129437184501	118.385235694998	1.42780837912937E-27	8.32520537841619E-27	66493607	66495758
ENSG00000180316	1.91165106056069	-0.031669369435192	45.6634371531628	1.40419499191899E-11	3.44093508515092E-11	36243203	36312229
ENSG00000258839	1.91145934050957	1.86435118869528	145.316019945911	1.83177297483462E-33	1.41611148464227E-32	89912119	89920977
ENSG00000143452	1.91122987910751	-0.246513742341941	21.4873645059419	3.56167790468848E-06	6.16615249753333E-06	150698060	150720895
ENSG00000172209	1.910512186207	-1.15276549057603	9.0056436328407	0.002691471877683	0.003741819239133	107470018	107475684
ENSG00000114346	1.91034552939924	7.19955931329613	352.354913844986	1.30115368118587E-78	5.39995416486012E-77	172750682	172821474
ENSG00000143228	1.90930194383735	4.75510189466835	243.934132051496	5.45654245002041E-55	1.05158330565892E-53	163266576	163355764
ENSG00000164542	1.90761492971428	2.9567231521661	178.538645239738	1.01041640129373E-40	1.07374112271077E-39	36324221	36390125
ENSG00000134940	1.90505403416672	-1.05167883562093	96.590596551148	8.52522180329743E-23	3.93119562950007E-22	125671522	125680874
ENSG00000118690	1.90429390011797	2.08456263125661	131.208524238928	2.22915808465761E-30	1.48858223208803E-29	108848416	108974476
ENSG00000230082	1.90384574605678	1.33886120626638	117.842174183788	1.87748467921304E-27	1.08768096713995E-26	9947404	9954787
ENSG00000133115	1.90294081494934	-0.016222849045367	33.1734498342807	8.4293654672293E-09	1.74446261238018E-08	38965925	38990859
ENSG00000231721	1.90271196967407	2.81278938651308	92.69885675284	6.0888739597596E-22	2.6846108704269E-21	130938963	131110176
ENSG00000213903	1.90268390365313	2.97486781681754	137.758891430054	8.22848239775959E-32	5.84348288264529E-31	24311450	24318036
ENSG00000277075	1.90040864120653	2.05463722828318	28.3426254677942	1.01633236160301E-07	1.95727809538713E-07	26216975	26217483
ENSG00000182557	1.90008296949538	1.99912209605463	139.295244755138	3.79603415986553E-32	2.7499217103633E-31	4433940	4488208
ENSG00000109193	1.89730468680238	0.764526569589521	11.9088349294044	0.00055868331894	0.000824384306305	69841212	69860145
ENSG00000115386	1.89675328519121	8.77393219090802	12.7864030950158	0.000349147793573	0.000523238016836	79120362	79123409
ENSG00000229005	1.89500270619204	0.148069460449131	10.5275720011496	0.001176066214625	0.001686314965514	44372746	44395706
ENSG00000143994	1.89495835499041	-0.521256162272099	87.3413725814972	9.13175985449641E-21	3.78205888613867E-20	27123789	27130812
ENSG00000110881	1.89429856252709	4.11018873848634	141.252550147071	1.41683208091847E-32	1.05269845133077E-31	50057548	50083611
ENSG00000188818	1.89405552412935	1.438689035205	46.9188644796199	7.39871076152577E-12	1.84280705337343E-11	795606	850986
ENSG00000203722	1.89398969459849	-0.886411129748735	67.246111468194	2.39643004962101E-16	7.71718007842829E-16	149916878	149923121
ENSG00000243708	1.89286666438612	-0.908812338026934	78.4608003423873	8.1601545574828E-19	3.01148119181882E-18	41837775	41848147
ENSG00000261236	1.89170091092623	6.97800103547394	210.835288952559	9.02882249651309E-48	1.27956945546653E-46	144262045	144291438
ENSG00000140534	1.89133088566973	3.92829744812631	190.99712005044	1.92612379896516E-43	2.27310624624055E-42	89575469	89631056
ENSG00000025772	1.89057550204786	6.66937056792747	259.052782555788	2.76050377797614E-58	6.02079231252941E-57	44942130	44960397
ENSG00000255717	1.89044227935567	5.80461260210689	244.476431279125	4.15604666672331E-55	8.04775289509775E-54	62851984	62855953
ENSG00000148123	1.88995304282955	0.230655753173418	21.9706186404044	2.76856479370796E-06	4.83329756939205E-06	101028727	101325135
ENSG00000129910	1.88935920263496	-1.23028894957491	54.3261387452668	1.69827706130492E-13	4.65034456189586E-13	89171748	89195492
ENSG00000149634	1.8893043547948	0.504975587343527	91.9808727532557	8.75183095957442E-22	3.82174276052245E-21	45886489	45887635
ENSG00000178460	1.88860166018333	1.98580605750029	84.6002702399022	3.65215297306766E-20	1.46077116820234E-19	66870749	66922048
ENSG00000279331	1.88734531439461	-0.924500266247121	96.1723799971566	1.05303763040372E-22	4.83247783613157E-22	93740121	93740773
ENSG00000108106	1.88732145529393	5.26578823151649	202.929935322022	4.79156150239085E-46	6.30597473635818E-45	55399745	55407788
ENSG00000102924	1.88619407219928	1.09992529718595	26.8201365525999	2.23298415353547E-07	4.20794726041344E-07	49277917	49281838
ENSG00000123485	1.8853850599858	4.76888183543099	321.422199897987	7.09769649843751E-72	2.40447434405314E-70	233833416	233854566
ENSG00000186094	1.8852822379281	-1.0808809618517	21.8486699129214	2.95021032036462E-06	5.1382486710912E-06	48532854	50023954
ENSG00000144810	1.88376996260285	5.51645714665451	61.052037186871	5.55859706979666E-15	1.65899125715634E-14	99638475	99799226
ENSG00000167207	1.88223619878174	2.83940041161825	113.768217941887	1.46466413307956E-26	8.11995383924906E-26	50693588	50734041
ENSG00000050438	1.88192152850385	2.26627906985524	96.3851777032793	9.45725284564987E-23	4.35355579932937E-22	51391317	51515763
ENSG00000151136	1.87760559984091	1.82293810084245	56.080091124256	6.95781156484478E-14	1.94864356684046E-13	107318421	107659642
ENSG00000053108	1.87691949879587	0.425127338893743	24.451851748821	7.61902476246544E-07	1.38665225236122E-06	133196455	133612541
ENSG00000137573	1.87576618540633	7.72364232274752	63.0851172883271	1.97964253799633E-15	6.05992444143869E-15	69466624	69660915
ENSG00000124194	1.87535087643337	-1.02454887185185	19.0411660680423	1.27928615897057E-05	2.12781636957928E-05	44247099	44280917
ENSG00000167992	1.87509501714607	0.705061859884798	45.6202941719396	1.43546601748293E-11	3.51490977300369E-11	61258286	61295316
ENSG00000124766	1.87408575556549	7.49093457188854	205.091271018999	1.61759752448913E-46	2.18557494004039E-45	21593751	21598619
ENSG00000106178	1.87327469705911	5.23509333620883	55.2586513999428	1.05668194901715E-13	2.93057220760577E-13	75811665	75823356
ENSG00000161040	1.87325424645805	-0.305523812274669	84.0596210253481	4.80076438938729E-20	1.91076781325944E-19	102813230	103074843
ENSG00000144214	1.87242449175221	0.08937650417697	72.3438014718881	1.80789772204239E-17	6.21350113877688E-17	99284238	99304742
ENSG00000101003	1.8708924303475	5.14464053287263	194.856068261667	2.76964807312247E-44	3.35897453531826E-43	25407673	25452628
ENSG00000243406	1.87011392005416	0.614251417662075	90.9263034208763	1.49124070638048E-21	6.43060402403298E-21	52167709	52194465
ENSG00000049768	1.86948848372385	2.055649344848	131.11839327084	2.33270372199525E-30	1.55516776075665E-29	49250438	49270477
ENSG00000100003	1.86766295873639	3.0006891378717	148.759541657376	3.23669427598842E-34	2.59367101315872E-33	30396941	30425303
ENSG00000139734	1.86718090372702	5.02453976846144	284.199923706117	9.12817286789873E-64	2.44024482911685E-62	59665583	60163928
ENSG00000246366	1.8668936452866	-1.2162934358188	63.212133747418	1.8560154431146E-15	5.69330105773548E-15	70608577	70663279
ENSG00000214078	1.8663313609833	7.96770753682558	143.122663888341	5.52600299872266E-33	4.178492575036E-32	35626031	35664956
ENSG00000126337	1.86489181879492	-1.19204862434606	27.0264811431605	2.00687173819573E-07	3.79462918849944E-07	41486136	41492546
ENSG00000253716	1.86447081472676	2.59298003481444	129.884597093448	4.34307850840179E-30	2.85555652171134E-29	143280161	143281690
ENSG00000124116	1.86401343415693	1.54032759122752	56.6567678897092	5.18919477051638E-14	1.46494543391039E-13	45747944	45791932
ENSG00000173991	1.86368991845582	0.520634558104239	44.7934996350243	2.18948356404171E-11	5.29647432822075E-11	39665349	39666554
ENSG00000139219	1.86336383829139	2.06731253915743	15.2533952677707	9.40076101828519E-05	0.000146848429961	47972967	48004554
ENSG00000115009	1.86280535170978	6.75661277148719	57.5246171312021	3.33775594219439E-14	9.52546002004719E-14	227805739	227817564
ENSG00000180739	1.86279549928764	-0.481897564388358	143.552084292679	4.45165900613608E-33	3.37872173491909E-32	10512742	10517931
ENSG00000121211	1.86239359990964	2.80208291114146	174.188502112563	9.00366329385819E-40	9.13711346275402E-39	153344649	153415118
ENSG00000140675	1.86232862979563	0.513570559071561	80.8026315688672	2.49425581807074E-19	9.4943207036908E-19	31483002	31490860
ENSG00000163806	1.86198926552887	-0.428637006601071	71.9933840511592	2.15920075529743E-17	7.38872852303065E-17	28782517	28850611
ENSG00000260942	1.86099011898592	1.57656125386618	171.809237358418	2.97867376210937E-39	2.95807461063334E-38	240582700	240586699
ENSG00000197653	1.8606677508737	0.934322532146547	66.9937687803518	2.72366674794754E-16	8.73284732640678E-16	123762188	123935720
ENSG00000265787	1.86059084537934	0.48593964222294	38.4660343901992	5.57149414412813E-10	1.24255958599185E-09	14337423	14342524
ENSG00000143786	1.86048197317902	1.85613250793609	164.498489662997	1.17723940539414E-37	1.09410445769362E-36	224434660	224740554
ENSG00000204420	1.85569142783392	0.131219143591709	63.9380192505863	1.28395757972378E-15	3.9761029859118E-15	31718594	31726714
ENSG00000138411	1.85449592088385	2.64725921910282	143.502368557717	4.5644844115975E-33	3.46273438742368E-32	196189099	196593684
ENSG00000247675	1.8544917968288	-0.261049640214864	40.8952214256332	1.60613383483403E-10	3.69999059310787E-10	46846412	46874421
ENSG00000091127	1.85391094250569	5.15287123145001	409.901746358265	3.8504702391892E-91	2.29711693276923E-89	105439661	105522271
ENSG00000101230	1.85218403442203	1.45966918956407	40.6881568343772	1.78566139084272E-10	4.10307666230599E-10	13221274	13300651
ENSG00000138074	1.85173983989545	6.89304248685711	204.77788104052	1.89343824176204E-46	2.54766354469923E-45	27199587	27212958
ENSG00000176826	1.85151671095139	1.67195923997068	81.9892264939556	1.36830506794195E-19	5.30573767204115E-19	55681074	55713252
ENSG00000187801	1.84870961151718	1.46531859682065	190.79834906372	2.12848484719653E-43	2.50282055184479E-42	40450102	40463718
ENSG00000157103	1.84797602181618	0.069382824653141	112.576205039628	2.67195286642066E-26	1.46528486527233E-25	10992186	11039247
ENSG00000143494	1.84636811690995	1.67487594226361	133.668286130213	6.45707641234486E-31	4.3987816516843E-30	212950520	212992037
ENSG00000149948	1.84497991769874	4.34654659352798	65.7141706095305	5.21296995897752E-16	1.643498417026E-15	65824131	65966295
ENSG00000185885	1.84490999549766	8.16380102761685	143.734270543957	4.06152324192034E-33	3.08694789914011E-32	313506	315272
ENSG00000176383	1.8435839118451	0.58921620457062	80.9763107435207	2.28439748475332E-19	8.72004657376901E-19	122203681	122208952
ENSG00000144354	1.84245700026532	7.47436240824657	206.183989233824	9.3421493602459E-47	1.27605267397904E-45	173354820	173368997
ENSG00000120659	1.84132019525239	1.96025348360791	87.5794949475304	8.09596199951616E-21	3.36681638560094E-20	42562736	42608013
ENSG00000151838	1.84053010777912	-0.448129817872632	44.77485656719	2.21042980395131E-11	5.34475404987601E-11	59504539	59576812
ENSG00000153291	1.84025276812556	2.66613472583213	105.020244169051	1.20894362878213E-24	6.14584218804749E-24	46652915	46678190
ENSG00000231133	1.83830555767999	-1.11543987828487	20.8877024672782	4.87011169326821E-06	8.34413498539364E-06	63090806	63102631
ENSG00000260388	1.83821553897308	-0.967550510108056	65.5125093766466	5.77462589855588E-16	1.81809962079678E-15	47930153	47932622
ENSG00000188763	1.83801148532635	0.274283834075368	29.5543723070308	5.43698670963071E-08	1.06720676590272E-07	73433778	73436120
ENSG00000184428	1.837709632633	6.13178443006735	211.415212733695	6.7470094979294E-48	9.60383536165793E-47	143304384	143359979
ENSG00000223823	1.83700132364574	0.051124791637717	63.1964917865552	1.87081289420244E-15	5.73652321130442E-15	1137017	1144056
ENSG00000005421	1.8365810509229	-1.09312324186313	10.2345373956756	0.001378351773496	0.001963869894505	95297676	95324532
ENSG00000123610	1.83622064562019	2.8715721283614	58.8003487416191	1.74510337012646E-14	5.05855526742445E-14	151357592	151380046
ENSG00000261556	1.83562544821496	1.5587890391628	145.942569953261	1.33627611382805E-33	1.03849389363447E-32	70219574	70246612
ENSG00000124249	1.83434344856067	0.858335440452906	34.1454387808466	5.11429780432514E-09	1.07305030347536E-08	44745865	44752313
ENSG00000169330	1.83426067907041	0.722677509014997	127.900764952099	1.17997729858048E-29	7.5861694231638E-29	79432336	79472304
ENSG00000188375	1.83322618511	-0.280489215004357	50.3612235225204	1.27896543747196E-12	3.32912610745227E-12	31791185	31792298
ENSG00000226763	1.83253585440811	-0.16838974297222	101.97433409487	5.62458066505752E-24	2.76324766732935E-23	43596617	43614498
ENSG00000167393	1.83066889444756	4.06609504591092	205.159558812674	1.56304098495119E-46	2.11362217190025E-45	333933	386955
ENSG00000207607	1.83033977471809	-1.23454226953347	37.3026124491994	1.01149016953999E-09	2.2207348100562E-09	1167863	1167952
ENSG00000226287	1.82784025794462	2.26908527801896	110.402705657274	7.99758529131521E-26	4.28730811107274E-25	20701114	20704606
ENSG00000181781	1.82633875572607	-1.0903448562846	40.7537948307325	1.72667806938277E-10	3.97260811454335E-10	463346	474983
ENSG00000182584	1.82447123777422	3.27493983687722	149.804994428148	1.91242092939047E-34	1.55086728741725E-33	33666943	33668525
ENSG00000141756	1.82426298296152	6.6668461318087	96.7002692186018	8.06582892428478E-23	3.72465014098945E-22	41812680	41823213
ENSG00000189007	1.82414884889805	4.83090214685358	243.228362461235	7.77673987834004E-55	1.49341015391508E-53	143422832	143450695
ENSG00000186193	1.82406658557774	6.44804019092554	239.501914192758	5.05022727701044E-54	9.27036629231317E-53	137062127	137070557
ENSG00000180818	1.82368393371821	-1.00725409844385	8.99183239710408	0.002711889339614	0.003769235829886	53985065	53990279
ENSG00000197847	1.82276272590442	-0.116723609982592	54.5493830910341	1.51590228644107E-13	4.16219059256839E-13	65213840	65242757
ENSG00000233822	1.8224331222535	1.08500114828316	54.0446793676894	1.95982087100831E-13	5.34218264301223E-13	27837760	27865798
ENSG00000163975	1.82068315041764	5.76922764670885	85.2201577850548	2.66926758527067E-20	1.07934724909512E-19	196988621	197029817
ENSG00000196296	1.82054001242462	0.811348127102773	87.3285007385764	9.19138329390154E-21	3.80481063036072E-20	28878405	28904509
ENSG00000184916	1.81988890965739	5.69437964598958	166.171209163637	5.07536452673842E-38	4.77714270158842E-37	105140982	105168824
ENSG00000267041	1.81976463454252	2.28781884233059	94.4810966512285	2.47444170497446E-22	1.1116491015122E-21	36714383	36772825
ENSG00000197748	1.81950834576625	-0.282978956553729	70.0633047249066	5.74314593807032E-17	1.92509872210426E-16	104129888	104232364
ENSG00000142530	1.81917151526574	1.69833876426456	126.86978674567	1.98371200849577E-29	1.25937772933728E-28	50466785	50476848
ENSG00000106125	1.81883373269012	1.40197960362152	162.720635795726	2.87907177846257E-37	2.63798406262632E-36	30771417	30892387
ENSG00000255559	1.81821231128889	-0.290852370726747	87.6135175245453	7.95789191481462E-21	3.31109518209479E-20	145002811	145006046
ENSG00000167747	1.81810332216543	6.81315244798038	243.130621918634	8.16785907060573E-55	1.5666648834364E-53	50797704	50804929
ENSG00000106686	1.81800396041126	1.94918944218483	124.992587449919	5.10851608335826E-29	3.18218389576408E-28	4553386	4666674
ENSG00000140274	1.81635561351486	4.96052057205902	23.537774606626	1.22485216356554E-06	2.19547951598123E-06	45114326	45118421
ENSG00000100473	1.81502878271164	2.18542163770841	49.9807824527288	1.55259160746745E-12	4.01752575576054E-12	30874514	30895065
ENSG00000011347	1.81501711730574	6.07471492770813	101.595628724215	6.80953970537492E-24	3.32826508431081E-23	61513714	61581148
ENSG00000197837	1.81427892992717	1.28923870018878	39.6008650153769	3.11545273657825E-10	7.05772044624534E-10	14767999	14771131
ENSG00000187961	1.81427332210509	3.17596999840638	200.781865092031	1.40998034383058E-45	1.80874641161019E-44	960584	965719
ENSG00000126249	1.81226508990462	3.49394873853652	274.22995217482	1.35842483745471E-61	3.37567531965966E-60	34404399	34426168
ENSG00000140873	1.81225959930476	-0.968820280438149	48.6344841950979	3.08398552397126E-12	7.8389462871995E-12	77247813	77435034
ENSG00000104369	1.81080286795883	5.07090222212851	191.347921756355	1.6147830162723E-43	1.9126338689818E-42	74234700	74321540
ENSG00000129295	1.81010349250737	2.74206711744207	103.183276363133	3.05534376440217E-24	1.52036379224023E-23	132570416	132675592
ENSG00000114251	1.80811751103034	4.93303666982025	81.1889083974288	2.0514010347482E-19	7.86208894446362E-19	55465715	55490539
ENSG00000185513	1.80738194348749	3.0871934457692	71.6238706635822	2.60387471297618E-17	8.86738194490336E-17	43489442	43550950
ENSG00000056277	1.80727487436164	2.7356646287956	291.429192932622	2.42745230807042E-65	6.791425621217E-64	130202707	130268899
ENSG00000110092	1.80629003747289	8.00970244743471	219.372683280016	1.23941923571786E-49	1.88845595661913E-48	69641156	69654474
ENSG00000162062	1.80537227394159	3.36040422759305	214.698599170996	1.29663347642993E-48	1.89724719765811E-47	2460086	2464963
ENSG00000134013	1.80464341783485	6.18245703701272	114.010461918924	1.29622781554074E-26	7.21079491353434E-26	23296897	23425328
ENSG00000174371	1.80447333827927	3.94455796405931	225.994306013033	4.45605347952975E-51	7.21640517089114E-50	241847967	241895148
ENSG00000093009	1.80436808392764	4.4415984210033	192.959587328091	7.18360785356637E-44	8.61555097116197E-43	19479457	19520612
ENSG00000105376	1.80377535179013	-0.039494134112906	53.8699648011145	2.14207346229768E-13	5.82918431539567E-13	10289952	10296778
ENSG00000204271	1.79673554756749	2.23731692900278	83.8281837791067	5.3969892804738E-20	2.14439140681313E-19	56818298	56995827
ENSG00000230797	1.79624201741211	0.338865565190863	140.569535149321	1.99834888851523E-32	1.47530515986973E-31	21855987	21858740
ENSG00000139269	1.79569914266544	-0.331554941563456	87.311325499478	9.27154729063194E-21	3.83505984922469E-20	57452323	57459280
ENSG00000261115	1.79493671313448	2.67118400302722	29.0776505701961	6.95345340456415E-08	1.35340876089556E-07	141074064	141480380
ENSG00000146521	1.79393279780272	1.7725202912256	60.4874640708962	7.40485519911393E-15	2.19147520182421E-14	167784537	167796872
ENSG00000185838	1.79337458341869	3.41016891956998	188.99874470036	5.25879701254125E-43	6.13035194845595E-42	19783223	19854939
ENSG00000233098	1.79317400701951	0.070630906185912	63.5356295487924	1.57492335579488E-15	4.85583912112551E-15	20868433	21002276
ENSG00000233122	1.79275034071271	-0.663381855097118	101.195974165451	8.33184974394598E-24	4.04793191003028E-23	130106046	130108481
ENSG00000146410	1.79244020584156	3.2056209115893	191.90183886317	1.22239424014607E-43	1.45744241990083E-42	136231024	136250335
ENSG00000125319	1.79216024537814	2.89367248285508	232.665062774971	1.5636914556226E-52	2.70800653686104E-51	44141906	44162476
ENSG00000179242	1.79201588354458	-0.355289091231019	44.8905676741318	2.08359126576687E-11	5.04784047022978E-11	61252261	61940617
ENSG00000163888	1.79177225555021	-0.760845654619693	30.6279753687147	3.12554467200122E-08	6.23686834635561E-08	184259213	184261553
ENSG00000141570	1.79135261427485	4.23800063048678	341.869639820976	2.49861618775924E-76	9.7464050189349E-75	79792132	79801683
ENSG00000247157	1.79126213683428	-0.761330587006002	48.7895591004101	2.84952712142381E-12	7.25777375597931E-12	11548030	11590369
ENSG00000181449	1.79119182544991	1.65636995349574	9.6494979782052	0.001894033401436	0.002669082067312	181711925	181714436
ENSG00000266524	1.7907318673199	1.07539290100077	11.2747234132696	0.000785695599819	0.001144272347717	47300197	47313577
ENSG00000226174	1.7902073324329	-0.895451133101404	75.9223536591173	2.9504109485373E-18	1.05477678920279E-17	105398538	105450106
ENSG00000105982	1.79019880838693	2.43594979490255	163.760849603136	1.70610464469208E-37	1.57569493849848E-36	156640281	156677130
ENSG00000118420	1.78981962025491	2.89574647211535	291.531706058849	2.30576163383871E-65	6.46210605048372E-64	82892390	83065841
ENSG00000127863	1.78964688712565	2.82746434214065	34.4485836014175	4.37661157853837E-09	9.22328260843405E-09	23570370	23676104
ENSG00000117394	1.78896530515949	8.07028385331879	98.1638583233247	3.85155820217456E-23	1.80842693711478E-22	42925375	42958868
ENSG00000230701	1.78470967703665	-0.662079522962446	84.7156282002992	3.44516490440147E-20	1.38070365284571E-19	23262767	23265005
ENSG00000092295	1.78337109750554	0.136172396180979	69.6053725790298	7.24393172553936E-17	2.41320632540191E-16	24249114	24264432
ENSG00000172965	1.78326413293707	4.08982275419416	226.711173754897	3.1088715205933E-51	5.07011639845904E-50	111006015	111523376
ENSG00000204618	1.78180072201926	2.45574604900703	98.4253544971855	3.37510125021024E-23	1.58747153585975E-22	30070266	30075887
ENSG00000182580	1.77998003387993	7.88417021526937	84.2787007810006	4.29719756679361E-20	1.71370422502728E-19	184561785	184582408
ENSG00000094804	1.77968111550844	5.45924687316311	165.318349705518	7.79412890497327E-38	7.28125099257347E-37	40287879	40304657
ENSG00000047634	1.77962080087032	5.72450735444398	158.981603572201	1.88868703738732E-36	1.6701757251054E-35	17737449	17754988
ENSG00000118156	1.77879270419311	-0.070759577793155	27.0750540012704	1.95707213406011E-07	3.70395273634222E-07	47520685	47555856
ENSG00000085999	1.77735030520312	3.77088109176736	205.470750199594	1.33681103059431E-46	1.81678664936799E-45	46246461	46278480
ENSG00000278023	1.77705272495403	0.829613967795856	90.0441668619582	2.32902337502917E-21	9.95340066015231E-21	35918066	35930773
ENSG00000177410	1.77650929830278	7.15639689603214	156.23369619248	7.52662014266992E-36	6.47928196578805E-35	49278178	49299600
ENSG00000225151	1.77558299763306	0.106963534021443	82.3916417112343	1.11624833056434E-19	4.35731577100495E-19	84199311	84230136
ENSG00000272752	1.77550644849537	1.357360722327	106.156128095215	6.81488066442862E-25	3.4995274854963E-24	100336104	100367831
ENSG00000198208	1.77205939555965	3.42312631705514	210.687251209905	9.72586442698255E-48	1.37475263115545E-46	74903951	74923302
ENSG00000170092	1.77079626115604	-0.71302270103364	51.3966343654962	7.54678105788364E-13	1.98995151488914E-12	75493625	75504304
ENSG00000259305	1.76962404778137	0.094015854695919	144.322254934377	3.02089179536861E-33	2.31335588312631E-32	123226189	123274284
ENSG00000215252	1.7673684410937	3.18855066103457	69.4217528577307	7.95069384341541E-17	2.6421443579173E-16	34525207	34588503
ENSG00000103269	1.76718966240636	2.58395092613777	92.5624152659716	6.5234624417176E-22	2.8679551623341E-21	675666	678268
ENSG00000054598	1.76715073576988	2.71779815621925	54.0285066319831	1.976018584904E-13	5.38543056386248E-13	1609915	1613897
ENSG00000104312	1.76694554403998	4.90752708496296	325.341122999949	9.94302586219496E-73	3.43288256735825E-71	89757806	89791064
ENSG00000260941	1.76515827118538	-0.390053908477758	48.9787997511108	2.5874407283313E-12	6.60163532997359E-12	119597702	119599271
ENSG00000197961	1.76476135617536	5.54341012670094	229.592906595124	7.31346524919502E-52	1.23491780019446E-50	9560353	9584533
ENSG00000143067	1.76369325868392	3.41427839649959	200.814690581957	1.38691530479233E-45	1.78190614812868E-44	119619377	119648266
ENSG00000228784	1.76344825644219	0.043056141710153	47.5969698110661	5.23493374847212E-12	1.31415949777935E-11	19868860	19885047
ENSG00000136383	1.76253050917322	4.39466142434174	38.1976629965999	6.39289406706691E-10	1.41950591168986E-09	84816680	84873482
ENSG00000157999	1.76202254652322	-0.386047037192431	67.2263813289396	2.42053326067069E-16	7.79016128935011E-16	6031376	6036552
ENSG00000064651	1.76075456632347	9.86371318550126	164.165629772923	1.39180707305355E-37	1.290563049968E-36	128083766	128189677
ENSG00000112541	1.76017348612953	2.11564513001295	57.6496274399527	3.13222287608083E-14	8.95307039108043E-14	165327287	165988078
ENSG00000167711	1.75822519979156	2.97596770859276	72.8388996863132	1.40676601852033E-17	4.86210696113511E-17	1742836	1755268
ENSG00000135740	1.75782123430983	0.696453645861011	121.417073958951	3.09678820645898E-28	1.86393109147663E-27	67237683	67272191
ENSG00000168993	1.75602844112235	3.08277022265795	82.6527438326357	9.78119419753798E-20	3.8301022742145E-19	784957	826129
ENSG00000152056	1.75404635409408	3.31686412249606	151.784403343256	7.06230527728506E-35	5.84098000685549E-34	223751686	223838027
ENSG00000226696	1.75264148515306	1.61582505100894	164.261177464039	1.32649698858366E-37	1.23141113465372E-36	54444807	54449045
ENSG00000004838	1.75125950273793	-0.332023290003374	44.3781924484863	2.70685650305537E-11	6.51114148755995E-11	50341110	50345732
ENSG00000111215	1.7496522389404	0.457807887729134	89.5360991925288	3.01093991430282E-21	1.28069520286742E-20	10845849	10849475
ENSG00000119630	1.74710548518023	3.36264496223452	116.249528407694	4.19103561334017E-27	2.38875781164984E-26	74941834	74955626
ENSG00000171163	1.74646883161304	4.57290430499156	256.808149198819	8.51686257235602E-58	1.81846222317923E-56	248850006	248859144
ENSG00000101444	1.74478840395197	9.08179839827573	186.372254744059	1.96892300006047E-42	2.24523636837535E-41	34280268	34311802
ENSG00000128059	1.74364063842205	4.85054494217522	406.138347508517	2.5393270201736E-90	1.4875689370526E-88	56393362	56435615
ENSG00000124207	1.74321332062135	7.75739700250428	322.225699206406	4.74352214154265E-72	1.61708264266413E-70	49046246	49096960
ENSG00000176697	1.74179203926344	-0.005323414723206	85.3066313918338	2.5550491842672E-20	1.03470883736221E-19	27654893	27722058
ENSG00000230658	1.74167151117962	-0.60270153477915	38.190531487921	6.41630133691916E-10	1.4245084388314E-09	23100214	23105703
ENSG00000120694	1.74122677024851	7.82338421994681	150.254776527344	1.52500740132373E-34	1.24228389062651E-33	31134973	31162388
ENSG00000176809	1.74053594894211	2.67218145683475	101.571239319756	6.89390039807543E-24	3.36645566534968E-23	64854312	64919480
ENSG00000166278	1.73887906039619	5.94084116881256	115.134456776964	7.35384226838685E-27	4.13911892088496E-26	31897785	31945672
ENSG00000156509	1.73825107504162	-0.986436223621297	66.5653669029005	3.38481076463119E-16	1.07993166098447E-15	100133351	100145817
ENSG00000109674	1.73631015090065	2.35933618869958	173.782617405606	1.10422328878729E-39	1.1157055608438E-38	177309874	177362936
ENSG00000270547	1.7359244794094	1.18859836587003	55.6770778110133	8.54083675230506E-14	2.38089946709593E-13	13406380	13488125
ENSG00000117586	1.73559199366594	2.40766374419356	85.1185065934169	2.81008075728757E-20	1.13374391965453E-19	173183731	173207331
ENSG00000163393	1.73540837142305	2.35597665774022	118.193882238679	1.57241569950398E-27	9.15193312620199E-27	115976513	116070054
ENSG00000115163	1.73512559694678	3.63576855459825	201.579492644936	9.4440408651055E-46	1.22598760894453E-44	26764289	26801067
ENSG00000128965	1.7349290418046	3.49417125500104	108.360200815448	2.24113057188505E-25	1.17539837718096E-24	40952962	40956512
ENSG00000239672	1.73473738529682	6.45420386531695	204.072904389842	2.69821514226918E-46	3.60065272315805E-45	51153536	51162428
ENSG00000175294	1.73202927215581	-1.07079041824577	50.2375935466184	1.36213158808866E-12	3.53816203376618E-12	66016752	66026479
ENSG00000151746	1.72947133376724	3.72163737384644	207.010752526829	6.16675466655304E-47	8.48752569755353E-46	32106835	32383633
ENSG00000073146	1.72911536441066	-0.968933693971285	58.2028613554586	2.36434925411457E-14	6.80736255261128E-14	50089879	50161690
ENSG00000185055	1.7286819324931	-0.994765415041335	102.969947289848	3.40271039219098E-24	1.68700829618341E-23	105565120	105600875
ENSG00000134824	1.72787482014745	5.7272589618662	49.389498997218	2.09866030457892E-12	5.38248154929701E-12	61792980	61867354
ENSG00000219438	1.7275879723681	2.14067624316563	102.217379273402	4.97515128169551E-24	2.45310786533191E-23	48489460	48850912
ENSG00000184786	1.72692919099217	1.53821027140906	136.505451713708	1.54688346137338E-31	1.0810197212621E-30	169740109	169751587
ENSG00000051341	1.72668426737111	3.81640936928178	182.819296618142	1.1745710502732E-41	1.29482095331407E-40	121431427	121546641
ENSG00000120341	1.72636442156058	-0.39105000574742	70.9783847453607	3.61160110586874E-17	1.22018428367546E-16	177923956	177984303
ENSG00000114115	1.72618136764224	4.68505847821742	35.2979657621132	2.8292741958563E-09	6.04246280286393E-09	139517434	139539829
ENSG00000127564	1.72554638103608	5.25135983180718	217.252102268547	3.59572883011766E-49	5.40258256725178E-48	2968024	2980479
ENSG00000160193	1.72550566463561	4.62727335235391	251.082005313619	1.50853281661909E-56	3.09860278674405E-55	42843094	42879568
ENSG00000245888	1.72279856729881	-1.15081109801867	81.5232995725937	1.732074741717E-19	6.66817955725784E-19	27268205	27290492
ENSG00000128408	1.72253870513803	1.09307042300762	68.5769004304867	1.2202512237647E-16	4.01236405431202E-16	45413693	45432509
ENSG00000131187	1.72249700874811	4.42618050464651	98.973756766954	2.55870093164025E-23	1.2129722470852E-22	177402140	177409576
ENSG00000198443	1.72170035273255	-0.003253791799136	39.7050040459081	2.95367743091111E-10	6.70059047552E-10	41184102	41185342
ENSG00000169607	1.72029378268052	4.04078872996559	258.950099693652	2.90650505911851E-58	6.33071914017664E-57	112736349	112764664
ENSG00000196912	1.71818597976443	1.52894671796558	81.4602359464336	1.78823615749214E-19	6.87786397905307E-19	97492663	97589965
ENSG00000100156	1.71776845130521	-0.616359490579826	50.063350440316	1.48861527398427E-12	3.85505267330716E-12	38078134	38084093
ENSG00000171049	1.71641126495996	1.20468713396573	23.8177904651485	1.05899144704786E-06	1.9078776741696E-06	51752026	51770531
ENSG00000205517	1.7153121273299	2.7759252013067	41.1259067696591	1.42731871516075E-10	3.29460893185115E-10	11384341	11419342
ENSG00000119698	1.7152944774839	-1.25714913689893	26.053570040596	3.32074252110184E-07	6.19233381865312E-07	94146128	94279734
ENSG00000103310	1.71508247049955	-0.678479307106151	16.6781347953171	4.42885324111532E-05	7.07561302979012E-05	21197450	21214510
ENSG00000165621	1.71338846061103	2.67242838151401	34.8709427054523	3.52299577864668E-09	7.46411444054051E-09	96985719	96994730
ENSG00000060656	1.71202315657108	4.44654569924041	46.9244958882674	7.37748188120361E-12	1.83808380909398E-11	29236516	29326813
ENSG00000088882	1.71188423667734	4.16613851035045	86.1495192052669	1.66832477822118E-20	6.81911994362596E-20	2794074	2800627
ENSG00000091129	1.70872655180105	2.4455039935184	36.5601571544549	1.48026619512985E-09	3.2129854933617E-09	108147623	108456717
ENSG00000143498	1.70707130857577	2.69752678795813	269.52016181704	1.44373747967247E-60	3.44522471803606E-59	222557902	222589933
ENSG00000265660	1.70542014549357	-1.25345368764887	61.8689409479276	3.67094280932274E-15	1.10619106716583E-14	143733083	143733153
ENSG00000186231	1.70473798198413	1.42392765800318	44.5644362142415	2.46122004797452E-11	5.93523818078206E-11	96924620	97140754
ENSG00000101412	1.70396225187515	5.27974714017009	248.650467496683	5.11273235987872E-56	1.03061252178574E-54	33675477	33686385
ENSG00000143590	1.70394613451104	4.70566015407971	103.959599899637	2.06483777495806E-24	1.03766251391281E-23	155078837	155087538
ENSG00000185272	1.70063592083707	0.906016954711349	39.8751165816126	2.70730335723894E-10	6.15113575719915E-10	14216130	14228372
ENSG00000111665	1.69856734801926	4.75538709393897	227.114150574882	2.53930671921565E-51	4.16215455885983E-50	6844793	6852066
ENSG00000112984	1.69851473580076	4.80689212532802	239.485470003274	5.09209528205581E-54	9.32612078351237E-53	138178719	138187723
ENSG00000162073	1.69709039445128	5.23174606526086	284.965039467638	6.21815150503453E-64	1.67611203442185E-62	2969270	2973484
ENSG00000224805	1.69678365631804	-0.604244692076701	69.2258767632588	8.78083859905062E-17	2.9114562310338E-16	47179250	47180339
ENSG00000136883	1.69527616572573	5.16615042655681	71.1537130405061	3.30450267337866E-17	1.11922698561711E-16	114086126	114099291
ENSG00000228203	1.69463022313428	-0.776321135219751	60.9701534983533	5.79466847334162E-15	1.72627290833329E-14	6911754	6918734
ENSG00000127957	1.69447123372454	1.73537446814225	145.980023153933	1.31131903513239E-33	1.02007545460658E-32	75507747	75528148
ENSG00000130635	1.69405621594963	8.10515042456743	64.146123958392	1.1552505424415E-15	3.58779914874607E-15	134641803	134844843
ENSG00000092621	1.69386935428612	6.06679510464064	53.0361557506754	3.27464883789568E-13	8.82686489909189E-13	119648411	119744226
ENSG00000213742	1.69385464531343	1.06464389617522	113.330517378107	1.82644427024119E-26	1.00980276569689E-25	25624045	25689032
ENSG00000242294	1.6936612039432	2.73740598709367	92.3916218526098	7.11145211450555E-22	3.12053903358793E-21	100336079	100351900
ENSG00000126709	1.69360953992737	6.8878202541298	53.5308986204412	2.54557476343746E-13	6.90176135109435E-13	27666064	27672198
ENSG00000224843	1.69335739434481	-0.856985652574754	54.7521853843069	1.3672708220758E-13	3.76748236200101E-13	26956932	27059749
ENSG00000241359	1.69286008295419	0.910636994733107	64.1871401878569	1.13144862661475E-15	3.51589752280305E-15	63423596	63550051
ENSG00000077063	1.69258590989972	3.71163677210519	54.6953214889199	1.40740938673064E-13	3.87479336927012E-13	117710651	117874139
ENSG00000083635	1.69243647729316	4.0432262344441	229.711713246465	6.88990582696032E-52	1.16705359085912E-50	44939249	44989471
ENSG00000198915	1.69240926338901	2.33544122381705	25.8880706551436	3.6179814095682E-07	6.73345387464884E-07	43194535	43266919
ENSG00000258512	1.69190090493478	1.07471822357745	63.3698915360269	1.71316640975237E-15	5.2590903009935E-15	101730437	101732522
ENSG00000143194	1.69140277432936	-0.077858321564323	14.549448833311	0.000136528585894	0.00021101527415	166975582	167022214
ENSG00000124215	1.69088608802232	-0.094440027802334	36.8092456113674	1.30270990700246E-09	2.83860261325755E-09	59958423	60034011
ENSG00000165443	1.69026450609161	2.27673067303852	14.2585776713086	0.000159332982408	0.000245210195897	59176643	59247774
ENSG00000135749	1.68960803939936	4.26073425204067	176.593004384588	2.68747371324789E-40	2.80087578322887E-39	232983435	233295725
ENSG00000133740	1.68934712104114	4.39461202681286	217.121664401013	3.83919697860022E-49	5.76066888452926E-48	85177154	85217158
ENSG00000172476	1.68326904107839	-0.295724988904524	56.4477957345752	5.77103824051647E-14	1.62552746969035E-13	103499130	103519489
ENSG00000171757	1.68290859064105	1.06023846108382	74.0601339037203	7.57732462783013E-18	2.65623777783105E-17	169793003	169812986
ENSG00000138180	1.68237084139052	5.37623634083348	242.458222202884	1.14476013291647E-54	2.18541443256889E-53	93496612	93529092
ENSG00000104356	1.68203484427919	4.13052855589516	219.814619978011	9.92704010809666E-50	1.51967999843476E-48	98117293	98159835
ENSG00000156802	1.68149183402292	5.7988187029746	240.283082117136	3.41178092765747E-54	6.32719647006831E-53	123319850	123416350
ENSG00000224578	1.68133700390289	2.64263919695044	114.666949902679	9.30895469271128E-27	5.21423568514415E-26	51553436	51647132
ENSG00000167103	1.68105448470774	-0.610655080896924	52.5273330443723	4.2430174746666E-13	1.1357876041144E-12	127920881	127930785
ENSG00000103494	1.68081743559715	4.04041644105326	401.92176134697	2.10181187451995E-89	1.18836589853085E-87	53598153	53703938
ENSG00000104549	1.68078473576757	6.71321650163661	141.953485914205	9.95524387724239E-33	7.43413448670098E-32	124998497	125022283
ENSG00000162782	1.68061465579715	1.40457735759119	37.4120338811758	9.5630249300475E-10	2.10241438206043E-09	179591613	179691272
ENSG00000224287	1.67971238027039	-0.433476584408586	63.9857866666807	1.25320078838741E-15	3.8845633606805E-15	233865437	233868444
ENSG00000142748	1.67892164894688	0.166562365523385	105.219004502985	1.09356014637813E-24	5.57499230137539E-24	27369112	27374824
ENSG00000114786	1.67854607938723	-0.949282446019877	85.1943002166936	2.70440323077218E-20	1.0924658009893E-19	51974706	51989183
ENSG00000171224	1.67790702529933	2.94649049666662	169.443871477663	9.78659557823203E-39	9.52651988290169E-38	69630247	69633596
ENSG00000153551	1.67655042283924	4.50050293294839	158.887004278511	1.98074991501061E-36	1.7496803958017E-35	32391698	32483067
ENSG00000127366	1.67644459573287	-0.573625303418406	81.6437149439121	1.62969252404601E-19	6.28894663203201E-19	141790217	141791367
ENSG00000166123	1.67581214427184	6.31293477816378	180.339922429686	4.08509197705628E-41	4.38417906823361E-40	46884362	46931289
ENSG00000175928	1.67571441265088	1.4443371638269	24.4578862927539	7.59519801883139E-07	1.38262596198763E-06	3799431	3849834
ENSG00000249992	1.67541131848056	4.00081030327664	89.0693344529024	3.8121470350931E-21	1.61345096344433E-20	45224466	45226287
ENSG00000116132	1.67237989859803	4.48913027415752	55.7277091512982	8.32367490506354E-14	2.32115952370624E-13	170662728	170739421
ENSG00000223685	1.67158244166795	-1.22906951130988	49.627529585003	1.85886948097938E-12	4.78411975699483E-12	38050817	38350259
ENSG00000104524	1.67100680726078	4.93951091960988	155.079619789453	1.34522349291263E-35	1.1434752026974E-34	143603210	143609773
ENSG00000136943	1.66951230608805	4.12426593729001	68.5688079278782	1.22526899683808E-16	4.02723111437947E-16	97029677	97039643
ENSG00000197385	1.66938354462468	1.21405235710709	154.127073504412	2.17249289812556E-35	1.82942616802717E-34	31981750	31991723
ENSG00000136108	1.66847978950955	6.56605796386585	300.481874330265	2.58694657804441E-67	7.80267325686369E-66	52455429	52476628
ENSG00000221947	1.66762711758279	2.18074551699759	30.5360608971379	3.27718016582906E-08	6.53141765547876E-08	70669339	70790371
ENSG00000121621	1.66424471477477	4.01149503559092	249.88382721169	2.75274776141537E-56	5.60462207333591E-55	28020619	28108156
ENSG00000138772	1.66423130056555	6.77891792606693	146.568293516437	9.75226130995109E-34	7.63754557319384E-33	78551747	78610451
ENSG00000235770	1.6634460195058	-0.79956785624668	13.9935554881278	0.000183438293208	0.000280869332316	215611563	215848954
ENSG00000228288	1.66299118108143	1.11119694970743	114.414360662463	1.05735498264191E-26	5.9062648204235E-26	202810954	202812156
ENSG00000213906	1.66289476372433	0.856727160077844	66.2953623596892	3.88170885573939E-16	1.23361710932399E-15	24305734	24312053
ENSG00000151655	1.66179807570516	-1.04271102773338	23.022584788135	1.60109405581955E-06	2.84348837077639E-06	7703316	7749520
ENSG00000058335	1.66111783047815	1.02630326344426	38.5905227543008	5.22721277649451E-10	1.16706083825229E-09	78959947	79090773
ENSG00000103599	1.66084394355079	0.989417903897934	130.603194847408	3.02395841387319E-30	2.00776486014403E-29	67254786	67502260
ENSG00000167771	1.65817704275716	2.77067745192621	86.6266115773699	1.31071525625458E-20	5.38591452601747E-20	63911230	63917164
ENSG00000181634	1.65668698749381	4.21596760886455	146.140396197741	1.20961881576102E-33	9.42770630324407E-33	114784652	114806039
ENSG00000181800	1.65662027979816	-1.14667402827524	17.0284088036834	3.68247151597894E-05	5.90994612696966E-05	11316833	11319884
ENSG00000100373	1.65657232529111	0.996660575778248	22.7050275577088	1.88873055397369E-06	3.33570207872562E-06	45284949	45295874
ENSG00000153044	1.65586179862563	4.16969501974999	191.561879019019	1.45015273374154E-43	1.72140661378375E-42	69189574	69210357
ENSG00000171241	1.65552233134162	3.94910576162541	230.140715610553	5.55462695103884E-52	9.45802009805953E-51	46578591	46621379
ENSG00000101189	1.65540787980424	5.38385127359179	335.623423264735	5.72834381014428E-75	2.14673983850372E-73	62796473	62801729
ENSG00000177483	1.65537709061032	-0.342584764100575	47.1787796486092	6.47981893468389E-12	1.61990481979842E-11	237798389	237842808
ENSG00000133627	1.65433535622417	3.62320770026122	217.120648794412	3.84115593335839E-49	5.76066888452926E-48	152759749	152855378
ENSG00000124787	1.65416273422591	3.31695092832203	190.675719731052	2.26379640627381E-43	2.66000175847974E-42	4994717	5004063
ENSG00000198780	1.65310609375714	2.15022444773556	50.9677457963004	9.38962695689227E-13	2.46187553125692E-12	74777574	74866966
ENSG00000151006	1.65295245161117	0.164468048207492	98.6791754602527	2.96907955930861E-23	1.40423357647627E-22	31083425	31089628
ENSG00000144485	1.65221040329666	6.31617753075028	99.6850394673186	1.78665758366625E-23	8.55223970800951E-23	238238267	238240662
ENSG00000198590	1.65193133303761	-0.267287016685507	83.2786308303763	7.12658381897969E-20	2.80823398811519E-19	37381062	37440186
ENSG00000134901	1.65171210662602	2.83556183433471	195.843814108829	1.6859756784318E-44	2.06497206636141E-43	102784281	102798976
ENSG00000204950	1.65171036963606	1.82416876460707	51.5432934716681	7.00355236425733E-13	1.84971751651699E-12	61508749	61511018
ENSG00000162383	1.65073293981645	3.05896017047488	26.9736237235367	2.06250832207621E-07	3.89710323035988E-07	53087179	53142632
ENSG00000197768	1.65006899893832	-0.964613758069014	36.4495998484632	1.56665289021724E-09	3.39549571918729E-09	137251261	137253483
ENSG00000204930	1.64940254205406	-1.00869130985451	32.9967835484305	9.23114637490628E-09	1.90553125843537E-08	35816391	35828747
ENSG00000181722	1.64922523974827	1.29652124446776	35.8258945448666	2.15761081834377E-09	4.64282598451988E-09	114314501	115147271
ENSG00000185900	1.6489550353702	1.64809347590766	56.6380440168512	5.23884136569069E-14	1.47870375441056E-13	43093506	43123434
ENSG00000130475	1.64817911286218	4.05533075025628	104.810868133035	1.34368336119447E-24	6.81586430200146E-24	17747718	17788568
ENSG00000254206	1.6475986513045	0.796757865055509	52.6851914011529	3.91532131151546E-13	1.05049469117E-12	29381354	29404029
ENSG00000156219	1.64744355335122	1.5167512877919	22.5488541556485	2.04866689979982E-06	3.61070031313693E-06	76011184	76112802
ENSG00000163599	1.64735117960075	1.23292165021047	73.4122816085149	1.05209405013612E-17	3.65652819694985E-17	203867771	203873965
ENSG00000188343	1.64730830793892	4.33569399793329	157.558528369079	3.86460760690385E-36	3.37882476493689E-35	93698561	93731527
ENSG00000187984	1.64584933194481	0.077205240179447	57.516264099566	3.35196085064085E-14	9.56431663853508E-14	92809568	92838457
ENSG00000188580	1.64580334431427	0.635444177787966	9.14382503357717	0.002495588432653	0.003478731509034	123803865	124825640
ENSG00000079462	1.64372010772748	5.6674765444575	172.377052119738	2.23879926641551E-39	2.23288234149506E-38	42297033	42303546
ENSG00000135976	1.64345199772216	2.28074374494231	68.7002100616365	1.14628713075586E-16	3.77527933240824E-16	97113218	97264434
ENSG00000101470	1.64245247739952	4.05147515717352	30.0490573034516	4.21253267181046E-08	8.32096989232725E-08	45823214	45833745
ENSG00000119969	1.64031097835093	5.45551144000668	215.703964127689	7.82527776010866E-49	1.152275700665E-47	94501434	94613905
ENSG00000157388	1.64030298773157	4.1771309746076	102.764872707063	3.77382045091566E-24	1.86985601395445E-23	53328963	53813733
ENSG00000273045	1.63795103012144	2.43273413592775	201.189144276589	1.14904688850527E-45	1.48098362666998E-44	99141485	99151487
ENSG00000167880	1.63743086393504	7.18823368358351	122.560947446343	1.73987661602757E-28	1.05820756552771E-27	76004502	76027452
ENSG00000275004	1.63740753436109	1.69488306958216	92.6323218152995	6.29705635217441E-22	2.77142211626618E-21	22484421	22508742
ENSG00000162746	1.63389441018777	-0.160156867944323	66.3753528147212	3.72733787747266E-16	1.18571871667808E-15	161721563	161728143
ENSG00000169507	1.63378967420239	2.62664502981127	23.1585462212537	1.49178723569892E-06	2.65750702312947E-06	164896186	164955525
ENSG00000149485	1.63354151913863	4.91110406115206	67.0040292873118	2.70952772267189E-16	8.69094808377086E-16	61799627	61829318
ENSG00000264425	1.63285231409361	-0.956134166316662	51.2253048702532	8.23502075638869E-13	2.1654461483377E-12	101159473	101159555
ENSG00000183793	1.6326608663536	0.145601766505995	39.0997648299609	4.0269249818435E-10	9.05681381571372E-10	15363628	15381047
ENSG00000180806	1.6326462552711	-1.23327885437259	13.5553807775785	0.000231626436421	0.000352258873834	53994895	54003337
ENSG00000204967	1.63170992316279	0.752074371139849	12.9419080247229	0.000321307354607	0.000482719604038	140806929	141012347
ENSG00000127586	1.6308018793401	5.17010856276454	240.959780738526	2.42902614496668E-54	4.54405363981512E-53	788046	800737
ENSG00000138346	1.63076150867491	3.68855123979899	191.328338567073	1.6307545794751E-43	1.92873575518531E-42	68414064	68472121
ENSG00000160932	1.62940961140206	7.46460623319301	78.5785483925879	7.68797384381809E-19	2.83980768412557E-18	143017982	143023832
ENSG00000197989	1.62901396872342	4.03056686368957	168.476827842691	1.59166273743461E-38	1.53829131866298E-37	28578538	28583132
ENSG00000137692	1.62860037954158	5.03099501773528	248.063517675757	6.86462365233665E-56	1.37013835186306E-54	103050686	103092194
ENSG00000234912	1.62848347223377	2.83741001142206	196.591962636527	1.15763913096594E-44	1.43069384449233E-43	77086716	77099902
ENSG00000140937	1.62834215419501	5.93109086777216	72.3210678397494	1.82884492977281E-17	6.28077601596263E-17	64943753	65126112
ENSG00000196497	1.62819552569637	2.7438101653845	163.587395684482	1.86165026975461E-37	1.71544570853538E-36	24180219	24188869
ENSG00000177602	1.62752294148178	2.57577016672711	132.720411728553	1.04084770304946E-30	7.02864572508677E-30	3723903	3726699
ENSG00000118473	1.62738940368515	2.58856968062203	111.78629817867	3.97976826248874E-26	2.16347402329664E-25	66533383	66751139
ENSG00000188878	1.62696696926502	2.05407470621724	176.037266179229	3.55384212157065E-40	3.67313350998261E-39	75909574	75941140
ENSG00000228889	1.62589968780926	0.688283974590271	105.88241531307	7.8242863632313E-25	4.00898941636104E-24	99181223	99200757
ENSG00000112715	1.62580279895302	7.53895514680197	162.563342525068	3.11613160969239E-37	2.85036457894467E-36	43770184	43786487
ENSG00000182841	1.62571733670451	2.91636452798603	216.014081856428	6.69652369557123E-49	9.89658378943847E-48	42555223	42582038
ENSG00000120440	1.62375494416659	0.072773641787607	53.403349667167	2.71633293209897E-13	7.35122323034856E-13	167325071	167359503
ENSG00000224596	1.62319477595288	0.10156127736636	66.2913552943853	3.88960802803077E-16	1.23588544098013E-15	78943328	79067895
ENSG00000007933	1.62243846403324	0.263084563109233	81.7081556439394	1.57741217117532E-19	6.09154386046216E-19	171090901	171117819
ENSG00000109084	1.62140724070627	6.36711356772191	203.290998771801	3.99660133799303E-46	5.28548084039224E-45	28319200	28328685
ENSG00000082512	1.6200225546732	5.95373186074845	167.354838452761	2.79847938844321E-38	2.66183616859719E-37	211326615	211374946
ENSG00000225968	1.61977349743247	1.56878422336317	151.354859273269	8.76654206699908E-35	7.22104965082203E-34	1688119	1747954
ENSG00000198298	1.61969126381008	2.28305261645924	231.534366052647	2.75884732888997E-52	4.72234341834362E-51	43606419	43617904
ENSG00000163040	1.61915400994062	2.07458886995034	138.348485493414	6.11472046913045E-32	4.37686674250462E-31	131527675	131533666
ENSG00000226891	1.61865126039601	-1.05004816448749	29.8050464058767	4.77746809180468E-08	9.40254393277314E-08	64972225	65002489
ENSG00000231890	1.61864018671248	0.196392279027414	82.7972893249066	9.09145656649834E-20	3.5686276174303E-19	135985176	136022593
ENSG00000265806	1.61714097865959	-0.974487393270522	63.8212345154935	1.36237163328125E-15	4.2141068420234E-15	136830957	136831023
ENSG00000170312	1.61693541113807	6.69831418349302	224.011993966601	1.20586991230269E-50	1.91090342450545E-49	60778331	60794852
ENSG00000101333	1.61689003399389	7.32895018900133	50.0555724452141	1.49452763566747E-12	3.86974628115144E-12	9068763	9481242
ENSG00000187486	1.61526184281263	2.30453991213891	101.884395394382	5.8858353039723E-24	2.88897306344702E-23	17385859	17389331
ENSG00000188760	1.61456704743537	2.54963062084622	86.0724580204417	1.73461971590022E-20	7.0758356284346E-20	219543663	219550595
ENSG00000186416	1.61409961868268	4.31833546479094	294.625147589483	4.88433548912411E-66	1.40279844215959E-64	119588337	119606443
ENSG00000161860	1.61325951839287	-0.198018959076589	78.3841176821553	8.48314799466925E-19	3.12712500021576E-18	12898786	12919293
ENSG00000196118	1.61263966940873	0.401474904023781	101.626981364178	6.70260882008959E-24	3.27896392293017E-23	30757423	30762221
ENSG00000117650	1.61257961599586	4.95501216101082	229.695450962014	6.94640080594071E-52	1.17538316869656E-50	211658657	211675630
ENSG00000164692	1.61252140451952	10.7863769408345	62.0066815214566	3.42293927498217E-15	1.03299303729098E-14	94394895	94431227
ENSG00000143320	1.60944863052628	3.04534181015652	33.2975033304892	7.90841063234323E-09	1.63936866799992E-08	156699606	156705816
ENSG00000130748	1.6092777548894	3.9851561060474	55.269770540611	1.0507213631602E-13	2.91503770901018E-13	47045909	47048624
ENSG00000077152	1.60869717059112	4.86126450511246	163.859685396692	1.62335790943513E-37	1.50183744563305E-36	202331657	202341980
ENSG00000087586	1.60786960960364	5.84734119261966	213.421067355565	2.46328048138172E-48	3.56571386006969E-47	56369389	56392337
ENSG00000204366	1.60719891672117	3.5364607231317	166.574164549078	4.14425813128135E-38	3.9143700056055E-37	31899613	31902086
ENSG00000213186	1.60711394913068	3.56362067125065	240.958438106513	2.4306640533429E-54	4.54405363981512E-53	160432445	160485773
ENSG00000146233	1.60696548024489	4.19542400126586	79.6349856264776	4.50379471898836E-19	1.68783087540472E-18	46549580	46652830
ENSG00000205639	1.6064702355331	-0.155989464518226	59.9007912971289	9.97613349172818E-15	2.92682549575616E-14	24010081	24063321
ENSG00000229951	1.60622341957752	-0.294400263643309	39.638479073507	3.05602227777723E-10	6.92985934900658E-10	28384409	28394672
ENSG00000150722	1.60613457976732	0.265678786142158	41.425705231647	1.22436769782518E-10	2.84069411389893E-10	181954241	182131398
ENSG00000162931	1.60534927685858	-0.318630177519012	32.2199549755771	1.37669539129235E-08	2.8057819787115E-08	228407935	228416861
ENSG00000166455	1.60331264032913	0.547746678309955	149.708986525456	2.00709879569992E-34	1.62683277511601E-33	81053497	81077267
ENSG00000179761	1.60194108799873	2.99206640620879	25.6002024698203	4.1999532606785E-07	7.77111078232953E-07	28950513	29057216
ENSG00000256222	1.60166767543212	-1.19367849054142	18.1900194924485	1.9992377354522E-05	3.27792570811183E-05	57358447	57359498
ENSG00000241769	1.60046614760674	0.731119410124603	60.2254716645679	8.45904159873346E-15	2.49436431078771E-14	149527591	149540959
ENSG00000261040	1.59987549032454	1.28081378295555	32.5106103316097	1.18543559857367E-08	2.42695728716312E-08	60083566	60091885
ENSG00000165304	1.59737671536924	5.06932879515388	214.553459261005	1.39469572057979E-48	2.03889436557192E-47	36572862	36677683
ENSG00000107815	1.59647007979127	4.90901785508665	345.265951066512	4.5505683547342E-77	1.81430154035066E-75	100987367	100994403
ENSG00000111537	1.59612677649367	-0.556443427686592	21.1292516390654	4.29324383668045E-06	7.38383335853881E-06	68154768	68159740
ENSG00000130720	1.59601131640531	4.06398052988599	22.4026733529007	2.21066090127984E-06	3.88776356833943E-06	130902438	130939286
ENSG00000273983	1.59428032923664	1.17097697891872	23.4133271469985	1.30670118902987E-06	2.3372839720445E-06	26269405	26271815
ENSG00000070669	1.59323423417287	6.16855656179422	123.187475673329	1.26876059528282E-28	7.77205669296122E-28	97851677	97872542
ENSG00000243449	1.59263161289041	4.08536316848978	50.4526262567189	1.22076331468268E-12	3.18119902157635E-12	2041993	2043970
ENSG00000164946	1.5922961423421	4.53759308702022	26.2305895524248	3.02984913055853E-07	5.66551761253436E-07	14734666	14910995
ENSG00000163577	1.59185052394299	3.56799466209842	224.995798477977	7.35744035317348E-51	1.17973502579986E-49	170888418	170908644
ENSG00000104341	1.59163034570903	7.70520244667252	88.4979406803743	5.08878266304754E-21	2.13871215418991E-20	97775057	97853013
ENSG00000000460	1.58993881198455	3.55493649427148	261.031025597954	1.02277207266028E-58	2.28562099556256E-57	169662007	169854080
ENSG00000183763	1.58987951671149	3.42021695979906	183.137959800172	1.00071017965913E-41	1.10616649082621E-40	49828601	49856574
ENSG00000141293	1.58854790539145	3.75828239658365	70.3266242439767	5.02548381083238E-17	1.68732724598339E-16	48133442	48430275
ENSG00000115657	1.58782777312095	2.37137327999827	159.975489275456	1.1455225349024E-36	1.02584956809389E-35	219209772	219218994
ENSG00000184220	1.58704551860016	4.91133095512642	280.725333877594	5.21836001924182E-63	1.35920269714666E-61	99817837	100181732
ENSG00000250565	1.58677141133535	2.52962344101291	209.964896674062	1.39805532933443E-47	1.96929199905468E-46	46490750	46542577
ENSG00000163126	1.58661570497306	-0.130044657098664	102.163608491171	5.11204411515915E-24	2.51907500323983E-23	96824526	96857934
ENSG00000090382	1.58588458839454	9.2539598217896	28.5902493376611	8.94313900860971E-08	1.72885771613903E-07	69348381	69354234
ENSG00000170191	1.58576401957071	3.77075057100271	184.026286624694	6.40281568950234E-42	7.14078970402436E-41	25612935	25624014
ENSG00000138101	1.58563163455514	3.66420440355107	142.935827308052	6.07102449787093E-33	4.579940238352E-32	25377198	25673647
ENSG00000177350	1.58524096127149	-0.375656642432385	40.6897985300799	1.78416182648271E-10	4.10021157886064E-10	55766177	55767717
ENSG00000196208	1.58486711161133	0.799179507987665	81.4175469142929	1.82728321550441E-19	7.02471564510543E-19	11482341	11642788
ENSG00000162571	1.58482584217243	-0.707945546853213	32.0337271959979	1.51518995260723E-08	3.08107611039567E-08	1173880	1197936
ENSG00000147536	1.58394464460627	3.42858738227919	141.604862306925	1.18653683876007E-32	8.84831492764689E-32	41529218	41545030
ENSG00000175602	1.5825027786864	5.31066480983933	90.64960365458	1.71506394903739E-21	7.38401239082776E-21	65890673	65891635
ENSG00000155367	1.58213768909908	0.76952174037662	107.587364026653	3.30988772741588E-25	1.72477675506671E-24	112709994	112715477
ENSG00000243566	1.58189444552334	0.769267217239893	26.8197791740004	2.23339713419268E-07	4.20823679709064E-07	76510428	76516521
ENSG00000183018	1.58141048291867	6.38657911954037	89.3865856995791	3.24730998572751E-21	1.37870484401885E-20	4498881	4539035
ENSG00000272034	1.58132688592694	-0.636845186152463	68.7673283735788	1.10793065909729E-16	3.65488733587552E-16	17074654	17074744
ENSG00000151490	1.58125116202452	6.04851207668247	35.0520013401292	3.21016865409295E-09	6.82271208251032E-09	15322508	15598331
ENSG00000151287	1.58068069443007	3.32790342169465	123.177461227704	1.27518051845478E-28	7.80843557470403E-28	102765888	102773811
ENSG00000064692	1.58060506925814	2.8161670608853	39.0293005959307	4.17492291238143E-10	9.3766746158081E-10	122311354	122464219
ENSG00000153930	1.58028279096158	-0.591493767473506	27.7755736576559	1.36235352300886E-07	2.60356973476208E-07	55882301	56511659
ENSG00000258429	1.57917134573488	2.52949636289208	94.5807275653705	2.35298083773941E-22	1.05796120958707E-21	69326913	69330588
ENSG00000187741	1.57865370282233	4.80738679532422	218.995972904959	1.49757895951839E-49	2.27326602208652E-48	89737549	89816657
ENSG00000067177	1.57734115187149	4.32628439852496	116.477091360983	3.73670685609307E-27	2.13731202516116E-26	72578814	72714319
ENSG00000100068	1.57714790199428	2.88733732797267	121.335156294044	3.22733414350256E-28	1.93962782024504E-27	25351418	25405377
ENSG00000104290	1.57610382261673	4.70768367793468	106.18488242019	6.71670975251209E-25	3.45129984654888E-24	28494205	28574267
ENSG00000165794	1.57527365261695	2.40495896263469	10.0007570152202	0.001564758901255	0.002220493457864	20999255	21001871
ENSG00000101311	1.57490225950852	8.36397462845247	116.684455310808	3.36574054826571E-27	1.92942886460797E-26	6074845	6123544
ENSG00000204052	1.57211451021991	0.548878099092982	55.6709883411025	8.56733399673249E-14	2.38787579465782E-13	43506969	43510686
ENSG00000123975	1.56986763375812	5.97777601025604	138.029316964328	7.18088050402846E-32	5.11969015548637E-31	89311195	89316703
ENSG00000150556	1.56964757001913	2.32921889101395	48.1749463193629	3.89837612569965E-12	9.85035026342702E-12	149038107	149215262
ENSG00000129810	1.56960598989133	3.76929059690834	204.407586638241	2.28059841335895E-46	3.05592654447363E-45	20160593	20186206
ENSG00000171097	1.56929669653435	2.47346400581771	159.54100111958	1.42539403323383E-36	1.26461831477776E-35	128832942	128882494
ENSG00000127364	1.56827106953519	-0.609258534189732	44.2850269552449	2.83879233697464E-11	6.82142503362765E-11	141778442	141780819
ENSG00000167476	1.56715519646053	2.48039291113498	40.2119781699082	2.27846929367064E-10	5.20889281887764E-10	2252252	2269759
ENSG00000214050	1.56708951207599	1.14513899537023	57.5375455544842	3.31588892429147E-14	9.46471936226521E-14	28348287	28490278
ENSG00000182057	1.56703839286671	0.30025527698765	109.309047883801	1.38856998557863E-25	7.36591211375758E-25	42269703	42279534
ENSG00000198553	1.56632753831912	-0.766790125966978	53.0969371365608	3.17487114329605E-13	8.56360273308925E-13	50015254	50020922
ENSG00000115598	1.56491162695738	1.50738631430399	45.1452897632522	1.82945194657319E-11	4.45141951372667E-11	102187006	102240002
ENSG00000170293	1.56468565598397	4.06401139021762	228.945893415387	1.01211042979166E-51	1.68966213417996E-50	32238679	32370321
ENSG00000153976	1.56416888434794	0.267398489671963	53.2671411046301	2.91135919951452E-13	7.87245887860725E-13	13494032	13601929
ENSG00000112578	1.5639196314114	5.01330575271613	331.712975519234	4.07100734063034E-74	1.48784315577497E-72	41921499	41933046
ENSG00000112299	1.56262624428947	3.79306592483205	21.729875402891	3.13865103074908E-06	5.4541540239843E-06	132680849	132714055
ENSG00000154040	1.56149593396444	0.051227076143666	101.229055546758	8.19385476253817E-24	3.98284966597741E-23	24138956	24161603
ENSG00000123989	1.56064177259673	7.57894951238903	233.848795272404	8.63006542555479E-53	1.51231178899004E-51	219538948	219543809
ENSG00000183010	1.56038148007951	7.16328985784246	294.864480045972	4.33171582076117E-66	1.2485035989963E-64	81932384	81942412
ENSG00000253368	1.5598161071018	3.16229912449412	33.9503909370876	5.65353250627272E-09	1.18145359921812E-08	26993692	27000886
ENSG00000159259	1.55883932553063	4.13907181641462	205.535451355698	1.29405467308E-46	1.76015299078535E-45	36385392	36419015
ENSG00000089351	1.55588143003508	6.36243803079747	264.511048835224	1.78339299548686E-59	4.09322745937275E-58	34994784	35026471
ENSG00000124343	1.554510778497	-0.167155779318717	22.0809656560662	2.61388794305286E-06	4.57261315781788E-06	2752048	2816500
ENSG00000169679	1.55397365356524	6.08420694413774	257.840399540215	5.07300027770196E-58	1.09177155843859E-56	110637528	110678063
ENSG00000186792	1.55296677297868	2.70582349181289	149.002009638028	2.86484663886377E-34	2.30366037704868E-33	50292831	50299405
ENSG00000197763	1.55172567802929	3.239854634723	277.505395957194	2.62556106651793E-62	6.74129421303583E-61	126607059	126655124
ENSG00000104783	1.55087688448416	6.55738676597948	81.0374187480471	2.21483943512001E-19	8.46249105573165E-19	43766533	43781257
ENSG00000142945	1.55056560497879	5.3319284636974	226.160122745342	4.10001891430883E-51	6.64645423801092E-50	44739818	44767767
ENSG00000049247	1.55048225751825	-0.071729367142351	16.1175823505471	5.9528800215809E-05	9.42965483309188E-05	7843083	7853512
ENSG00000162591	1.54988081117064	4.55800867468361	63.4667459615508	1.63096996415479E-15	5.02005872692332E-15	3487951	3611508
ENSG00000232860	1.54958669716542	-0.360369797302705	104.030436115371	1.99231889965762E-24	1.00183944173363E-23	183460874	183472265
ENSG00000130826	1.54946322365683	7.41452916502488	330.536906281577	7.34258084663671E-74	2.6477346532972E-72	154762742	154777689
ENSG00000198075	1.54888552932385	1.55163294738416	17.4887299911644	2.89015861017573E-05	4.6800323088835E-05	108377911	108388989
ENSG00000159216	1.54795125800948	6.40231829086068	185.979296950303	2.3988990112293E-42	2.72026095424303E-41	34787801	36004667
ENSG00000204248	1.54780889367438	0.510153390209243	33.3925796184959	7.5310762731534E-09	1.56254666518937E-08	33162681	33192499
ENSG00000204165	1.54578975046238	-0.950564426158368	45.5816441460456	1.46407189304261E-11	3.58073839319983E-11	71103889	71106788
ENSG00000117724	1.54545666637234	6.31004059294795	161.248457857319	6.03784213425131E-37	5.46741430315268E-36	214603195	214664571
ENSG00000250328	1.54517049073905	1.47820465988777	26.306258729085	2.91343003377657E-07	5.45222340653817E-07	122436497	122479087
ENSG00000120685	1.54372239665513	7.77770965602694	121.705591756667	2.67764763911798E-28	1.61825654525018E-27	39009865	39038089
ENSG00000196436	1.54347760613951	2.02594925539055	19.5829560800963	9.6324682677349E-06	1.61539957193607E-05	74377878	74392080
ENSG00000135436	1.54341647991149	-0.440904747407527	95.492073849675	1.48484596180137E-22	6.73786225451646E-22	49582885	49605639
ENSG00000101158	1.54146120410274	7.35200865073382	205.381571319365	1.39806814118037E-46	1.89527583349489E-45	58981208	58995133
ENSG00000196503	1.54117225927162	-0.861029282161144	30.3996644873201	3.51588963351652E-08	6.98315068336262E-08	56505209	56525481
ENSG00000231226	1.54103377097897	0.763119806936464	79.9034183433505	3.9316577442472E-19	1.4785402135782E-18	30105240	30114724
ENSG00000164520	1.54080270888412	-0.286050477004877	37.9251430400086	7.35117224448597E-10	1.62672128748498E-09	149883375	149898102
ENSG00000250208	1.54069511057246	1.84138295870695	26.2412859891085	3.01311358196635E-07	5.63487312372571E-07	130144315	130162256
ENSG00000226312	1.54017274363311	0.062132573400271	25.5900565183633	4.22209506116492E-07	7.81029828517137E-07	201140278	201157823
ENSG00000163507	1.54015204264976	4.42679845876049	240.098465075176	3.74313733744525E-54	6.92587110316124E-53	108549864	108589644
ENSG00000115257	1.54000533200972	2.02874672610782	75.092115661807	4.49256781024912E-18	1.5872174582389E-17	1481428	1490752
ENSG00000179406	1.53939513837766	2.85085856701365	101.228673177136	8.19543663936561E-24	3.98284966597741E-23	66376044	66493566
ENSG00000113140	1.53859618172775	9.95647791498037	74.5859151786323	5.8055928929466E-18	2.04088725896543E-17	151661096	151686975
ENSG00000184465	1.53812176060656	4.02747926155204	124.931683773257	5.26773638343004E-29	3.27759042538034E-28	169457212	169702067
ENSG00000188916	1.53782202215336	-0.308167554268256	15.3378183059745	8.9898708521389E-05	0.000140660143012	127135426	127196591
ENSG00000160117	1.53761854616646	-0.319582799984461	38.4697538642198	5.56088585420483E-10	1.24036418908841E-09	17281645	17287646
ENSG00000196873	1.53738193146057	0.401365213744874	86.1657082275784	1.65472296005927E-20	6.76522788432397E-20	68232003	68300015
ENSG00000213397	1.536391552852	2.09079120242296	114.207104875113	1.1738509109907E-26	6.54573152324606E-26	153447666	153495516
ENSG00000198796	1.53587150255878	0.775511675168883	55.8000738991973	8.02285265498514E-14	2.23842555076416E-13	58481247	58629091
ENSG00000108773	1.53505252740277	6.42808688009226	321.046487631937	8.56948499447234E-72	2.89702152094381E-70	42113111	42121367
ENSG00000244405	1.53491821450167	4.26987316531913	74.4469634296429	6.22894192317222E-18	2.18734128083349E-17	186046314	186110318
ENSG00000164109	1.53349816428906	5.81860325164701	191.729714687004	1.33284749255878E-43	1.58447738181328E-42	120055623	120066858
ENSG00000276476	1.53225420421239	0.737439625817769	12.2989745015815	0.000453207238026	0.000673460975407	22040972	22276526
ENSG00000241484	1.531897862298	2.21601192534485	57.2303978857618	3.87633368127547E-14	1.10256383253387E-13	44752558	44862788
ENSG00000134057	1.5306404901178	6.58945260483737	163.583027204545	1.865745620976E-37	1.71824371121326E-36	69167135	69178245
ENSG00000175265	1.53051605962223	3.76206966292109	39.6332994921307	3.06413817522129E-10	6.9453513296991E-10	34379068	34437466
ENSG00000251287	1.52990371686066	-0.568290569271859	62.236575561175	3.04578149595231E-15	9.22087618186907E-15	130081831	130113227
ENSG00000213199	1.52930245965663	0.346916586705528	54.5989060569881	1.47817897272361E-13	4.06342710323328E-13	151048292	151052756
ENSG00000146733	1.52877568813863	4.87700651935427	156.367040604805	7.03820108253525E-36	6.07171126880912E-35	56011051	56051604
ENSG00000167523	1.52846001410022	3.51574425092768	227.918016949797	1.69588799396556E-51	2.80807902837543E-50	89657802	89671272
ENSG00000174365	1.52845965354552	3.79298570290158	166.096432541963	5.26988783860878E-38	4.95736057722346E-37	38446343	38450940
ENSG00000188312	1.52782662358132	2.73812453979428	209.70113311697	1.59613751046962E-47	2.24052970435905E-46	92325953	92620529
ENSG00000100167	1.52755299007404	1.55126688702607	38.864742871108	4.54210537488769E-10	1.01816195494271E-09	41969475	41998221
ENSG00000090447	1.52655059923009	4.83221394668114	329.608735510157	1.16951403096489E-73	4.18933867118484E-72	4257186	4273075
ENSG00000187775	1.52637822004813	1.61662329748844	108.53186782292	2.05519232935428E-25	1.07997428524715E-24	78423697	78577396
ENSG00000164430	1.52608211152145	3.41286493709798	91.6103649494377	1.05538761311038E-21	4.58398683028429E-21	73413515	73452297
ENSG00000136531	1.52572812694835	0.385457629321907	14.2383842004763	0.00016105176348	0.000247737886623	165194993	165392310
ENSG00000129667	1.52523424287689	5.54095301649346	246.721326425245	1.34660004713097E-55	2.65507642342578E-54	76470891	76501790
ENSG00000137807	1.52488830657703	4.99542191277377	221.068413850084	5.28856437800442E-50	8.16532199446981E-49	69414246	69448427
ENSG00000134222	1.52354839205843	3.76911697091941	191.338478811038	1.62246482368611E-43	1.92033090400836E-42	109279556	109283186
ENSG00000235865	1.52303114873699	0.08901335338599	17.9464658326877	2.27205899275012E-05	3.70987132978025E-05	121280768	121285530
ENSG00000075218	1.52294409204397	4.46375495337079	219.24572847822	1.32102397386819E-49	2.00714007714973E-48	46296870	46330810
ENSG00000146670	1.5229430746635	5.54615357576294	210.211698693693	1.23503498408718E-47	1.74268805972023E-46	65066300	65084164
ENSG00000177192	1.52261129120988	5.48430766113083	321.451960463524	6.99254095081181E-72	2.37380673658626E-70	131929200	131945896
ENSG00000131480	1.52226458943723	-0.612160302394022	63.5223134647636	1.58560555384116E-15	4.88784599585497E-15	42844580	42850707
ENSG00000185958	1.52209625492627	-0.988832386961037	45.9492396365497	1.21357019444455E-11	2.98598992346499E-11	50326230	50396622
ENSG00000164953	1.52168105386497	3.61396134791534	183.682079975705	7.61231506584265E-42	8.46641785972781E-41	93754844	93819234
ENSG00000197261	1.52134315039989	2.57651760657478	53.1792187893135	3.04462797709852E-13	8.22597039366928E-13	49550646	49561907
ENSG00000205426	1.52109164753682	-0.215711438350698	17.8945626896589	2.33487233782349E-05	3.80860207336769E-05	52285913	52291534
ENSG00000242125	1.52103618653813	5.47807275502975	128.593453026367	8.3234448370956E-30	5.39610624736518E-29	28505980	28510892
ENSG00000225880	1.52084424061392	0.004824702929587	108.496638532194	2.09204810967023E-25	1.09862992477731E-24	826206	827522
ENSG00000092853	1.5206567023939	3.22531817843672	113.449664411361	1.71992560270194E-26	9.51559248382012E-26	35720218	35769978
ENSG00000099251	1.52063618856135	1.37419888274585	90.6132484606784	1.74686775724523E-21	7.51296663048457E-21	38356380	38378505
ENSG00000130997	1.52016113004116	-0.092385167108008	64.0976000269876	1.18405691404588E-15	3.67304369035032E-15	2071918	2242121
ENSG00000132821	1.5196746713826	2.53090863443147	20.0068348365055	7.71658525120741E-06	1.30312237351798E-05	37903111	37945350
ENSG00000161091	1.51961911478143	5.9217435341182	363.514027752755	4.83531415348142E-81	2.1555671090259E-79	3538261	3574290
ENSG00000224975	1.51950482237301	0.800346109642773	63.4858579164434	1.61522262276424E-15	4.97441971903498E-15	47204921	47205865
ENSG00000100036	1.5190213363024	4.30852429454879	113.190115919811	1.96046386445382E-26	1.08242419627397E-25	30635781	30669016
ENSG00000138658	1.51830262140142	3.23966969193655	184.697415412794	4.56935720323982E-42	5.11711244561578E-41	112539333	112636995
ENSG00000171798	1.51790371423038	0.639273983107517	29.1158099301466	6.81783412826E-08	1.32780838213244E-07	133160219	133226412
ENSG00000205089	1.51745156265527	4.03591706731897	113.213833221268	1.93715320926169E-26	1.06991780553742E-25	132747445	132754403
ENSG00000129654	1.51564712069691	3.13161020904109	15.4627212317789	8.41486395408881E-05	0.000131917686584	76136333	76141245
ENSG00000166323	1.5152480142684	-0.929777719566854	57.4329393192045	3.49701414703885E-14	9.96943931201677E-14	108308519	108467531
ENSG00000142632	1.51250285705827	4.24222950323439	134.872316129884	3.52099084419133E-31	2.42715031557743E-30	16197854	16212652
ENSG00000180938	1.51241458362618	2.02912321731039	113.655114242109	1.55063844555489E-26	8.58778500205432E-26	124973295	124979389
ENSG00000111490	1.51219271551763	4.17665683287226	185.219783385842	3.51412760705484E-42	3.95998254719993E-41	64780516	64881033
ENSG00000138207	1.51136672328539	4.15796086957973	28.7049463662374	8.42881691824028E-08	1.63215288940674E-07	93591687	93601744
ENSG00000102221	1.51115242674208	4.69867971518245	211.751073385503	5.69952415334869E-48	8.14856197677438E-47	46912276	47061242
ENSG00000273036	1.51011859885854	0.705735499487072	34.6914010761352	3.86334297267406E-09	8.17026800698318E-09	38540567	38542792
ENSG00000175792	1.50954368843344	6.33224512018644	219.939574527576	9.32317713088256E-50	1.42858541362447E-48	128064778	128153914
ENSG00000138316	1.50923032618861	3.57461475104751	86.7713314927263	1.21822714774139E-20	5.00840433909285E-20	70672506	70762441
ENSG00000186638	1.50904022999638	3.41225782891506	158.416257857018	2.51007887257498E-36	2.211240492143E-35	34252381	34311371
ENSG00000101190	1.5079973264092	4.45105304722578	119.14890783833	9.71554004321458E-28	5.7183194878942E-27	62841005	62861822
ENSG00000080823	1.50645977649123	3.05949931143081	77.9274082775928	1.06897754235994E-18	3.91741160340442E-18	102224500	102305190
ENSG00000178821	1.5048572350266	2.78936425650997	72.5454946295995	1.63225432255045E-17	5.62586892353998E-17	1917590	1919279
ENSG00000131747	1.50483549135502	7.48053934179035	192.126943969667	1.09163727807745E-43	1.30537937445562E-42	40388525	40417896
ENSG00000197859	1.50437274844073	3.50262800278834	73.7416764592484	8.90389498014862E-18	3.10717212565315E-17	133532164	133575519
ENSG00000006837	1.50396212711315	-0.652593127287287	96.136322100411	1.07239204127446E-22	4.91434782653506E-22	134286350	134371047
ENSG00000158402	1.50360271639732	3.45385712411281	155.098364072649	1.33259523838341E-35	1.1339288376113E-34	138285265	138338355
ENSG00000177464	1.50269095465991	2.56306015825143	119.933174100995	6.54280467731973E-28	3.87765126000245E-27	45589764	45602212
ENSG00000111641	1.50188952344748	6.1788772613008	289.231460693362	7.31164044106678E-65	2.02467558766537E-63	6556863	6568691
ENSG00000140104	1.50123767768551	3.37404649072	205.200636862929	1.53111327008007E-46	2.07217473174223E-45	104985775	105010482
ENSG00000162063	1.50080456274611	5.03693567302562	229.124728294648	9.25180129054699E-52	1.55252305627411E-50	2429394	2458854
ENSG00000120526	1.50061160391568	5.20688400984794	226.452487930094	3.54014834203768E-51	5.75611093649754E-50	109240919	109334118
ENSG00000182162	-1.50005192533415	2.34134372332735	141.468242425963	1.27102647940482E-32	9.46532660913357E-32	1462581	1537185
ENSG00000111341	-1.50058920179806	6.80561551682145	68.4203555681004	1.32106828537979E-16	4.32982732111852E-16	14880864	14885857
ENSG00000158158	-1.50084668664779	6.46641232283346	446.139160048407	4.99285724131052E-99	3.87651169639932E-97	96760902	96811874
ENSG00000176438	-1.50102488529039	2.90297966549532	168.616358718289	1.48379742163892E-38	1.4357531759651E-37	95407266	95475836
ENSG00000203706	-1.50129384690912	0.296651401670433	116.747214789133	3.26090198246168E-27	1.87043677869939E-26	210231456	210234047
ENSG00000138600	-1.50168059377538	6.1536173013787	631.03627271119	2.97469073775519E-139	6.52301440561534E-137	50702266	50765709
ENSG00000076258	-1.50317861281899	2.13080690619178	241.367326989454	1.97956910268735E-54	3.71787822098468E-53	171314183	171342084
ENSG00000239697	-1.50396420282817	3.90666162755212	228.371034000721	1.35082248855406E-51	2.25049245603354E-50	7549058	7557890
ENSG00000150672	-1.50511238183778	0.675099348365003	148.151500111378	4.39555800736646E-34	3.498122598604E-33	83455012	85627922
ENSG00000010932	-1.50577014699097	0.140920712056033	63.9725874468182	1.26162512740756E-15	3.90918291816737E-15	171248471	171285978
ENSG00000100292	-1.50772600995398	4.9533066083547	201.250006554658	1.11443984859317E-45	1.4386647114655E-44	35380361	35394207
ENSG00000171659	-1.50886526095291	2.81768941816406	140.148793577818	2.46988166491101E-32	1.81269876872505E-31	41688973	41697275
ENSG00000155970	-1.5098643665858	0.241128997077678	119.832059600189	6.8849518431562E-28	4.0774493999597E-27	17027238	17122642
ENSG00000158481	-1.51233988614161	0.512300573646324	95.1780821344499	1.74006211810622E-22	7.87834486342344E-22	158289923	158294774
ENSG00000161714	-1.51452877056158	6.71858385912404	248.203759706765	6.39796416416833E-56	1.28330982066699E-54	45108959	45133354
ENSG00000102003	-1.51470175519703	2.07336507029257	102.146871410305	5.15541839174946E-24	2.53967742085363E-23	49187804	49200259
ENSG00000166165	-1.51678832724452	9.59704106953936	60.993665552566	5.72587467102154E-15	1.7067187414891E-14	103519667	103522833
ENSG00000144642	-1.5176459391143	2.15396365581966	176.183480234382	3.3019451813497E-40	3.41713421286745E-39	28574791	30010391
ENSG00000162894	-1.51906209194995	2.47748985242058	127.619223982373	1.35981805891725E-29	8.72164728934794E-29	206903317	206923247
ENSG00000185915	-1.51922424398048	-0.436877111768499	23.6985048827149	1.1267003293162E-06	2.02558899222402E-06	21654690	21658330
ENSG00000158473	-1.52012206266385	1.58416055989196	216.376227964616	5.58277249735118E-49	8.26566143380635E-48	158178030	158186427
ENSG00000129595	-1.52032465721058	1.65294482187963	117.057447841147	2.78871860496466E-27	1.60356260817723E-26	112142441	112419313
ENSG00000107317	-1.52043823855619	4.46214681659226	87.2122927613733	9.74760659173984E-21	4.02581858396952E-20	136975092	136981742
ENSG00000150510	-1.52181188805694	1.26505922882518	116.370727695446	3.94258185338098E-27	2.25110048327984E-26	51222334	51284241
ENSG00000235863	-1.5221504664101	3.49355543653178	366.063698803383	1.34666981819744E-81	6.17299749714403E-80	33277123	33284832
ENSG00000178573	-1.52274231812121	4.57799779291945	177.584031726557	1.63283956851753E-40	1.71940867477833E-39	79585843	79600737
ENSG00000183111	-1.52317090926589	3.85165079237809	246.358204500909	1.61587155674484E-55	3.17058618516305E-54	149551947	149634968
ENSG00000152284	-1.52390607499745	2.64943205050303	308.011532317278	5.92111396045094E-69	1.85845099102974E-67	85133392	85310387
ENSG00000007237	-1.52480686004074	4.49371879968853	144.468833657519	2.80600555497009E-33	2.15082910441661E-32	9910609	10198551
ENSG00000138075	-1.52500239306121	0.141924631522379	42.2883479150281	7.87604145797162E-11	1.84955896871933E-10	43812472	43838865
ENSG00000139567	-1.5256217676675	6.08393514389197	255.547185857586	1.60381773954588E-57	3.40643330623181E-56	51906908	51923361
ENSG00000114812	-1.5266647255558	5.37240439488261	167.140312384532	3.11731832632495E-38	2.96336991688782E-37	42489299	42537573
ENSG00000168229	-1.52707326037752	2.32119376508634	29.0245202010924	7.14679369826224E-08	1.39070657562899E-07	52267698	52276724
ENSG00000074755	-1.5278450088793	6.37089571180632	348.044316102089	1.12985013790939E-77	4.60655230850644E-76	4004445	4143030
ENSG00000184293	-1.5289334989198	-0.980296613813628	71.249498651832	3.14790839785028E-17	1.06774894590127E-16	9715860	9733299
ENSG00000242732	-1.53169015349599	1.39472631310449	152.093324986383	6.04545690909929E-35	5.02302249175393E-34	72127110	72131901
ENSG00000215193	-1.53206567672023	6.34161577749615	664.954484544192	1.24986107552017E-146	3.27120897942997E-144	18077920	18131138
ENSG00000144681	-1.53229139523105	-0.264718517019761	62.4312420244858	2.75911313477339E-15	8.37958615720901E-15	36380344	36548007
ENSG00000145703	-1.53366750980622	5.65722355019222	150.55437969737	1.31155638406227E-34	1.07217256645735E-33	76403285	76708132
ENSG00000141447	-1.53443631615421	4.50902578987665	202.054294065613	7.43960902224499E-46	9.70438389099432E-45	24162045	24397880
ENSG00000149557	-1.53635455935083	2.52925793345143	213.936330382811	1.90154708557184E-48	2.77236339241458E-47	125442881	125592568
ENSG00000101188	-1.53720217977331	2.2498087735951	27.6953756366626	1.42001761099685E-07	2.7105782582809E-07	62708836	62762771
ENSG00000139433	-1.5372405314255	5.39941027477879	672.445857711957	2.93565657895118E-148	8.21325850114498E-146	109850945	109880541
ENSG00000189013	-1.54034832742199	-0.950935960802287	33.2715932545931	8.01448557774754E-09	1.66072094841156E-08	54803535	54814517
ENSG00000213901	-1.54090780566796	1.15859730928011	135.278222378819	2.86998918458664E-31	1.98852751914122E-30	219161465	219170095
ENSG00000171992	-1.54117684357066	6.14075887927943	262.935602903265	3.9322248962086E-59	8.91176164675656E-58	150601080	150659207
ENSG00000170962	-1.54178414244834	2.70006785769481	208.617706061363	2.75072895201494E-47	3.83234722363667E-46	103907189	104164379
ENSG00000011465	-1.54226106094777	8.52567418515573	99.5596467270357	1.90343523071609E-23	9.10316636865018E-23	91140484	91182824
ENSG00000122786	-1.54278913492359	7.96222797889363	112.697401344606	2.51351613022057E-26	1.38354227425676E-25	134744252	134970729
ENSG00000213203	-1.54291490762379	1.98744093864296	237.569550818374	1.33248692197667E-53	2.40782464175005E-52	150716606	150724284
ENSG00000204872	-1.54301094195856	0.499875080477421	25.1258690069475	5.37075209947138E-07	9.86542838104167E-07	73700576	73701340
ENSG00000175857	-1.5446210282551	-0.012772166492139	90.5903794281079	1.76717532487649E-21	7.5982919970246E-21	58491435	58497090
ENSG00000163499	-1.54598984642771	-0.846590289784897	24.3831310574678	7.89570580049695E-07	1.43459431222331E-06	218990189	218993422
ENSG00000124615	-1.54664235797068	3.44940576683275	211.157930920668	7.67788017501107E-48	1.09001716185393E-46	39899578	39934551
ENSG00000081923	-1.54777515685996	7.71452446007697	343.450743224137	1.13076174982066E-76	4.45360944522813E-75	57646426	57803315
ENSG00000176894	-1.54854527149029	4.03922474151103	315.847545162917	1.16255636796607E-70	3.81878586700111E-69	132687587	132704985
ENSG00000148842	-1.54862619982784	4.36604808735188	526.007200407928	2.08742159385185E-116	2.47245183966671E-114	102918294	103090222
ENSG00000165806	-1.5491488140926	6.33317236208986	467.906644255506	9.1474569692539E-104	8.1112450404417E-102	113679162	113730907
ENSG00000198785	-1.54944482226358	0.370935525162738	144.850682471928	2.31529100375581E-33	1.77973600748202E-32	101569352	101738647
ENSG00000156006	-1.54965499318839	2.76450242107139	91.4009343667215	1.17321050294586E-21	5.08756997095204E-21	18391282	18401218
ENSG00000173198	-1.55085566071574	1.42864804193844	201.14721037341	1.17351435908296E-45	1.51131884959041E-44	78271468	78327691
ENSG00000094963	-1.55107980912064	0.833711314968566	37.6189061218183	8.60068034961134E-10	1.89623967436336E-09	171185249	171212686
ENSG00000188641	-1.55226988298919	4.11789864982298	122.070078609904	2.22826586847469E-28	1.35119843975107E-27	97077743	97995000
ENSG00000185909	-1.55274970794607	3.21492784733707	286.447405958074	2.95563365161661E-64	8.06068357391307E-63	49171598	49176486
ENSG00000253313	-1.55275681737492	4.6987099082251	334.956502466649	8.00347279941395E-75	2.97872369532317E-73	43281877	43285617
ENSG00000183908	-1.55281836596314	-1.02639874990949	81.2439231925217	1.99508123766176E-19	7.65166231234633E-19	57181747	57191717
ENSG00000059728	-1.55311006161684	6.25722386360555	245.722321149741	2.22353459217918E-55	4.35238791644048E-54	69897688	69942945
ENSG00000170276	-1.55324523900067	-0.720241686932227	116.517990006131	3.66043773001388E-27	2.09442605941239E-26	111912734	111914093
ENSG00000144857	-1.55696951525581	3.23901891289223	92.2542186510007	7.62274768304195E-22	3.33857831721246E-21	113211003	113287459
ENSG00000151150	-1.55802001841323	5.37315905263595	405.831270299822	2.96184991713085E-90	1.71649780733151E-88	60026298	60733490
ENSG00000188993	-1.55817233750098	3.79931888610784	122.477248342296	1.81484482296437E-28	1.10339029382701E-27	51993702	52017620
ENSG00000153790	-1.55930611191865	2.63482172728806	228.392771254475	1.33615735524207E-51	2.2283479345851E-50	25134692	25180356
ENSG00000069974	-1.56025330691801	4.90999486829137	400.083291898699	5.28205669069789E-89	2.93534020273817E-87	55202966	55319113
ENSG00000227954	-1.56036506392891	-1.08397642589091	70.7139691460243	4.1295804411958E-17	1.39084063551856E-16	133502252	133892802
ENSG00000173705	-1.56261780564856	-0.155095684043569	75.4011258926931	3.84170879272399E-18	1.3632059606283E-17	33150043	33218810
ENSG00000077942	-1.56598913788578	6.79108633644858	99.5244087127713	1.93760541374495E-23	9.25839901320356E-23	45502238	45601135
ENSG00000082497	-1.56663789855495	2.40602687901211	106.667737820059	5.26427255577727E-25	2.71962275589296E-24	210232796	210246631
ENSG00000198483	-1.56747808217507	0.16252640664433	187.496291419513	1.11906462749514E-42	1.29338046370112E-41	145866560	145885866
ENSG00000167705	-1.56764382330358	3.88702653204518	297.05481129484	1.44357444513107E-66	4.24363813788801E-65	1646145	1649866
ENSG00000155324	-1.56865002027388	4.59125238800913	564.556809538558	8.57761986294421E-125	1.22095646943856E-122	126360132	126496494
ENSG00000167800	-1.56934936328422	2.23496421967434	46.7083756596361	8.23761772698811E-12	2.04672826298937E-11	67631303	67639560
ENSG00000105755	-1.57003007887034	7.13403742624978	360.854917024161	1.83412462957159E-80	8.0875924902332E-79	43506719	43527230
ENSG00000149218	-1.57005142100374	5.96123876029932	526.639648356785	1.52060318374375E-116	1.81432557813307E-114	95089846	95132645
ENSG00000119950	-1.57019540812948	5.66666714597385	530.863273212499	1.83290242946856E-117	2.21959012858107E-115	110207605	110287365
ENSG00000179094	-1.57067644693639	4.71977851618457	190.221473026497	2.84438519984842E-43	3.33255152620507E-42	8140472	8156506
ENSG00000159184	-1.57074118118687	5.29859081157154	48.5807401314602	3.1696682299506E-12	8.05043142391743E-12	48724763	48729178
ENSG00000076641	-1.57635668818327	5.14361442073133	261.065244305244	1.00535655271979E-58	2.2501959697909E-57	80967810	81112068
ENSG00000129596	-1.57758312394654	-0.71124412188928	67.2082758814195	2.44286501198119E-16	7.85735788888379E-16	115804733	115816659
ENSG00000173068	-1.57867830332713	2.71747328332596	98.6892987763298	2.95394047435141E-23	1.39748081858019E-22	16409503	16870843
ENSG00000183963	-1.57974318424268	6.94828694118103	307.128175628101	9.22234904506464E-69	2.88345005692223E-67	31064105	31104757
ENSG00000137825	-1.57989699112802	4.12326613599715	143.123771389684	5.52292273812152E-33	4.17811036230759E-32	41493393	41503551
ENSG00000154274	-1.58094341103637	4.34298913526605	280.867783860522	4.85838612860429E-63	1.26951741882225E-61	37453925	37623495
ENSG00000169252	-1.58183136127588	-0.143967340406226	118.826314947047	1.14313182875982E-27	6.70144515364363E-27	148825245	148828687
ENSG00000165757	-1.5825900687378	4.53094610254355	126.817201116555	2.03697689563217E-29	1.29117281583684E-28	30012803	30115494
ENSG00000164237	-1.58264813672777	6.46118174248525	155.221146537267	1.25275658853756E-35	1.06823337688907E-34	10275875	10307902
ENSG00000153303	-1.58280899618543	3.52781167906378	76.9379111754412	1.76417891136941E-18	6.38290550608504E-18	168053166	168101511
ENSG00000126759	-1.58300849133281	1.09340202278219	212.809811577103	3.34860159090834E-48	4.81717712904873E-47	47623172	47630305
ENSG00000275688	-1.58320946857081	-0.221657354000074	85.6092920395662	2.19242785547586E-20	8.90303473743913E-20	35983656	36001621
ENSG00000176490	-1.58524626295364	0.363484164681379	59.4166612669845	1.27584305575994E-14	3.72090317502095E-14	2714567	2721372
ENSG00000140682	-1.586876705377	4.97099469096861	244.493532964963	4.12051750928765E-55	7.98848717123186E-54	31471585	31477960
ENSG00000227372	-1.58787671864108	2.04115606497742	203.04113587097	4.53119090620435E-46	5.96815217816379E-45	3735511	3747373
ENSG00000149090	-1.58962212830675	2.74186345844256	213.623783221449	2.22479707391785E-48	3.22625398735165E-47	35431823	35530300
ENSG00000196924	-1.59438574347695	10.0602750014796	114.906495718854	8.24970874168328E-27	4.62890815184283E-26	154348524	154374638
ENSG00000060140	-1.59556791236092	3.60710816398324	192.685163510407	8.24591604846254E-44	9.87501695338757E-43	10618923	10674318
ENSG00000180347	-1.59634103375225	-1.24885744252804	26.936276755406	2.10274849879622E-07	3.97128723114132E-07	31514071	31658720
ENSG00000165124	-1.59647798987009	3.83260327585659	136.720886304262	1.3878386369978E-31	9.73226342375254E-31	110365248	110579880
ENSG00000179144	-1.59684707132161	2.65450537376984	198.817732139713	3.78297038393958E-45	4.75862483877423E-44	150514872	150521073
ENSG00000140450	-1.60159740078973	5.11425690050803	316.532053266144	8.24722430171427E-71	2.72007538097393E-69	97960703	97973833
ENSG00000184226	-1.60280783567132	0.556919891308754	56.9855422029815	4.39027637928072E-14	1.24438453810635E-13	66302834	67230445
ENSG00000198910	-1.60284813644402	3.98728722422397	44.9393482816034	2.03232710770851E-11	4.92953243300239E-11	153861514	153886173
ENSG00000134061	-1.60403595165169	1.9249279131628	158.256050980989	2.72077651787459E-36	2.39165983507861E-35	67179613	67196799
ENSG00000166257	-1.60573754048174	-0.236108392544495	70.5029020852016	4.59589889088035E-17	1.54405075160073E-16	123629187	123655244
ENSG00000151229	-1.60609673169219	4.08205052193745	411.166840776735	2.04237775794236E-91	1.23203211442865E-89	39755025	40106089
ENSG00000189292	-1.60656914381268	-0.368851177506111	75.4804657327041	3.69039906965252E-18	1.31094802327608E-17	279558	288851
ENSG00000153814	-1.60673872411739	2.99559548281494	155.353919302919	1.17179626618458E-35	1.00077568480932E-34	27830573	28180795
ENSG00000182487	-1.60705717174053	-0.248868562410046	101.154319865932	8.50891647058365E-24	4.1302479081113E-23	73220624	73235945
ENSG00000144035	-1.60709430382621	-0.715340384327351	18.6736563594942	1.55110765344687E-05	2.56337955927104E-05	73640723	73642422
ENSG00000171791	-1.60976173979854	3.43785057211257	208.47729287264	2.95177308708777E-47	4.10440633112024E-46	63123346	63320128
ENSG00000178473	-1.61141301094216	0.568984566964623	28.37805302802	9.97902066910112E-08	1.92315401897273E-07	5364966	5374692
ENSG00000091986	-1.61246700350771	5.94960180933843	77.4017680579198	1.39490285405096E-18	5.0865367668955E-18	112596794	112649530
ENSG00000180543	-1.61285655041695	2.11900053883385	184.110442287641	6.1376002908089E-42	6.8497138871359E-41	97273488	97277928
ENSG00000138685	-1.61356039048803	2.73445452551232	124.819286622273	5.5747218228629E-29	3.46195985532324E-28	122826708	122898236
ENSG00000138131	-1.61582596181625	1.16355030304072	139.035552074988	4.32634599548645E-32	3.12293667565652E-31	98247690	98268194
ENSG00000023902	-1.61659419579679	4.80896044878115	219.770080390948	1.01516126203615E-49	1.55259394901607E-48	150149183	150164720
ENSG00000134531	-1.61784775779142	7.17250014863139	183.721238032559	7.46393578525565E-42	8.31278558595356E-41	13196723	13219941
ENSG00000125740	-1.61796715449889	5.42643208914298	53.1518670411244	3.08731860930645E-13	8.33714745768276E-13	45467995	45475179
ENSG00000171747	-1.61880280836694	10.4367615420262	262.046122918421	6.14492800778373E-59	1.38491314975426E-57	38801671	38812945
ENSG00000166126	-1.61987716176666	6.02867924042168	147.70974119003	5.49010587847277E-34	4.34787447974513E-33	102922656	102933596
ENSG00000072952	-1.62323979245049	4.85657932645966	162.123551629453	3.8877326641672E-37	3.54218068172044E-36	10573091	10693988
ENSG00000077264	-1.62471248113562	-1.14056957179313	94.1513756575291	2.92293429960066E-22	1.30662410136694E-21	110944285	111227361
ENSG00000153898	-1.62531529309297	3.62093675099686	99.199458521437	2.28309459054384E-23	1.08517211250014E-22	84925583	84997113
ENSG00000170323	-1.62707657841515	3.31354187241079	24.1716175898681	8.81214245943003E-07	1.59610040952306E-06	81478419	81483236
ENSG00000177191	-1.62726270679372	4.86807561087553	248.47951832598	5.57086152563469E-56	1.12156786571308E-54	41425359	41428730
ENSG00000230006	-1.62830303569385	1.68763860706775	62.8350448793745	2.24763796053569E-15	6.86475083486027E-15	88765807	88806612
ENSG00000157404	-1.62941870984268	3.38080463759601	109.104116808359	1.53981425413623E-25	8.15754681745628E-25	54657918	54740715
ENSG00000110900	-1.63150491459837	3.51858345107329	178.267321055852	1.15809538498106E-40	1.22746007916967E-39	30926428	30996602
ENSG00000136044	-1.63657162630418	6.1020838440472	697.145418898162	1.24868637791273E-153	3.89662189507496E-151	105173297	105236203
ENSG00000106571	-1.63674617165557	2.57227701004101	108.574617726456	2.01133975825607E-25	1.0579581931028E-24	41960949	42237870
ENSG00000267272	-1.63843569009883	-1.24912675230512	138.209193084928	6.55902451841603E-32	4.68869122732762E-31	87129765	87169198
ENSG00000196664	-1.63956343407228	1.25255003980829	144.475072103183	2.797207049535E-33	2.14509824162592E-32	12867072	12890361
ENSG00000068831	-1.63970755106038	1.9000366219448	225.182397851935	6.69928972630054E-51	1.07739716936253E-49	64726911	64745456
ENSG00000139970	-1.63993252107495	1.76981977089445	148.500220470089	3.68796246301405E-34	2.94221076142227E-33	59595976	59870776
ENSG00000171864	-1.64035781726179	-0.448754108650263	37.5854932254596	8.749276986665E-10	1.92784603658767E-09	4721909	4728460
ENSG00000278318	-1.64041956700873	-0.84219087769018	122.622909890809	1.68638000731242E-28	1.02682507987462E-27	44417519	44448578
ENSG00000259120	-1.64128688246945	1.81797680090114	181.732131653074	2.02878247823936E-41	2.21095052212157E-40	75646243	75647975
ENSG00000198771	-1.64174242252699	3.28078700090552	252.336362782757	8.03712653538945E-57	1.67417782143472E-55	167630093	167708696
ENSG00000006071	-1.64240078284548	-1.15103206528605	36.6305951711665	1.42773190913698E-09	3.10103141340729E-09	17392498	17476879
ENSG00000100095	-1.64472134416616	-1.08822106969767	27.2930494204264	1.74838764851251E-07	3.31786766137441E-07	26169462	26383597
ENSG00000253304	-1.64591563668755	1.88152051539418	130.840900261064	2.68268512143691E-30	1.78482703835821E-29	29119429	29123903
ENSG00000168004	-1.64635880885707	-0.254556431274484	33.555628989201	6.92546620581935E-09	1.43965590727428E-08	63461404	63491194
ENSG00000235098	-1.64726483659204	1.14448524789295	145.467716445678	1.69710073702133E-33	1.31325005530019E-32	1418420	1421769
ENSG00000119508	-1.65066019290809	2.74050607373908	85.9873087110525	1.81094146097919E-20	7.37974562714951E-20	99821855	99866891
ENSG00000164236	-1.65092536720663	0.883684443127349	156.877785978033	5.4432135261253E-36	4.73603355970162E-35	10564070	10657816
ENSG00000111802	-1.65158118634564	6.80993637884372	422.849146771637	5.85195135599222E-94	3.82901671990668E-92	24649979	24666930
ENSG00000197565	-1.65412291453673	1.37322246058551	60.0880436872003	9.07076825367258E-15	2.66796005895133E-14	108155607	108439497
ENSG00000143028	-1.65454417756799	-0.720672435938601	128.907286282417	7.10613896503982E-30	4.61984443051687E-29	109466546	109482134
ENSG00000134769	-1.65520553515531	2.43323997258876	87.2414364687787	9.60502591329806E-21	3.96794184050631E-20	34493290	34891844
ENSG00000164442	-1.65636596931604	5.00866496495803	465.734324028942	2.7165638575647E-103	2.38279360630824E-101	139371807	139374648
ENSG00000085265	-1.65779074472399	1.81519112555666	72.0946386811565	2.05120282983377E-17	7.02953924386748E-17	134903232	134917912
ENSG00000150594	-1.65887870170523	3.91360295790482	94.593366910048	2.33800458399141E-22	1.05151885766155E-21	111077029	111080907
ENSG00000118298	-1.65901494013578	-0.228820397258495	129.15619341707	6.26861457022013E-30	4.09010086976124E-29	150257251	150265078
ENSG00000125648	-1.6592185723471	6.31461799030944	520.977278419932	2.59371593754594E-115	2.98498074599702E-113	6436079	6465203
ENSG00000179163	-1.65957268113683	6.56418675537338	466.529955979608	1.82339837918523E-103	1.60805899451297E-101	23845077	23868294
ENSG00000166313	-1.6595885490105	3.20233456085145	216.41756420744	5.46805374416349E-49	8.11803367854903E-48	6395124	6419414
ENSG00000161281	-1.66099539452569	2.16304133616558	233.424185995127	1.06809075254136E-52	1.86565216808274E-51	36150922	36152449
ENSG00000173208	-1.66253774229078	-0.136507683766785	102.909250600015	3.50857503489772E-24	1.73896295330743E-23	39550033	39619803
ENSG00000159958	-1.66282621412012	1.25753898938116	105.279086058627	1.06089993420701E-24	5.41189035912517E-24	41922023	41926818
[truncated: 934 more rows]
