# Supplementary material for: Transcriptome profiling by combined machine learning and statistical R analysis identifies TMEM236 as a potential novel diagnostic biomarker for colorectal cancer
Source: Sci Rep. 2021 Jul 12;11:14304. doi: 10.1038/s41598-021-92692-0 (PMC8275802; doi:10.1038/s41598-021-92692-0)
Supplement: Supplementary file 3 — Supplementary Data File 3. [file 41598_2021_92692_MOESM3_ESM.csv]

	ss	ENSG00000000003	ENSG00000000005	ENSG00000000419	ENSG00000000457	ENSG00000000460	ENSG00000000938	ENSG00000000971	ENSG00000001036	ENSG00000001084	ENSG00000001167	ENSG00000001460	ENSG00000001461	ENSG00000001497	ENSG00000001561	ENSG00000001617	ENSG00000001626	ENSG00000001629	ENSG00000001630	ENSG00000001631	ENSG00000002016	ENSG00000002330	ENSG00000002549	ENSG00000002586	ENSG00000002587	ENSG00000002726	ENSG00000002745	ENSG00000002746	ENSG00000002822	ENSG00000002834	ENSG00000002919	ENSG00000002933	ENSG00000003056	ENSG00000003096	ENSG00000003137	ENSG00000003147	ENSG00000003249	ENSG00000003393	ENSG00000003400	ENSG00000003402	ENSG00000003436	ENSG00000003509	ENSG00000003756	ENSG00000003987	ENSG00000003989	ENSG00000004059	ENSG00000004139	ENSG00000004142	ENSG00000004399
TCGA-A6-2671-01A-01R-1410-07	tumor_tissue	5423	22	2457	492	649	228	2909	2477	2627	2098	351	2286	3009	1405	1155	11069	2044	1740	1914	384	338	4234	5392	230	3506	0	37	1819	10853	744	6825	3424	1181	88	2449	831	1002	764	3154	372	701	3096	19	95	4861	140	5056	2262
TCGA-CM-5863-01A-21R-1839-07	tumor_tissue	5873	300	915	599	171	306	2148	3846	2055	1079	368	1784	1355	2154	1365	4464	1931	475	1759	157	941	2773	5670	590	7184	33	109	826	11549	826	3270	2698	151	334	3215	861	701	1141	3129	505	283	1616	24	444	4530	184	4131	2409
TCGA-A6-2676-01A-01R-0826-07	tumor_tissue	3147	0	1124	394	453	591	888	6782	1856	1184	384	997	1878	1440	740	1172	1572	1384	1115	294	1246	10019	9153	653	124	96	22	930	11822	1044	1326	2005	654	278	2205	1377	857	2699	2751	413	524	2042	20	73	5551	243	5762	2599
TCGA-A6-2682-01A-01R-1410-07	tumor_tissue	12656	177	1937	585	394	227	2114	4952	1997	1193	215	1015	2882	1289	2276	6470	2082	923	1748	344	1070	3468	12496	559	14362	2	51	951	7503	1170	14272	4204	14	11	3144	517	533	946	3007	936	374	2816	7	177	6940	127	4708	1835
TCGA-AA-3553-01A-01R-0821-07	tumor_tissue	11102	61	4613	534	360	335	1315	3813	2540	1458	171	1157	2300	1367	1188	5075	2172	389	1611	354	1019	5744	2201	366	4609	28	46	1307	10400	1354	6857	2550	15	80	1547	1050	615	2013	3030	849	512	1864	28	54	6404	198	7517	3165
TCGA-CM-6677-01A-11R-1839-07	tumor_tissue	8327	286	2801	660	562	227	1401	4591	2880	997	511	1544	3689	1247	2044	10537	2351	424	2092	235	900	3704	3542	180	3823	13	78	947	13633	819	7843	3035	40	69	3112	837	752	1213	2647	624	706	1956	30	51	6203	228	6229	2110
TCGA-F4-6461-01A-11R-1774-07	tumor_tissue	3380	0	1007	596	178	169	1632	1739	1458	1609	274	2019	1210	2044	1150	1599	1975	320	1675	308	876	3796	4589	1932	5564	0	51	923	13915	815	980	1572	292	389	2848	413	1052	572	3974	492	290	3070	14	115	4113	187	3033	3967
TCGA-CA-6716-01A-11R-1839-07	tumor_tissue	9252	0	1541	980	376	54	815	2422	1748	2202	315	1723	2811	2531	1817	14589	1716	437	2378	240	597	3071	7106	737	4780	0	82	661	9675	602	9068	3083	2639	19	2748	861	935	1100	4879	319	460	2749	40	29	4445	297	3675	2461
TCGA-AA-3989-01A-01R-1022-07	tumor_tissue	10239	86	1539	569	311	254	1463	3626	2225	1467	294	1596	1452	2075	1345	9699	1563	928	1314	252	1012	4602	8061	566	6532	2	70	857	8503	1153	10142	2630	1101	29	2494	331	517	1380	2856	539	438	2426	18	49	3825	159	4477	1390
TCGA-CK-4948-01B-11R-1653-07	tumor_tissue	6399	143	2093	592	437	345	1356	3226	3281	898	396	1031	3251	939	1645	5748	2373	596	1990	359	716	2683	7398	310	6643	15	41	1260	14152	800	8193	2916	42	182	2120	571	886	1107	2652	726	552	2078	23	157	5312	228	8061	5574
TCGA-DM-A1HA-01A-11R-A155-07	tumor_tissue	1886	0	2417	687	351	69	346	4991	4595	1961	719	1299	2225	1837	665	180	1872	259	3195	470	445	4460	5491	722	5297	12	27	1672	12565	881	8804	3313	4	59	3355	931	1419	592	5602	2404	743	1579	36	21	6597	104	4451	5133
TCGA-A6-2679-01A-02R-1410-07	tumor_tissue	11608	89	3175	1162	518	95	1717	4218	2119	1347	174	1296	2661	2392	969	9687	2180	4116	1817	475	716	4058	3626	966	6868	21	0	1407	6460	1075	17455	3317	901	20	1897	226	999	1705	2365	49	459	2517	0	72	8335	136	5389	1305
TCGA-G4-6626-01A-11R-1774-07	tumor_tissue	4456	20	3007	626	600	58	361	3878	2772	1669	232	1055	3767	1583	824	10521	2235	507	2351	380	766	2219	2021	350	5687	0	18	1499	14554	745	8029	2424	593	85	3168	973	739	743	2095	253	470	2454	6	44	6140	317	8243	890
TCGA-D5-6541-01A-11R-1723-07	tumor_tissue	5034	7	1294	541	138	500	1949	2707	2508	1225	409	1999	1744	2225	2018	7106	1862	172	1558	505	521	4748	5417	272	5423	0	75	970	13633	833	4420	4295	30	95	1961	935	611	1611	3837	377	335	2067	17	62	3451	168	5113	2835
TCGA-CA-6719-01A-11R-1839-07	tumor_tissue	9823	34	1934	466	361	319	1688	3923	3020	1663	120	1037	3291	1690	1721	6735	2753	525	2065	289	560	4248	2569	435	3335	1	80	1445	17211	870	7660	4329	71	87	1796	761	628	645	2906	411	468	2056	10	120	3565	238	5908	2915
TCGA-CA-5256-01A-01R-1410-07	tumor_tissue	13340	489	4627	471	485	97	1084	3246	1951	1173	367	1065	2099	1779	1116	6552	2198	503	1663	193	1233	3341	11902	705	7065	0	4	586	6069	1959	9711	1532	1198	6	2379	667	287	999	2570	368	843	1628	63	10	10213	214	6229	755
TCGA-DM-A1DB-01A-11R-A155-07	tumor_tissue	17455	112	4722	460	474	112	243	4573	2199	1408	169	649	9473	875	2382	12363	2492	250	3467	826	942	4268	15731	201	7378	7	7	1362	15097	662	14521	4785	190	9	2433	307	850	506	2397	322	496	2716	17	46	8457	280	7130	931
TCGA-CA-6715-01A-21R-1839-07	tumor_tissue	13448	69	3257	509	443	90	539	2116	2948	1270	280	875	3872	1720	1536	10310	1630	750	1566	221	864	3040	12233	212	7089	0	19	791	18596	999	5623	1737	1395	34	1538	422	1157	1043	3359	320	652	1716	36	69	3393	343	6688	1713
TCGA-AA-A01C-01A-01R-A00A-07	tumor_tissue	10660	33	2690	408	327	83	1114	5078	2502	1131	260	1214	3159	1221	967	6787	2098	449	1834	369	850	2784	7850	265	7340	8	97	726	10568	680	11984	2096	116	126	2015	1114	624	922	2481	365	607	2965	30	81	7059	216	6102	1776
TCGA-AA-3848-01A-01R-0905-07	tumor_tissue	8822	6	1297	977	1092	143	1118	3006	4098	2219	269	2396	3794	1816	1929	12342	2122	1760	1624	1118	370	3679	3494	639	3305	19	43	863	8061	588	2312	4451	79	14	1489	805	855	1073	2958	207	477	5018	10	143	4885	241	5748	1802
TCGA-AA-3972-01A-01R-1022-07	tumor_tissue	5256	18	3455	605	623	200	891	3763	2254	1016	258	1484	1695	2469	3159	10903	1664	197	1882	246	921	2379	7385	460	9133	5	31	605	11668	1133	15203	2687	44	189	2688	1164	990	1577	3373	668	657	3050	40	22	4763	192	3654	1198
TCGA-AA-3697-01A-01R-1723-07	tumor_tissue	9175	31	3979	652	475	180	834	3365	2849	2330	248	925	2608	2177	881	9401	2261	395	1852	346	928	2381	5220	310	6968	3	14	906	13502	1173	5420	3235	32	213	2857	345	1141	1819	3316	332	604	2586	37	32	5847	246	6152	1367
TCGA-AA-3675-01A-02R-0905-07	tumor_tissue	4511	0	1593	1179	654	159	534	2633	1580	1294	393	2251	1403	2405	1228	14211	1479	539	1296	306	1000	3701	5981	503	4650	0	26	638	10354	967	11137	2744	147	47	2698	1115	513	1912	2780	330	430	2357	33	36	4528	243	6216	914
TCGA-CA-5797-01A-01R-1653-07	tumor_tissue	11364	59	2382	541	362	211	1070	4102	2181	1263	166	1307	2834	1502	1274	7639	2051	415	1581	244	869	4140	5469	207	6021	3	30	1584	13944	477	5646	2918	88	51	2002	1785	371	986	1904	361	421	1367	20	33	4632	164	5070	2152
TCGA-AZ-4315-01A-01R-1410-07	tumor_tissue	6643	25	2147	491	730	171	1379	3557	2044	902	348	1315	2091	1575	2961	3861	1130	469	1265	171	1077	5358	5194	685	2468	0	48	2550	7372	1884	1799	3781	69	17	1635	881	588	1889	3198	278	956	2045	5	93	7476	169	6489	975
TCGA-D5-6531-01A-11R-1723-07	tumor_tissue	3741	32	1444	311	309	268	1250	3166	1712	744	254	1150	3870	792	731	15024	2406	953	1776	310	1001	5548	7346	520	6522	11	57	1284	18655	867	1228	5297	14	42	2256	87	1148	1069	2246	262	363	1393	25	38	5726	248	5105	2095
TCGA-F4-6809-01A-11R-1839-07	tumor_tissue	6077	129	2591	612	188	205	2806	2855	1712	1101	278	1780	1450	1504	2713	6934	1694	150	1548	434	1059	4081	5636	325	4526	11	14	816	14521	429	4430	2101	217	69	2811	1123	749	1094	5916	778	460	3800	13	302	4456	146	4418	2751
TCGA-AA-A02R-01A-01R-A00A-07	tumor_tissue	2083	0	786	467	325	519	1730	3599	2094	1228	198	1245	2039	985	821	646	1456	539	1404	377	1154	15731	4785	798	2376	1	43	1125	9461	745	4065	4558	264	121	353	1955	835	2671	3109	329	442	3029	35	385	5309	305	6349	5256
TCGA-AA-3667-01A-01R-0905-07	tumor_tissue	8061	87	3047	879	708	216	1355	3206	2599	1928	227	1400	1724	1042	1208	11154	2892	2799	1984	908	498	3993	3751	1138	5267	0	13	1012	6582	603	6532	4582	6	99	2117	588	971	1134	2636	407	488	5708	20	143	6242	273	5150	1260
TCGA-AD-6964-01A-11R-1928-07	tumor_tissue	4944	34	1237	640	156	440	3159	3395	1456	1030	174	1296	1707	1683	2519	4753	1834	201	1438	176	1041	8045	9068	497	7148	13	53	884	12233	890	3553	3255	60	38	1548	589	821	1119	3845	362	321	3481	17	82	4039	197	4687	4763
TCGA-F4-6854-01A-11R-1928-07	tumor_tissue	7791	19	2889	504	363	130	1289	4109	2767	1571	282	1713	3601	1951	1031	12702	3086	384	2231	264	896	4305	4069	481	3458	3	46	1251	14814	635	7625	3314	150	80	2735	737	838	900	3199	277	586	2378	15	140	5045	258	5327	1920
TCGA-G4-6311-01A-11R-1723-07	tumor_tissue	4739	0	2578	602	719	343	1465	3928	2600	1995	331	1723	3202	1846	454	8640	2267	631	2072	273	675	3388	4056	401	8184	1	94	807	13915	878	4229	2782	82	185	1504	1118	762	1178	3998	599	378	2057	9	80	4648	287	5920	2186
TCGA-DM-A0XD-01A-12R-A155-07	tumor_tissue	7172	56	2425	420	418	87	673	4412	1699	1102	355	1120	4659	1060	1156	5273	1936	207	1313	545	867	3412	4231	547	5075	6	50	1276	12866	1099	6906	2818	8	62	2969	81	1199	1348	2541	943	578	2312	34	29	4931	184	6432	1690
TCGA-AA-A00U-01A-01R-A002-07	tumor_tissue	5340	11	1497	576	592	138	611	3239	1984	1827	373	1712	1652	1239	1262	7240	1758	438	1495	439	1063	3463	5977	596	4389	4	16	1260	10226	922	7904	2144	688	80	2652	1435	811	1410	2442	311	530	2412	23	127	4204	132	5612	2618
TCGA-NH-A5IV-01A-42R-A37K-07	tumor_tissue	3246	36	724	691	326	419	771	3303	1958	894	462	1643	1442	1282	3370	3365	1695	295	1504	381	863	4097	4999	356	3513	4	58	900	10267	484	1028	2590	722	6	1615	2021	684	712	3546	199	567	3669	34	44	3491	528	4445	4567
TCGA-A6-6781-01A-22R-1928-07	tumor_tissue	1020	1	1131	537	117	489	6212	2640	806	1210	402	2817	1339	1295	1770	8	1994	208	1134	182	1449	5243	12044	598	5640	0	137	1031	13474	777	2602	2614	46	53	2829	1118	1036	956	3478	1248	262	2661	22	443	3859	207	3170	6951
TCGA-AD-6895-01A-11R-1928-07	tumor_tissue	744	0	1266	622	304	234	1858	3055	2674	1224	737	2329	1768	1245	1413	1553	1674	465	1709	441	1027	9143	7674	776	2205	3	30	1460	15024	965	602	1887	23	69	2417	793	1581	2874	4074	1089	404	2871	61	198	3711	105	4611	3465
TCGA-AA-3693-01A-01R-0905-07	tumor_tissue	8512	27	3763	681	386	108	550	2657	1738	1497	471	1819	1436	2487	2132	10281	2284	220	1876	370	1262	1665	9823	209	9507	2	10	788	12889	1486	23146	2623	176	20	4887	1692	515	1044	2150	292	536	2882	46	47	9762	267	5544	806
TCGA-A6-6650-01A-11R-1774-07	tumor_tissue	5813	58	2507	552	549	111	382	4428	2347	1289	694	2762	1990	1633	1959	11004	2364	790	2398	577	925	2874	5981	320	11763	6	69	893	15929	740	8512	3162	19	16	2472	183	656	1038	3301	240	471	1856	33	34	6643	285	5398	1236
TCGA-A6-5656-01A-21R-1839-07	tumor_tissue	11882	111	3459	596	439	144	314	3974	2026	1497	466	1784	3743	1619	1001	10369	2381	419	2844	499	458	3078	5947	338	8005	0	20	810	10937	669	12298	2862	10	22	2849	320	869	1333	5200	337	615	4145	48	33	6081	410	6358	1006
TCGA-DM-A28K-01A-21R-A32Y-07	tumor_tissue	1938	0	1083	834	572	79	332	3421	2087	2163	439	1220	1794	1338	3291	413	1684	225	1604	301	919	2890	4408	439	5309	0	7	1144	12190	723	3452	1557	96	272	2904	843	1024	1093	2552	393	532	3034	69	310	5318	116	4549	1603
TCGA-AA-3517-01A-01R-0821-07	tumor_tissue	5256	68	3435	757	547	150	1203	3216	2137	2082	103	810	1943	1467	1503	5097	1801	372	2452	811	730	3147	6005	364	4490	2	38	771	11240	646	10742	2508	27	95	3072	304	1321	1923	4250	462	550	4634	30	53	4861	280	4091	1630
TCGA-A6-5662-01A-01R-1653-07	tumor_tissue	4905	23	4295	660	269	77	564	3260	1835	2307	325	1360	2067	2173	3064	1348	1440	308	2049	310	1051	2625	9555	305	3918	7	26	578	14848	1215	6793	3602	30	140	3414	1112	602	500	3317	257	594	2755	22	154	4408	266	4627	1156
TCGA-AA-A01T-01A-21R-A16W-07	tumor_tissue	21395	858	2966	1034	494	39	891	5708	2261	1558	1122	2015	5182	1486	990	10505	2853	1455	2975	914	565	3332	4393	580	12565	7	0	1624	5802	727	2645	1631	27	69	3767	415	638	2148	3004	221	810	3450	14	28	8077	101	6005	631
TCGA-AD-6899-01A-11R-1928-07	tumor_tissue	7221	28	1744	558	275	253	2241	1978	1669	978	270	2128	5935	1305	1939	5780	1851	374	1722	214	942	4788	9153	159	13685	0	74	1080	13288	734	5912	3505	45	108	3323	465	1025	1304	4758	332	487	3465	6	43	3720	257	3845	3367
TCGA-AZ-4323-01A-21R-1839-07	tumor_tissue	1351	0	2152	415	223	389	3111	1683	1054	1259	168	1304	1994	699	1916	234	1900	34	1557	457	423	4494	7611	86	4155	3	24	1469	10281	737	4048	5048	85	892	1576	1176	1080	728	5389	896	349	4006	12	596	6029	409	3856	5659
TCGA-AA-A01R-01A-21R-A083-07	tumor_tissue	3135	9	1047	1106	898	335	1653	4500	2456	1360	273	738	2419	994	1511	1702	2238	1067	1719	630	547	12795	4569	614	2399	315	18	1547	7302	724	4727	3082	206	72	2431	1404	810	2782	3010	1005	586	3778	13	59	4871	175	5330	3286
TCGA-A6-6782-01A-11R-1839-07	tumor_tissue	7632	33	1683	495	310	330	3003	2849	2130	984	454	1857	3048	1582	2983	13038	2120	538	1949	339	964	4400	7688	287	5072	5	26	849	13062	756	8102	3361	838	115	3538	1028	618	934	4184	818	476	3001	24	225	4297	247	4567	3672
TCGA-NH-A50V-01A-11R-A28H-07	tumor_tissue	4766	3	1609	616	176	183	1263	2309	1332	1381	457	2683	1541	1928	724	14782	1824	171	1729	310	1104	5045	3761	478	4941	1	103	908	8226	686	2543	2778	731	78	3573	1214	783	1590	6272	393	699	5377	19	73	3494	150	2357	2538
TCGA-AA-A02K-01A-03R-A32Y-07	tumor_tissue	8943	273	1782	913	514	188	294	3831	2032	1287	641	1088	1966	1454	491	16424	2094	406	2069	628	933	2745	6878	182	3486	27	16	1063	32523	550	15497	3588	6	14	422	1730	784	942	4307	192	750	2431	9	38	6724	427	8184	955
TCGA-NH-A8F8-01A-72R-A41B-07	tumor_tissue	5015	14	3712	702	335	184	861	3114	2690	1864	209	1207	2248	1745	827	8310	1978	361	2106	511	744	2733	3865	220	5687	8	50	773	13658	1134	976	3018	46	127	3178	353	1072	1018	4357	395	646	2489	40	96	3105	269	4792	1943
TCGA-5M-AATA-01A-31R-A41B-07	tumor_tissue	5488	12	2381	610	417	119	693	2981	1762	1242	310	1473	1661	866	2883	3201	1775	283	1869	349	643	3878	3317	350	2960	2	60	1628	11705	800	6308	3021	70	30	2658	690	1252	1624	4928	766	703	3605	11	193	3769	312	5843	2917
TCGA-A6-5661-01A-01R-1653-07	tumor_tissue	1440	8	1282	446	406	157	579	3518	2271	1064	557	1388	1751	1404	407	5446	1444	630	1469	241	1204	4934	8813	801	5392	1	47	1067	18596	861	1692	2463	469	193	2056	1115	781	2167	3120	1775	432	1507	16	562	3686	226	5162	1715
TCGA-CM-5861-01A-01R-1653-07	tumor_tissue	2287	0	863	918	518	110	803	3806	1166	1655	434	1988	1577	2246	1322	709	1498	303	1353	198	872	4104	6537	800	4090	1	20	859	10505	701	5578	2448	103	50	4439	1482	796	1284	2394	1666	342	1449	135	1430	4766	271	5182	2240
TCGA-G4-6297-01A-11R-1723-07	tumor_tissue	5973	35	2830	628	472	326	3307	3098	2069	2225	263	1423	2506	2089	1044	8267	2107	461	1868	341	678	3517	11608	323	7510	5	115	1017	13685	636	3701	3024	47	49	2502	514	847	760	3643	640	390	2003	24	162	3680	346	4198	3131
TCGA-F4-6808-01A-11R-1839-07	tumor_tissue	9899	29	4337	483	370	53	560	4276	2572	1416	388	1185	4748	1446	693	12408	2346	172	2538	347	1435	1864	10226	234	8923	9	79	1289	15497	770	21313	3271	225	106	3864	646	1160	1007	2879	567	716	2133	62	49	7813	301	7821	684
TCGA-F4-6459-01A-11R-1774-07	tumor_tissue	4944	171	2082	784	401	188	1341	2573	1874	1902	346	1329	1189	1386	992	3055	1844	538	1685	281	652	2560	10046	343	10429	6	36	1187	13186	606	13038	3286	82	95	2884	1875	601	494	2987	650	431	2130	17	149	4042	257	3925	2766
TCGA-AA-3837-01A-01R-0905-07	tumor_tissue	7106	54	1088	586	227	93	1145	2971	2211	1017	226	1286	4469	1476	998	10129	2559	1045	1257	388	1078	2750	9319	402	8872	6	73	1008	8594	947	8404	3345	1863	91	2361	1437	1045	1355	2747	324	511	2751	27	68	4826	334	6517	1232
TCGA-AA-A00L-01A-01R-A002-07	tumor_tissue	9153	1	1751	627	451	51	425	4389	3011	1206	427	1605	3526	1825	2682	13742	1980	485	1358	374	877	3494	6131	607	5153	19	46	1664	15497	1175	12475	2640	1685	51	5012	869	786	1129	3254	554	660	2840	58	16	3465	393	7625	1361
TCGA-A6-2672-01B-03R-2302-07	tumor_tissue	1200	0	319	822	296	701	1239	2199	927	980	392	1550	1081	741	1501	933	2755	103	1495	595	392	6868	2374	421	2963	0	157	1459	18024	752	422	2535	1	161	1270	529	1460	4567	13263	402	415	6683	166	131	1571	845	2766	5888
TCGA-AA-3555-01A-01R-0821-07	tumor_tissue	2095	0	1210	501	354	320	947	3809	1868	2017	346	1203	1376	1221	1253	29	2158	529	1535	219	931	4720	6057	553	5854	0	28	829	11436	899	857	2917	295	108	2617	889	1337	730	2591	331	375	2279	29	943	5866	246	4017	2980
TCGA-AA-A00E-01A-01R-A002-07	tumor_tissue	1449	0	1372	572	323	587	1159	7639	955	1613	394	2067	1659	1766	625	2304	1875	881	1775	173	1099	7112	8361	340	2180	7	20	920	15929	980	3505	2946	269	36	2068	1888	986	1012	2368	210	426	2347	38	2092	3758	324	5170	3096
TCGA-AA-3544-01A-01R-1873-07	tumor_tissue	5935	20	2414	409	368	350	2185	4778	3007	683	256	884	1723	1025	2058	5504	1200	274	1591	175	1190	6643	12066	850	13527	0	10	1127	8706	1180	27853	2959	38	147	2937	824	1050	2564	2447	625	685	1968	11	36	7710	116	5346	1800
TCGA-A6-2685-01A-01R-1410-07	tumor_tissue	7873	128	1321	544	182	438	4193	4490	1765	995	306	2338	2281	1483	1092	9979	1822	1029	1750	395	779	5784	5459	343	4820	8	50	1041	7483	973	5080	3089	163	49	2565	114	587	1111	3515	745	297	2651	17	135	6119	100	5203	2762
TCGA-D5-6532-01A-11R-1723-07	tumor_tissue	9848	17	3283	631	572	106	438	3252	1610	1039	542	2867	4168	1543	1961	11822	1553	582	1652	350	1010	4369	13396	206	4333	1	31	913	23747	1116	8302	3680	28	37	2600	438	833	760	2667	297	550	1696	53	20	3730	477	8706	912
TCGA-A6-6781-01B-06R-A277-07	tumor_tissue	509	0	371	206	131	1730	2401	687	641	1100	506	1352	832	1131	2071	5	2285	7	1263	88	63	878	11020	699	1643	0	492	694	20674	549	2581	2087	70	596	1614	637	733	1302	11172	2450	306	3034	72	989	1133	657	1130	8774
TCGA-AA-3520-01A-01R-0821-07	tumor_tissue	4710	10	1416	666	499	265	2277	3266	1829	1609	501	2054	1657	1718	2314	5223	1808	422	1194	226	2056	4848	9762	575	9507	1	67	789	9675	977	7674	2833	638	60	2055	957	538	1446	2574	418	466	2166	10	61	5723	141	3809	2046
TCGA-CM-5348-01A-21R-1723-07	tumor_tissue	841	0	1109	755	165	913	2003	2281	1565	1586	348	1902	777	1351	411	5279	5776	877	5744	163	557	2564	4611	272	6724	11	32	1783	15535	818	13685	2432	69	42	6761	539	633	1793	5005	546	319	2592	17	125	4976	351	3271	3283
TCGA-AA-3678-01A-01R-0905-07	tumor_tissue	8872	36	2759	1008	539	217	1025	3224	1516	1564	199	1228	1400	1612	746	5282	1761	456	1477	309	835	4024	6862	635	9861	1	9	656	14182	1248	10226	2351	24	30	1347	311	901	2374	2961	1008	495	2541	18	27	3933	228	5072	2222
TCGA-G4-6317-01A-11R-1723-07	tumor_tissue	11492	39	3622	459	382	15	215	3778	2783	1869	385	1335	3988	1466	1175	19142	2668	483	2534	349	1251	4846	9913	650	5037	0	27	1415	10788	1199	9036	1794	246	15	4162	1032	729	775	2427	157	628	2838	25	27	9319	447	18192	399
TCGA-AA-A02H-01A-01R-A089-07	tumor_tissue	9507	21	3181	586	392	89	952	2613	2113	1315	263	1045	2615	930	1108	5584	2302	419	2659	547	1050	2019	11862	472	8209	0	100	955	10169	535	9438	2403	10	33	3942	744	593	971	3517	275	430	1919	15	79	5340	290	3779	1205
TCGA-G4-6314-01A-11R-1723-07	tumor_tissue	6349	20	1559	474	360	168	2296	2419	1718	1388	182	1142	2412	1819	1566	3696	2699	483	1796	361	959	3162	13368	502	2469	11	58	785	13633	1163	3082	2560	1272	158	1991	258	584	429	2751	649	315	3199	17	89	4994	248	5072	3293
TCGA-A6-2674-01B-04R-A277-07	tumor_tissue	1559	0	415	744	655	2997	1474	696	1801	1834	159	1110	1090	1365	2417	569	2063	6	1341	129	103	1202	2707	528	3757	3	77	1111	12656	455	4578	1765	3	88	1976	455	1169	1083	15460	1726	275	4008	215	276	1084	647	1115	11223
TCGA-AA-A02W-01A-01R-A00A-07	tumor_tissue	10198	26	2190	418	350	146	489	3506	2435	1460	273	1092	3366	1296	1560	2252	1947	271	2105	533	808	2284	8650	212	7315	1	18	980	9036	759	10325	2125	8	53	2892	1392	853	587	2904	528	494	2529	43	307	5850	300	5791	1142
TCGA-AA-3947-01A-01R-1022-07	tumor_tissue	4530	8	1570	776	459	970	664	1723	1626	1198	400	1319	1447	2527	1477	3996	1496	52	1362	372	610	3399	7703	439	1185	4	5	297	14954	2834	2515	2606	1302	219	2985	482	547	1259	2043	417	570	1919	21	169	7503	469	6021	1199
TCGA-AA-3852-01A-01R-0905-07	tumor_tissue	3862	6	947	613	332	190	1017	4950	1746	794	296	1422	1487	1241	2549	7142	2312	637	1737	370	866	3666	6543	464	9388	0	82	1246	8706	953	14182	4004	120	62	3667	345	985	1244	2298	413	314	2196	22	455	7089	195	5240	2480
TCGA-AA-3655-01A-02R-1723-07	tumor_tissue	4229	4	1092	629	344	163	824	1759	1526	1086	492	1749	3188	1924	539	20523	3542	729	1878	245	1097	6394	3523	836	9687	4	46	931	14622	891	7912	3850	4	58	3513	893	720	1743	2852	209	317	2366	20	38	6917	455	5623	1649
TCGA-AA-3984-01A-02R-1022-07	tumor_tissue	9015	223	1993	482	585	282	1008	4511	1617	1212	357	1269	3223	1808	1218	4458	1787	245	1310	421	1127	4379	1976	584	2575	14	33	625	10005	822	10155	3602	20	212	1033	288	509	2547	3321	633	541	1732	30	122	4042	290	5866	1823
TCGA-AA-A00K-01A-02R-A002-07	tumor_tissue	8687	51	1513	548	391	129	614	3316	1799	1012	468	1612	3141	1049	2456	6029	1581	882	1208	446	681	2889	4439	510	7148	3	26	775	9711	798	6777	3204	11	11	1894	318	779	2214	2672	634	507	2602	41	158	3817	212	5498	3020
TCGA-AA-3506-01A-01R-1410-07	tumor_tissue	5881	91	1061	733	312	198	1527	4646	2085	1173	275	1650	2181	878	962	6658	2048	1366	1528	534	731	5061	8745	1006	11744	3	47	1128	13799	1374	3479	4433	26	30	2352	94	1040	1403	2342	730	393	2381	12	393	5691	715	7761	1544
TCGA-AD-6888-01A-11R-1928-07	tumor_tissue	6073	119	3820	644	508	33	183	3004	1911	1369	362	1269	3560	1088	841	8005	1806	831	1953	292	1276	3867	12086	355	7618	7	16	1719	31683	1101	9848	2430	169	7	3158	817	1179	1907	3012	672	652	2440	59	23	7166	297	9699	4477
TCGA-CA-6718-01A-11R-1839-07	tumor_tissue	1900	0	1217	512	442	443	3415	4242	1859	898	455	2461	1921	1373	4253	409	2139	316	1319	155	614	15097	4011	580	99	6	34	1048	14685	925	1038	4309	23	292	1151	782	1507	1165	5343	437	541	1612	20	54	3888	153	4673	2699
TCGA-AY-6196-01A-11R-1723-07	tumor_tissue	1186	861	1241	884	208	1134	5521	1893	1553	1237	160	2020	1283	1245	2119	5	2058	62	1391	144	773	8529	10310	564	2145	7	55	841	11943	769	4839	2490	37	803	1458	88	922	1632	7228	1840	350	3477	11	602	3625	170	2594	11154
TCGA-F4-6805-01A-11R-1839-07	tumor_tissue	2898	1	1476	459	247	406	2539	2677	1829	1436	363	1994	1862	1323	1296	7517	2068	239	1642	339	572	5349	6399	476	3692	3	93	612	15968	849	5045	3113	106	152	1587	886	691	1036	3688	843	253	2256	13	159	4088	127	4727	4151
TCGA-D5-7000-01A-11R-A32Z-07	tumor_tissue	4387	16	1414	475	324	290	1010	3131	1826	1146	331	1747	2845	1305	962	11454	2792	625	2156	481	617	5113	6005	456	9544	0	45	1047	13944	669	7002	3558	61	140	2206	430	875	1436	3670	436	392	2564	49	387	4708	393	4632	4046
TCGA-QG-A5Z1-01A-11R-A28H-07	tumor_tissue	6489	51	2315	481	317	128	856	2966	2274	1936	275	2022	1479	2458	2894	5465	2591	726	2461	353	891	2985	5191	250	6212	5	58	1247	15423	685	6986	4526	47	59	3506	1558	519	946	4184	248	450	3230	22	44	4343	460	4037	1350
TCGA-AZ-5403-01A-01R-1653-07	tumor_tissue	11648	35	3502	465	381	215	1349	3949	1828	1547	285	1130	2167	1965	906	8503	2141	458	2157	181	1366	3688	10019	386	8923	3	42	775	9926	1393	13263	2929	66	31	3197	939	449	878	2300	631	519	1699	16	74	9365	152	6017	1153
TCGA-AA-A01X-01A-21R-A083-07	tumor_tissue	6719	2	1193	1908	834	50	1054	3103	1905	1247	225	2259	2555	1935	2357	7417	1271	888	2414	316	581	2595	3463	735	10295	2	15	1285	10384	709	8754	3575	68	15	2822	359	1399	1384	3512	388	570	3479	22	94	4451	346	5089	3553
TCGA-AA-A029-01A-01R-A00A-07	tumor_tissue	3279	70	1510	646	424	70	477	4048	3330	1050	483	1736	1766	1080	888	8594	2149	1057	2238	314	1198	3341	6986	674	16785	0	11	1759	8494	902	7228	2489	11	71	1569	1878	1262	2007	3089	989	550	2109	76	600	4812	357	5744	968
TCGA-AA-3831-01A-01R-0905-07	tumor_tissue	10475	200	1216	846	576	144	822	3631	1093	917	435	1623	1270	1758	2903	6499	1810	417	1358	371	948	3488	6029	478	8594	0	33	662	8923	1161	4359	2078	47	27	1674	1085	387	1669	2665	429	536	2050	33	21	5252	264	5954	1589
TCGA-A6-A565-01A-31R-A28H-07	tumor_tissue	2285	4	774	537	193	402	1812	2421	1418	1088	446	1273	1114	1685	1963	2934	2095	184	1813	241	644	3303	3685	597	19875	2	23	795	14331	909	7889	2428	56	35	2621	433	653	2241	7315	637	348	4634	22	135	3720	199	2976	5191
TCGA-5M-AAT6-01A-11R-A41B-07	tumor_tissue	1333	2	1234	414	323	342	6857	2440	2707	915	350	1941	2295	666	1057	2851	1488	63	1379	305	849	6582	5243	355	40	16	39	852	12066	851	1640	3168	298	110	1663	685	872	2908	3972	630	546	3080	17	313	4323	194	7234	4261
TCGA-AA-3715-01A-01R-0905-07	tumor_tissue	1730	14	750	915	964	629	4526	2474	1616	1672	244	1473	1572	771	1148	391	1794	1014	1331	722	568	8962	3323	3815	626	6	60	912	6814	739	1291	7315	29	75	706	636	1412	828	2930	657	462	3652	29	549	3988	250	3886	3998
TCGA-AZ-5407-01A-01R-1723-07	tumor_tissue	4687	68	1335	567	357	113	540	3306	1764	1544	379	1593	1698	1808	666	14521	2736	326	2271	281	1257	3187	5159	553	10757	0	11	951	10644	1115	11492	3397	259	32	4611	817	565	1480	2223	579	412	1860	32	52	9110	357	6803	1186
TCGA-D5-6535-01A-11R-1723-07	tumor_tissue	3695	46	1602	793	516	205	1272	2049	1495	2073	233	1245	2371	3497	944	8983	2434	549	2155	217	799	3916	2443	558	11922	0	31	768	15277	959	3374	2227	31	36	3083	219	838	1958	4404	395	469	1547	9	35	3825	308	5605	2552
TCGA-AA-3489-01A-21R-1839-07	tumor_tissue	2623	146	2005	541	278	1094	4564	2263	1506	1348	164	949	1534	1479	1675	12840	2562	440	1908	222	597	3602	11310	145	4521	22	56	692	15277	670	10757	3766	50	143	2713	993	930	1169	5408	763	337	3797	18	230	4490	148	3761	7653
TCGA-G4-6294-01A-11R-1774-07	tumor_tissue	10742	11	2608	569	379	75	461	3743	2793	1657	331	1701	3779	3244	1678	8603	1842	216	1556	261	676	2688	4950	382	4753	0	26	946	14240	707	9308	3167	6	38	7503	1192	601	1011	4327	431	541	3060	43	10	3333	290	4291	821
TCGA-A6-2684-01A-01R-1410-07	tumor_tissue	5321	3	1036	523	615	491	2508	3300	2185	1718	239	2787	3724	1607	2616	7950	1755	1399	1325	408	767	4526	5514	252	1292	1	89	1168	5488	536	2990	5653	73	131	1558	431	833	1418	3161	526	404	4076	6	104	5997	174	3287	2543
TCGA-DM-A285-01A-11R-A16W-07	tumor_tissue	6371	17	3763	298	216	99	715	2879	3936	1167	334	928	3567	1619	1124	5521	2755	329	2808	257	932	2289	4278	106	10953	0	114	1344	16009	1126	9110	3418	47	59	1865	1130	632	1109	2853	239	567	1994	29	31	4941	305	6612	2125
TCGA-D5-6533-01A-11R-1723-07	tumor_tissue	5153	32	2508	777	675	201	822	4756	2916	1536	223	1096	2082	2570	1443	5078	2982	771	1976	344	1033	5346	9196	393	5185	2	26	1154	17015	1090	13685	2648	632	72	2679	1293	643	1618	3621	448	681	1945	29	76	5048	338	7365	2220
TCGA-F4-6463-01A-11R-1723-07	tumor_tissue	7142	16	1246	498	265	128	2087	2234	1920	1554	153	1550	1575	994	3104	6793	1910	209	1321	187	761	3455	9286	447	4287	39	96	830	13658	728	5034	2385	65	149	1999	198	473	692	2578	789	289	2908	12	124	4225	202	4481	3709
TCGA-AD-A5EJ-01A-11R-A28H-07	tumor_tissue	1425	3	1217	508	323	317	779	5659	1710	1508	368	1908	1997	1566	1782	1293	1501	571	1183	305	1076	2886	8013	718	2425	0	31	811	15059	869	386	2041	281	104	2417	316	870	1383	3328	1369	481	2874	68	556	4032	79	4861	2222
TCGA-AY-A54L-01A-11R-A28H-07	tumor_tissue	10568	31	3106	425	505	55	175	4351	2527	1091	542	1575	3144	2906	2798	12255	3293	512	3781	282	808	2144	15131	434	14718	5	14	779	11902	631	15024	2753	805	9	2983	738	590	1176	2084	369	419	2786	85	54	8852	213	5680	662
TCGA-A6-6654-01A-21R-1839-07	tumor_tissue	2296	0	2162	565	328	1196	4188	2445	1489	1552	240	1594	1063	1507	1766	6830	2108	367	1631	199	613	5358	7014	222	3078	1	89	1197	14954	1005	7550	4022	112	68	1988	1476	1189	853	6013	681	304	1854	17	137	4208	216	4138	5584
TCGA-F4-6807-01A-11R-1839-07	tumor_tissue	3811	8	1184	453	301	343	3915	3151	1793	1631	266	2627	2009	1889	5119	11020	2147	158	1749	196	813	6499	10835	301	6340	5	75	579	14424	647	10253	3235	917	101	1979	1218	847	1192	4657	760	315	2812	13	289	4351	235	4882	3414
TCGA-AA-3875-01A-01R-0905-07	tumor_tissue	5900	40	3194	668	467	445	1022	2461	1527	1053	284	1504	1219	1398	1084	9926	2111	178	1640	425	940	5981	6308	426	2247	0	10	612	10310	971	3991	2137	139	64	2579	376	494	1353	3348	724	384	2510	50	55	6371	474	10953	1423
TCGA-CK-6747-01A-11R-1839-07	tumor_tissue	7271	211	1031	640	385	127	707	2053	1840	1181	583	1581	1751	1457	2808	8176	1859	1011	1437	240	816	3639	6658	455	8318	0	84	756	15614	721	2587	3202	26	119	2340	654	843	1134	2672	285	380	1362	29	46	3986	232	5133	1590
TCGA-NH-A50T-01A-11R-A28H-07	tumor_tissue	4939	115	3407	734	805	109	370	3769	2323	1526	325	1082	2621	1067	1317	6186	1968	444	2162	429	562	2729	4416	310	3452	5	42	884	10155	649	1307	2918	17	70	2700	2274	738	498	2215	311	922	2844	50	37	5931	420	7378	1316
TCGA-DM-A28C-01A-11R-A32Y-07	tumor_tissue	3544	3	937	947	520	24	285	2617	1733	1581	374	3389	1647	2390	4279	27401	1776	674	1509	288	925	2988	5488	357	4780	0	26	890	10644	538	4923	2989	160	7	3299	1086	739	1007	3242	132	322	3090	10	3	3166	351	5034	717
TCGA-DM-A1D8-01A-11R-A155-07	tumor_tissue	6740	0	2266	597	380	55	385	2930	1881	1065	428	1968	2213	1990	2148	16604	2753	305	2207	316	1049	2284	7813	400	4900	0	24	967	8843	526	19270	1518	293	26	4986	3688	877	892	4785	167	560	4367	51	14	7653	190	3978	585
TCGA-CM-4751-01A-02R-1839-07	tumor_tissue	2992	17	1144	570	274	191	1416	2945	3586	1152	538	1676	1363	1143	1252	5931	2632	583	2040	202	1037	6460	7172	434	8863	4	46	1028	15497	788	4379	2373	35	92	4188	1281	822	2032	4104	1065	363	2951	14	174	8226	192	4398	3069
TCGA-AA-3527-01A-01R-0821-07	tumor_tissue	6221	83	766	754	696	331	2242	2994	2289	2704	393	2300	2112	1075	5726	5912	1267	3579	1191	639	254	5650	2920	1132	4439	106	61	1200	5798	511	1224	4776	42	60	1832	287	703	1048	1957	118	555	4116	15	147	5802	405	4829	3310
TCGA-AA-3979-01A-01R-1022-07	tumor_tissue	9952	77	2824	681	793	113	434	5029	2025	1227	413	1263	1680	3371	922	10295	1864	555	1409	385	1534	5226	1487	852	4509	27	30	933	11052	1758	1479	2325	79	124	1439	1413	885	2066	1481	455	573	981	40	54	5097	139	5904	1151
TCGA-G4-6307-01A-11R-1723-07	tumor_tissue	10429	50	2015	700	349	59	252	3151	1530	1314	415	1627	3014	1136	523	205	2169	392	2581	412	1179	3373	1570	495	3109	4	15	1024	11119	981	2327	1671	13	6	3006	1113	419	892	2202	409	522	2826	94	96	6582	196	7077	894
TCGA-NH-A8F7-01A-11R-A41B-07	tumor_tissue	8716	88	2761	619	325	82	222	2617	2789	1507	406	2440	4074	1674	1555	13111	3040	643	2494	291	736	2748	7769	344	5291	3	9	1068	19875	729	5548	2285	64	35	3438	677	1248	994	4441	277	601	2611	43	36	4607	763	6552	650
TCGA-A6-5659-01B-04R-A277-07	tumor_tissue	9143	19	1376	312	412	120	214	864	1831	1681	209	1658	4593	1872	1547	12656	2256	17	2083	119	151	353	7660	740	1947	6	34	695	18192	479	4595	2216	354	37	2295	832	789	655	5881	529	366	2598	100	41	1832	553	1990	2434
TCGA-CM-5344-01A-21R-1723-07	tumor_tissue	7889	112	2432	312	234	177	1275	4051	1625	1241	280	756	3796	1287	765	9450	1866	192	1228	316	1057	1757	6371	335	5465	12	65	1276	18360	926	2884	2235	44	88	4242	381	638	590	2718	336	627	1908	15	109	4913	329	7234	2094
TCGA-DM-A1D0-01A-11R-A155-07	tumor_tissue	5986	130	2247	664	428	39	470	3234	3769	1359	939	1894	2018	1627	580	5629	1799	244	1469	551	850	2721	5122	349	4102	0	18	966	6735	977	2681	2710	51	13	3008	2126	822	1039	2463	150	601	3572	24	39	5261	341	9626	2284
TCGA-DM-A1D7-01A-11R-A155-07	tumor_tissue	6602	145	2854	511	356	58	382	3187	1511	2542	401	990	1610	1851	681	10445	2071	383	1917	185	1328	4584	15535	388	5551	2	27	815	11744	705	8431	2129	464	21	2587	647	526	1281	3305	210	510	3021	29	14	6772	183	5294	1350
TCGA-AA-3688-01A-01R-0905-07	tumor_tissue	17311	37	3107	760	801	113	679	3225	2051	1153	288	1225	3757	1921	2822	5794	1982	502	1392	105	1509	3353	9992	230	2508	1	15	977	11724	1216	14920	1654	30	29	3535	1495	619	1138	2324	375	528	1895	38	21	6085	264	6622	1032
TCGA-CA-5254-01A-21R-1839-07	tumor_tissue	1115	0	1899	474	218	98	1385	2019	1264	948	259	1101	1902	425	414	4443	1864	294	1469	275	759	3138	3934	745	7302	2	68	680	41929	601	11119	3963	5	20	2513	155	1469	1871	3119	2744	423	1994	36	85	2882	504	6782	1495
TCGA-D5-6926-01A-11R-1928-07	tumor_tissue	6761	14	2530	645	326	401	2981	2865	2690	1694	196	1905	3124	2061	2308	5705	2085	384	2148	450	745	3653	7813	213	5102	0	103	1145	11492	824	4396	2794	32	164	2643	820	901	999	4657	407	464	3805	10	140	3540	265	4120	2771
TCGA-G4-6628-01A-11R-1839-07	tumor_tissue	2300	5	1033	525	405	508	1936	3006	1844	1172	320	2140	1935	912	793	205	1823	363	1108	272	750	9874	6945	236	1399	1	13	1208	14120	795	1104	2688	34	127	2245	2690	1579	3214	4162	410	665	2258	28	128	4188	216	5364	3366
TCGA-D5-6929-01A-31R-1928-07	tumor_tissue	11052	45	2357	574	293	226	1630	4287	4070	2594	290	1492	3473	2024	1598	9377	2433	354	2753	307	906	2493	7997	213	4892	2	79	1330	18901	730	9485	2431	92	33	3445	822	543	983	2957	492	926	2644	43	119	6190	214	5504	1841
TCGA-A6-3807-01A-01R-1022-07	tumor_tissue	7392	99	2332	477	380	373	1166	3790	2091	1253	280	1405	2241	1862	1355	1314	1978	337	1201	657	1028	5877	12610	507	15497	3	73	1161	9774	793	13159	1684	36	18	3840	1605	930	3323	3483	611	864	1857	36	28	4353	190	5958	1288
TCGA-5M-AAT5-01A-21R-A41B-07	tumor_tissue	4659	211	3458	690	676	19	309	3647	2155	1374	284	907	2570	1589	600	9450	1542	577	1556	452	832	2733	4820	600	6203	4	9	982	14003	743	4882	2433	102	5	2716	714	824	1007	2830	200	723	2495	22	234	3983	226	6148	908
TCGA-AA-A00O-01A-02R-A089-07	tumor_tissue	2877	0	2591	640	140	203	2603	2424	1276	2607	309	2672	1301	3745	3675	20746	2452	302	1898	513	843	4414	8512	213	2721	6	59	806	11608	628	8209	2072	34	346	2655	736	1082	1242	4264	701	473	3629	64	178	3412	199	3708	3969
TCGA-G4-6306-01A-11R-1774-07	tumor_tissue	9252	57	3260	418	247	55	224	3063	2617	812	580	1535	2917	381	1460	8234	1599	553	1765	563	971	5127	7036	380	12889	15	0	1122	12817	684	8745	2875	11	102	2060	924	763	1669	2805	334	455	2678	41	4	6451	280	4715	419
TCGA-T9-A92H-01A-11R-A37K-07	tumor_tissue	6381	46	3055	536	435	58	323	3667	2562	1570	576	1424	3056	1317	972	8764	2042	552	1531	436	868	3479	2749	250	5931	0	50	1045	13582	827	1473	2990	16	12	2266	520	605	959	2826	180	777	1962	43	12	5633	263	6286	1008
TCGA-A6-3810-01A-01R-A278-07	tumor_tissue	5446	5	1807	586	377	333	2205	1693	1231	2828	140	1788	1431	2524	3047	7835	2768	321	1733	257	718	3038	5472	338	8151	0	182	1382	11189	847	12587	2597	434	69	5122	584	1005	2034	5701	515	595	2115	28	106	2769	263	3459	3761
TCGA-A6-2672-01A-01R-0826-07	tumor_tissue	4124	0	1162	511	344	555	1738	4908	1427	816	316	1358	1530	1574	1175	592	1952	609	951	334	865	12496	4289	551	4923	0	81	1070	12004	910	1174	3308	30	120	1071	768	1051	3203	3886	276	630	3106	48	63	3829	274	4976	3238
TCGA-AA-A03F-01A-11R-A16W-07	tumor_tissue	2650	148	643	811	348	141	677	4182	1965	1099	690	2220	1575	1100	3546	4604	2219	704	2327	877	1032	3972	6489	1088	14240	0	47	1051	7674	592	3500	2302	87	98	2154	647	1108	2556	3210	481	612	4692	43	177	3349	358	4613	1899
TCGA-D5-5540-01A-01R-1653-07	tumor_tissue	9544	29	4874	665	1237	153	576	3005	1367	2334	262	727	1926	2698	741	1325	1449	235	1728	452	1829	2661	11020	595	4807	0	19	616	8378	2313	15387	3218	19	46	2024	1038	422	651	2245	201	907	2786	26	4	9057	140	6094	445
TCGA-AA-3526-01A-02R-A32Z-07	tumor_tissue	7667	60	4008	583	557	262	1007	2772	1878	1337	138	593	1725	1560	708	7258	1715	349	1172	236	1365	7570	7340	496	3359	0	27	696	11511	1801	6493	3449	56	71	1189	545	734	1750	3222	458	674	1866	22	34	6602	171	6106	1229
TCGA-AA-A01I-01A-02R-A089-07	tumor_tissue	8370	12	1291	541	351	89	506	4780	2424	1283	485	1658	3487	2377	2098	8201	1677	176	1386	320	295	3158	6229	269	5179	0	7	526	15423	813	10102	3408	2502	147	1753	426	935	1536	3601	432	694	2424	25	52	3676	241	5446	1067
TCGA-NH-A6GB-01A-11R-A37K-07	tumor_tissue	5050	8	3495	380	420	369	786	4699	2246	1273	359	1611	2901	812	520	9377	2143	719	2009	516	691	3473	2660	443	3754	27	32	1280	18421	1294	968	2747	7	39	2361	40	1558	2497	3255	524	596	2919	47	36	3663	477	6216	1320
TCGA-AA-A010-01A-01R-A089-07	tumor_tissue	3394	50	1392	774	342	205	929	2442	1356	1605	429	2394	2755	1040	1043	6612	1632	476	1386	497	1258	4416	7071	507	1481	3	0	1133	14090	942	2700	2021	86	32	1287	1002	835	823	2516	315	577	2640	3	145	3521	85	5105	1832
TCGA-G4-6303-01A-11R-1774-07	tumor_tissue	9229	46	2080	968	455	193	1285	2449	1821	1762	306	1499	3071	1646	1458	7674	2165	708	2358	469	648	2888	2205	301	4393	44	37	1098	13554	607	5075	2699	98	138	5687	699	741	810	2868	759	540	3163	10	65	3043	456	5847	2000
TCGA-AA-3811-01A-01R-1022-07	tumor_tissue	2539	0	1334	547	471	167	1382	4210	2737	1253	451	1744	4063	2036	1019	741	1651	756	1602	517	1387	5037	2403	276	5075	117	44	936	10073	857	2309	1951	276	95	2722	1212	1087	691	2400	425	487	2170	37	1708	4675	104	4435	1891
TCGA-CM-5860-01A-01R-1653-07	tumor_tissue	8774	44	3013	346	404	282	2729	3815	2243	1302	249	1020	2517	1236	1385	7958	2484	329	1721	165	1210	5636	8077	388	3979	0	89	1066	11802	942	4535	3264	2252	57	1675	353	421	861	2312	752	453	1309	24	68	6157	170	4602	1962
TCGA-3L-AA1B-01A-11R-A37K-07	tumor_tissue	5970	10	1473	613	281	123	1814	2944	2377	1265	300	1325	3050	1485	857	15059	2953	392	2516	360	590	3418	9473	533	9263	21	52	1154	15651	564	8706	3870	179	25	4133	279	974	937	3605	1127	339	3974	33	345	5352	389	4659	1466
TCGA-CM-6172-01A-11R-1653-07	tumor_tissue	3629	14	1944	593	356	177	1508	2847	2011	1171	266	1314	1824	2149	1695	11154	2778	258	1861	301	565	3490	6997	156	11549	0	78	933	16380	604	9992	1863	120	61	2969	1219	689	1586	4355	560	338	2530	11	71	3933	371	4710	2033
TCGA-AA-3713-01A-21R-1723-07	tumor_tissue	1790	5	790	477	244	363	1074	1796	1327	1461	624	2470	1434	2177	6940	1744	1894	749	1856	387	600	3720	2910	906	13013	2	15	1191	23858	870	1974	1886	69	101	1930	59	1081	2195	4502	283	432	2842	36	57	3278	329	5029	1769
TCGA-D5-5538-01A-01R-1653-07	tumor_tissue	10987	32	2243	631	349	578	1204	2745	1445	1105	431	2005	3201	2391	3170	6803	2189	222	1633	192	828	5449	8352	390	6358	6	32	818	14030	914	12086	4293	22	86	1930	483	728	1175	3323	423	484	2244	16	72	3800	183	4383	2647
TCGA-A6-5664-01A-21R-1839-07	tumor_tissue	2845	3	870	633	292	398	2939	3781	1460	1054	297	1852	1390	1366	1929	9939	1669	232	1239	189	742	3799	10820	597	4492	4	96	756	12233	635	4184	3784	78	59	1784	451	776	1667	4015	1220	210	2182	8	1492	3375	247	3938	5663
TCGA-AA-3529-01A-02R-0821-07	tumor_tissue	7184	25	1345	877	402	153	852	3207	2267	1351	275	1844	1561	1069	1171	3025	2087	604	1929	485	1000	3049	3476	340	8422	0	23	1084	15024	1092	3831	3579	72	46	2696	237	772	1066	2123	531	601	2500	27	564	4418	257	9774	2095
TCGA-A6-6648-01A-11R-1774-07	tumor_tissue	6033	25	2592	503	499	104	597	2816	2548	1758	320	1503	2663	2483	870	7597	2447	316	1728	390	784	2248	3548	240	7178	0	13	797	19206	894	3767	3592	32	92	2013	473	328	1154	2906	237	433	1996	24	22	3602	500	7089	1403
TCGA-AA-3525-01A-02R-0826-07	tumor_tissue	3527	9	1367	702	322	175	744	5687	1509	1040	533	2254	1083	2171	674	2912	1675	482	1448	258	1624	5133	11154	421	3800	23	3	1050	10788	1114	7843	2690	411	130	2624	1129	647	1772	2431	306	353	2043	32	901	5935	205	5389	1787
TCGA-CM-6167-01A-11R-1653-07	tumor_tissue	2667	13	1999	549	183	272	5078	1842	2825	810	229	1541	1720	1382	1933	6703	2835	158	2223	233	906	4037	9519	138	3224	3	61	749	12190	904	3902	2642	216	27	1863	363	946	1021	5194	1895	386	3459	27	356	4435	255	3707	7166
TCGA-G4-6293-01A-11R-1723-07	tumor_tissue	4414	233	1502	661	219	146	940	3426	2281	1116	532	1598	1485	1525	2942	6667	2786	529	1870	196	827	3746	5026	606	9196	8	41	1051	14393	670	8037	2586	19	134	3196	1012	853	2987	3525	442	437	3003	48	7	6340	268	5097	1891
TCGA-AA-3549-01A-02R-0821-07	tumor_tissue	14455	91	2210	597	487	173	1123	4887	2391	987	369	1829	3259	1763	2038	4100	1579	328	1833	510	965	2219	7036	432	4989	2	18	766	8813	805	9639	2865	1952	246	2078	231	1026	2530	2582	669	570	2957	27	123	5504	156	5031	1552
TCGA-A6-6653-01A-11R-1774-07	tumor_tissue	2482	7	723	326	341	190	927	3414	1393	1874	628	1500	1700	2512	898	1793	1603	1027	1077	225	1434	4074	8529	655	3923	0	34	1279	19019	684	5010	3174	476	494	1447	1556	1037	3229	2581	755	328	1113	23	187	4065	280	3956	2754
TCGA-AD-6901-01A-11R-1928-07	tumor_tissue	3769	163	1843	486	188	223	4039	2899	2035	1774	182	1440	2927	1639	1315	8822	1677	233	1702	227	674	4713	9365	166	2206	0	16	1140	11004	573	8659	2771	23	100	4639	1043	935	1056	5075	396	610	6404	10	126	4545	146	3154	3203
TCGA-A6-2675-01A-02R-1723-07	tumor_tissue	8953	59	1605	539	217	384	2495	3558	1986	1532	359	1808	2481	1706	1213	13111	2561	388	1730	276	718	7042	5989	290	13582	3	58	844	16647	931	7799	3167	72	73	2559	424	685	1439	4144	734	371	2380	11	110	4420	298	5315	2916
TCGA-AA-3821-01A-01R-1022-07	tumor_tissue	2208	16	1183	491	347	222	1006	3390	1093	1207	478	1677	1143	1529	1415	2688	2081	288	1445	489	815	4537	10226	333	7813	0	27	557	13111	795	3865	2614	202	88	2993	194	782	1118	3763	250	509	4643	38	120	3964	316	3931	5408
TCGA-CK-4951-01A-01R-1410-07	tumor_tissue	10537	11	1306	449	306	395	1842	3606	2453	973	471	1504	4065	1776	625	3484	1711	264	943	228	674	12889	8370	982	7372	0	36	679	13448	1169	4490	2464	1068	56	1709	1173	1034	2543	3766	416	376	1721	56	97	4454	205	7556	3044
TCGA-AA-3548-01A-01R-1873-07	tumor_tissue	5636	44	1477	932	699	118	1150	6543	2155	1079	453	1910	1928	1695	1282	3445	1405	324	1753	257	1964	5977	11119	607	12749	0	14	833	9810	1392	15097	2591	281	27	3169	1442	397	1240	2247	283	609	2405	5	6	6537	194	6106	860
TCGA-A6-5665-01B-03R-2302-07	tumor_tissue	773	3	658	515	288	633	1241	1459	984	1065	651	2438	1931	837	1008	1612	2578	39	2007	231	299	2459	2489	753	2578	3	50	678	22174	914	1282	2106	8	371	3362	909	1425	2636	11310	1432	443	3938	78	912	1582	621	2608	4997
TCGA-CM-4743-01A-01R-1723-07	tumor_tissue	2032	0	1729	424	273	280	2374	3363	1848	1180	519	1302	1223	1374	857	1660	1663	168	1174	393	1685	4984	7604	4287	1582	7	4	568	14003	1361	1357	1363	94	319	2330	1475	650	4297	3958	4268	558	2899	47	477	6798	172	4303	1437
TCGA-AA-3994-01A-01R-1113-07	tumor_tissue	2312	2	1133	887	283	159	695	3976	1560	1107	518	1801	1220	1866	758	3683	1919	695	1461	205	1133	3105	9036	761	3883	0	15	1025	28003	1373	5524	3151	50	44	2549	1310	859	1007	1754	473	423	2071	2	54	7806	211	5188	2007
TCGA-A6-5667-01A-21R-1723-07	tumor_tissue	11329	260	4065	545	540	158	651	2903	2447	1415	236	1225	4812	1360	819	6013	3292	1005	3274	234	897	2642	2929	296	7196	3	52	1156	12149	829	4353	2912	45	97	2479	1011	598	743	2946	654	620	1431	30	37	5694	377	6119	1948
TCGA-DM-A0XF-01A-11R-A155-07	tumor_tissue	6025	15	4549	573	567	108	685	3372	2393	1134	456	1899	2091	1571	344	4242	1751	89	1897	446	946	5105	3834	480	4042	9	65	1651	18777	873	3491	2143	6	9	3324	1358	786	1117	2677	1827	604	2066	37	24	5636	153	6557	1057
TCGA-AA-3681-01A-01R-0905-07	tumor_tissue	3244	12	1674	549	356	229	801	2433	1993	950	434	1123	2725	1304	1232	5548	2186	1061	1402	427	1008	4321	5491	680	7290	5	7	1222	12255	894	11223	3192	47	76	2878	495	1016	2643	2985	345	385	2502	29	106	5961	188	4227	3321
TCGA-D5-6922-01A-11R-1928-07	tumor_tissue	7667	17	1563	718	451	188	1660	2948	2633	2329	323	1593	1889	1409	1563	9342	2908	762	2298	332	622	4060	4166	274	6493	2	76	967	17113	800	7277	2899	77	48	1717	1532	750	927	3479	320	436	3330	16	90	4418	380	5650	2175
TCGA-A6-6780-01A-11R-1839-07	tumor_tissue	3265	16	1425	696	416	694	1113	3751	1597	1198	457	988	2066	1472	888	6418	1400	700	1424	602	1380	8069	3667	336	3580	6	5	814	12169	831	1226	4637	26	13	1740	596	867	1048	2982	211	593	3014	32	27	4098	216	6077	2269
TCGA-A6-5665-01A-01R-1653-07	tumor_tissue	1385	5	1548	591	459	200	353	2607	1362	1113	494	2161	1955	1569	351	2900	1642	288	1394	263	1309	3942	6165	1102	4331	1	13	532	13857	874	1662	2695	147	64	1926	909	934	1575	2869	195	633	2141	48	345	5491	260	5737	1451
TCGA-AA-A02J-01A-01R-A00A-07	tumor_tissue	17757	107	2158	554	611	53	281	3509	2281	1461	229	928	3819	1526	1361	10742	2433	925	2466	407	753	2963	5802	735	11346	7	21	1285	7517	728	4345	1883	326	35	2634	423	830	709	2106	281	428	2442	21	7	8439	243	5684	4618
TCGA-D5-6540-01A-11R-1723-07	tumor_tissue	1050	0	1126	611	421	326	12276	4156	907	1112	275	1474	1578	1208	793	1030	1727	400	1509	343	893	3083	5981	1053	4792	3	22	719	11686	944	1944	2938	11	185	2736	618	1021	2004	3621	1187	409	3124	55	1293	4051	212	4307	3351
TCGA-AA-3866-01A-01R-1022-07	tumor_tissue	12255	108	2092	644	521	964	1719	3693	1941	1293	302	1232	1973	2840	1015	5501	1897	512	1302	196	999	6830	5108	613	5561	0	29	843	15168	1116	10757	3078	36	120	1855	599	541	1547	3514	462	354	1726	20	76	4965	181	5650	3464
TCGA-G4-6304-01A-11R-1928-07	tumor_tissue	4950	104	1498	778	282	189	256	3705	1767	920	447	2392	2379	1478	1168	6017	1442	300	1355	496	1493	6878	3814	405	2557	22	0	1030	10183	690	656	2355	74	27	2072	1164	750	794	1878	116	547	3447	45	22	4412	441	5993	662
TCGA-A6-6652-01A-11R-1774-07	tumor_tissue	2937	1	1926	1009	568	115	370	2949	1466	1511	379	2011	1398	1996	2069	10354	2751	579	3215	441	711	2378	4345	722	8396	0	34	856	15131	863	11882	2260	21	63	5456	1165	1182	1329	5276	1436	716	3271	33	224	4111	606	5153	854
TCGA-QG-A5YX-01A-11R-A28H-07	tumor_tissue	7321	46	1531	665	404	119	314	2610	2727	1229	509	1360	2416	1557	837	4613	1793	363	1384	449	1165	3061	5827	261	13502	12	12	747	20297	1274	3876	2517	247	35	2112	532	872	2381	4426	741	659	2585	85	22	4295	481	6922	692
TCGA-AA-A01G-01A-01R-A002-07	tumor_tissue	5318	35	2101	547	410	114	409	2903	2440	1391	359	1934	2394	1061	743	8193	1927	447	1523	575	953	3793	8793	455	5741	0	14	839	17757	1011	1854	3669	11	101	1894	702	724	1100	2094	286	429	2190	16	145	3452	342	7208	1035
TCGA-AA-3680-01A-01R-0905-07	tumor_tissue	5835	39	1007	836	301	118	1052	3141	2231	1103	335	1805	1394	2179	1659	10709	2763	282	2248	399	1055	3165	8005	897	36031	6	10	851	13633	1103	10660	4065	294	29	4882	720	777	1520	2795	724	308	2155	17	33	4507	364	4349	1666
TCGA-A6-2674-01A-02R-A278-07	tumor_tissue	2878	0	1433	774	436	2671	3682	1670	1689	2111	153	1308	1594	1265	3105	290	2272	353	1780	271	327	3172	5097	331	11037	2	162	1299	9485	696	6547	3626	17	26	3307	253	1352	987	7674	1060	423	2771	28	422	2578	152	3072	6745
TCGA-AA-3949-01A-01R-1022-07	tumor_tissue	4433	12	1808	535	250	842	1615	3456	1300	1208	286	914	1419	1712	775	503	1477	200	1133	148	1059	6793	6708	1032	1684	25	2	501	11842	1692	3260	3190	91	69	2503	215	703	1506	2742	629	422	1580	41	131	7160	95	6029	3007
TCGA-CM-6675-01A-11R-1839-07	tumor_tissue	3785	1	1505	687	458	105	1259	2178	2541	1959	863	1603	1700	2239	1459	6945	1907	504	1969	368	1061	2533	3947	489	7077	1	57	709	24303	1536	668	4329	19	253	1505	216	1267	1398	3260	523	523	1298	12	19	3938	471	4689	4375
TCGA-AA-3975-01A-01R-1022-07	tumor_tissue	13038	32	1811	687	385	130	1139	3676	2148	1287	378	1474	2914	1281	2068	8631	2007	302	1998	524	966	3316	10142	466	11862	2	31	747	8687	857	14424	2480	1196	71	3332	215	1002	1276	3270	377	576	3782	16	70	5592	233	6385	1750
TCGA-AA-A03J-01A-21R-A16W-07	tumor_tissue	7556	4	2638	757	561	188	1443	4627	2776	1437	300	1621	2485	1306	682	7118	1801	431	2052	673	480	6673	4564	913	8716	11	44	1454	9711	679	7927	2435	50	29	1818	363	866	1447	3442	143	417	3872	17	34	4195	232	5862	1784
TCGA-RU-A8FL-01A-11R-A37K-07	tumor_tissue	9532	49	2449	804	466	59	152	5762	2248	1121	689	2205	2046	1592	2802	8352	2003	388	2436	429	1118	4991	1996	610	1482	9	6	1013	10537	814	2051	1579	12	12	3888	1653	1210	986	3257	134	812	2591	31	6	5667	591	12386	2063
TCGA-AA-3872-01A-01R-1022-07	tumor_tissue	4558	13	1840	693	451	235	2781	4618	3440	1531	331	1404	2099	579	1504	1758	2398	558	1951	230	906	4301	11172	289	9965	9	17	1259	9089	1141	13771	2588	275	114	1976	607	962	1399	3017	678	304	1967	27	202	7754	125	4519	3337
TCGA-AZ-4616-01A-21R-1839-07	tumor_tissue	3828	0	2112	316	265	170	783	4034	2785	1714	278	700	3761	1216	963	4111	1526	133	1290	237	894	3731	5203	563	3853	4	13	1049	10115	738	1398	2701	55	61	1682	578	1163	1742	4367	1424	966	1294	23	140	5726	65	7761	1501
TCGA-QG-A5YV-01A-11R-A28H-07	tumor_tissue	6286	162	2565	749	685	88	439	4439	1839	1640	344	1130	1931	1579	2212	7444	1662	368	1857	387	968	2550	7334	518	4950	3	25	735	9926	606	7411	2736	36	12	3324	1137	505	988	3184	223	521	2747	24	27	5188	195	4305	690
TCGA-CM-6164-01A-11R-1653-07	tumor_tissue	10295	64	3548	417	361	153	915	3672	1886	1487	343	1383	4283	1401	1596	16785	2557	430	1918	205	896	3272	7234	479	5430	0	29	854	13771	685	6708	2723	42	64	2657	2502	792	878	3988	360	577	2415	44	74	5554	373	5927	1418
TCGA-DM-A1HB-01A-21R-A180-07	tumor_tissue	1755	0	1592	582	331	158	454	4430	1953	1200	365	1590	1847	1794	1081	2272	1517	452	1364	318	696	3356	7703	982	6250	0	13	1409	13527	931	1091	2115	83	113	2652	265	1058	1725	3283	1436	474	1884	50	562	4202	235	4802	5854
TCGA-4N-A93T-01A-11R-A37K-07	tumor_tissue	7208	72	2298	898	264	52	282	3936	2505	1739	448	1026	1873	2025	625	13658	2217	331	2226	608	1067	1663	10773	190	12702	2	10	1159	13828	832	9899	2340	131	10	6698	1624	805	1421	3755	114	834	6673	43	16	5417	381	4968	1269
TCGA-AU-3779-01A-01R-1723-07	tumor_tissue	11922	228	3354	773	433	342	896	4780	1909	1433	233	1117	2613	2068	991	2876	1648	267	1144	284	1061	4321	9286	637	4944	0	65	1245	13884	1153	8973	3725	1593	77	4301	974	517	1390	4149	699	647	2027	40	82	3576	314	7517	1630
TCGA-AA-A01Z-01A-11R-A083-07	tumor_tissue	8250	0	1394	530	367	30	438	4232	2527	1095	372	2517	3875	1118	1377	10568	1654	872	1637	341	1143	4483	1388	465	3942	0	62	1405	4426	367	6470	2931	552	39	2943	1265	706	883	2320	251	455	2336	22	304	8168	90	4140	1337
TCGA-AA-A01Q-01A-01R-A002-07	tumor_tissue	2063	34	1335	512	303	180	548	2585	1376	913	314	1198	1753	1241	3419	1178	2043	268	1909	553	1082	3403	4295	420	4871	1	13	849	11862	678	594	1806	353	25	2935	626	1136	1187	2878	218	669	3869	52	49	3755	454	4756	2824
TCGA-A6-2680-01A-01R-1410-07	tumor_tissue	8863	49	1761	644	670	168	1419	2978	3143	1299	364	1669	2435	2139	2037	6460	2002	1788	2110	380	379	4083	6233	455	11686	8	61	1080	11492	681	9848	4564	30	51	2049	1437	743	1351	3041	256	479	2557	8	51	4897	309	5877	1957
TCGA-AA-3662-01A-01R-1723-07	tumor_tissue	9438	33	1488	604	325	557	1183	3994	2104	901	374	1764	1639	1414	1431	4890	2235	192	2062	475	709	2749	4365	662	6825	4	26	953	10475	734	18777	2902	18	84	3429	570	941	1526	4373	568	413	3554	14	79	5578	174	3170	3436
TCGA-DM-A1D4-01A-21R-A155-07	tumor_tissue	4604	37	2317	815	492	85	192	4191	1624	1704	320	695	1924	1572	2442	6873	2626	306	2291	363	1100	3103	4179	650	6968	1	13	746	14003	719	14455	1797	48	18	5200	1205	880	1699	3479	140	582	4069	78	438	8512	283	5498	1171
TCGA-A6-6651-01A-21R-1839-07	tumor_tissue	6532	5	2722	378	279	669	5246	3257	1807	1232	159	1382	2828	1507	1501	7463	2210	105	1456	133	698	4748	9089	234	3548	14	77	958	13658	778	5465	4118	405	54	799	403	765	533	4309	1066	347	2025	18	730	4168	277	4710	5877
TCGA-CM-6678-01A-11R-1839-07	tumor_tissue	8184	35	1312	817	278	76	752	3614	1825	773	436	1495	4091	1543	865	17262	1783	440	1981	232	1070	2433	9485	435	10742	5	30	931	12453	726	10475	3925	187	167	2659	475	850	565	2232	332	420	1991	36	305	5609	343	6945	1002
TCGA-DM-A28E-01A-11R-A32Y-07	tumor_tissue	5430	5	3267	720	421	22	299	3256	2066	1223	392	1705	1707	1772	3408	16785	1703	444	1579	512	946	3446	7148	285	5153	0	3	825	14090	697	9675	2519	16	67	3286	567	792	1084	4011	287	596	3417	90	14	3008	440	3915	587
TCGA-AA-A02F-01A-01R-A089-07	tumor_tissue	7667	2	1805	644	898	30	592	4445	2256	1132	246	996	2907	1225	2226	5306	1338	318	1644	350	629	1530	4564	244	5646	4	42	1400	8118	355	15313	2918	21	138	2204	1787	792	1343	3931	273	406	3404	30	703	5633	113	2961	1562
TCGA-AA-3692-01A-01R-0905-07	tumor_tissue	12321	6	1921	713	431	224	830	2991	2665	984	175	859	1812	1597	1650	10553	1807	262	1931	291	1004	3177	11069	882	9590	1	7	478	10429	1414	19806	3345	41	25	3212	295	777	1333	2969	582	473	2578	57	431	6809	220	5687	1219
TCGA-AA-3522-01A-01R-0821-07	tumor_tissue	5896	34	1492	637	252	99	596	6216	2010	1184	368	1539	1737	2254	1270	9026	1723	196	1087	191	1741	3313	5430	435	17915	1	9	575	10059	1297	16647	2439	325	48	3941	733	386	1346	2419	435	441	1967	34	248	7604	201	4140	632
TCGA-CM-4746-01A-01R-1410-07	tumor_tissue	6648	63	2754	724	650	64	509	4083	1966	1366	360	1350	1699	1916	2153	3129	1607	1275	1249	229	1058	5748	4910	765	10553	0	10	1009	6814	1019	4807	2396	890	220	1642	653	642	1580	1592	238	589	1622	59	740	6017	414	9675	879
TCGA-AA-3850-01A-01R-1022-07	tumor_tissue	6493	17	1102	607	340	257	1767	4051	1875	955	471	2626	960	1486	5078	7340	1531	367	1516	249	1380	3974	4989	286	9473	0	40	562	11589	1152	9089	2450	38	223	2094	598	377	2801	3654	760	485	2610	27	95	4479	135	5784	3201
TCGA-AA-3534-01A-01R-0821-07	tumor_tissue	6582	9	1245	552	459	123	891	3394	2110	1931	192	1320	1237	1989	2105	2156	1781	244	1816	435	595	2457	6413	390	7997	0	29	826	10614	738	10046	2722	12	30	2624	388	482	1161	2947	851	360	2833	34	713	5970	209	3709	1773
TCGA-AA-A02Y-01A-43R-A32Y-07	tumor_tissue	7089	16	1566	668	383	78	163	4398	1829	914	347	1772	3043	1956	1992	10835	2167	1021	1505	326	1265	4321	2097	434	8566	0	5	1160	9297	824	18537	2949	780	21	2797	379	900	1570	2591	661	429	1774	60	93	5288	283	5741	772
TCGA-AA-3841-01A-01R-0905-07	tumor_tissue	10129	79	1856	742	913	213	1917	2310	1844	1792	230	1803	4034	1044	2357	5312	2600	3068	2030	794	318	4140	4219	850	11902	0	37	1327	8110	618	5456	5267	22	52	2461	329	1067	2269	2675	227	474	4070	17	93	6658	432	5663	2449
TCGA-AY-4070-01A-01R-1113-07	tumor_tissue	8603	3	2873	561	401	79	874	3745	2365	1447	247	1091	1364	1307	1537	2600	3114	597	3301	385	1459	3760	4944	230	12749	0	47	1087	8310	877	16172	1970	134	40	1538	1728	1024	1176	3257	774	713	3236	10	812	2580	72	5981	1441
TCGA-AA-3542-01A-02R-1873-07	tumor_tissue	17065	165	4848	575	573	76	996	4785	2334	1366	399	1484	2353	1071	1134	2889	1493	813	1829	604	1594	3244	6233	413	4153	5	9	1239	4547	1163	7813	2201	11	22	2768	1362	561	835	1883	435	914	2296	32	239	11274	65	5449	1062
TCGA-D5-6539-01A-11R-1723-07	tumor_tissue	3162	21	1301	609	539	164	1247	3451	1648	1799	724	2276	1386	2582	2684	4659	2032	493	1818	368	1148	3701	3595	394	17455	1	19	852	19142	783	4396	2500	58	165	2926	595	611	2170	4074	575	320	2476	15	254	5966	137	4741	2039
TCGA-CM-6165-01A-11R-1653-07	tumor_tissue	7036	23	1820	591	240	213	1581	3061	1843	952	407	2310	1391	1865	4074	8933	2112	330	1636	199	790	4353	5923	290	12678	0	43	839	18655	726	7457	3421	240	97	2708	940	700	1135	3476	397	530	2180	28	85	3949	323	4471	3769
TCGA-AZ-4313-01A-01R-1410-07	tumor_tissue	3509	70	1398	668	658	74	721	3878	2743	793	411	1206	2173	1909	3072	3790	1878	1018	1539	190	870	5173	4261	973	10267	20	0	1295	5414	1048	7130	2430	139	31	3991	919	737	851	1453	695	655	2208	76	604	10725	199	5380	1184
TCGA-AZ-4684-01A-01R-1410-07	tumor_tissue	10869	496	1900	607	224	198	2276	6750	2277	1361	158	1056	2161	2124	2417	6057	2492	1192	1916	268	1210	4020	2789	119	11705	6	84	1223	5839	923	8250	2442	16	106	1949	1610	906	1450	2717	529	521	2145	20	117	7530	182	5235	2518
TCGA-CM-6161-01A-11R-1653-07	tumor_tissue	5511	48	1955	689	460	179	1019	2478	1792	1535	260	1813	1698	1675	1665	4831	2040	181	1880	183	553	3389	6123	231	7124	3	62	954	12475	678	1797	2899	19	278	2407	431	565	1165	3664	450	557	3494	33	29	4483	342	4202	1815
TCGA-CK-5914-01A-11R-1653-07	tumor_tissue	6277	51	4947	448	476	154	899	4558	3344	1622	262	956	2908	1976	1204	6729	2158	325	1696	316	652	5646	4369	436	3451	1	37	877	15131	855	7014	2594	107	120	2219	1073	1009	1440	3435	309	741	2287	35	38	4802	302	5881	1340
TCGA-A6-5660-01A-01R-1653-07	tumor_tissue	10046	46	3469	567	350	204	1008	2395	2516	2349	298	1369	3097	1810	912	8745	2139	321	2207	244	1004	2994	10129	378	6592	0	70	977	16966	1281	13263	3246	90	44	4773	448	570	787	2898	281	467	2354	11	22	7025	415	7392	1228
TCGA-AA-A01F-01A-01R-A002-07	tumor_tissue	5449	3	2571	697	588	55	280	3967	2096	1296	409	1596	2430	2258	1113	10445	3061	969	3398	327	695	3010	4138	361	9926	0	31	1056	13633	698	25101	1845	112	42	5021	2044	1312	3211	2799	190	627	1963	98	44	7828	342	9651	602
TCGA-AA-3684-01A-02R-0905-07	tumor_tissue	3131	28	1136	513	513	431	3772	4212	2034	1651	455	1964	1736	1600	3693	4287	1747	2829	1694	482	299	4351	4311	2275	11724	6	43	1132	8833	546	2340	4253	115	79	1191	240	1063	1462	3049	939	394	3422	1	956	4753	200	4903	5564
TCGA-D5-5539-01A-01R-1653-07	tumor_tissue	3495	16	1193	930	529	525	1294	3562	1582	1682	354	1624	2126	2071	3143	4766	2272	117	1498	241	737	3845	6889	365	13038	2	59	871	19467	926	11119	3088	739	112	4349	686	732	739	2498	630	285	1912	7	86	4625	181	5629	2178
TCGA-F4-6569-01A-11R-1774-07	tumor_tissue	3537	15	1179	377	218	486	7042	3546	1693	1600	264	1718	1413	1039	3529	3983	2517	575	1740	155	698	4024	13013	272	3972	0	119	1137	13742	715	7106	3144	52	180	1895	754	896	1167	2885	1990	285	1849	23	306	5133	172	4768	5465
TCGA-QG-A5Z2-01A-11R-A28H-07	tumor_tissue	1872	14	939	675	276	146	300	1926	1309	1254	485	2417	1480	1646	836	5433	1893	351	1861	438	834	4822	5677	559	8943	0	2	538	17015	758	899	2905	193	55	2533	373	840	1570	4041	137	453	4155	31	94	3669	454	3925	2367
TCGA-AA-3511-01A-21R-1839-07	tumor_tissue	6106	17	2126	886	427	143	1416	3918	1859	1183	471	1888	1856	1711	1165	21997	2418	389	2033	227	689	5321	4558	474	10253	1	92	1211	15968	730	7083	3107	30	92	1860	679	808	911	3666	376	359	2082	45	55	3889	250	5188	1983
TCGA-AA-3502-01A-01R-1410-07	tumor_tissue	8176	23	1047	800	349	77	703	3583	2664	1522	259	1747	1522	1416	2667	2422	3286	361	2103	311	1037	3431	7372	329	10459	0	3	1048	8284	1020	9026	4483	118	109	6021	907	841	1114	2169	302	457	3784	47	1645	10005	234	4976	1389
TCGA-AZ-6605-01A-11R-1839-07	tumor_tissue	5623	22	4208	364	169	381	3492	3565	2137	1045	312	1260	2569	1061	1347	7196	2614	230	1914	241	878	5252	8594	355	5943	1	154	941	15815	962	5358	2812	1120	114	2202	651	622	1266	3923	1352	385	2156	19	178	5273	176	4788	4692
TCGA-CM-6166-01A-11R-1653-07	tumor_tissue	9711	47	2555	460	308	76	589	2631	1813	1617	357	1012	4802	979	733	5595	1659	248	1358	323	1120	2241	10803	326	3133	0	58	907	15929	1028	5423	2317	219	63	1988	622	660	455	2322	520	535	1210	16	32	4367	273	8126	1419
TCGA-A6-6781-01A-22R-A278-07	tumor_tissue	629	0	890	413	130	425	4715	1855	770	1498	245	2897	1015	1209	1817	7	2752	217	1486	146	1057	4297	5966	731	6819	0	243	1027	12212	664	1600	2426	56	23	2466	773	1022	1295	4567	1353	254	2235	36	605	2383	229	2317	7776
TCGA-CM-6679-01A-11R-1839-07	tumor_tissue	13857	20	2912	389	270	223	1927	3021	1984	1205	331	1619	2575	1579	2112	13263	2708	235	2557	176	782	2301	10073	170	8061	2	129	745	15203	706	18841	1783	24	70	3889	1260	574	975	4725	526	425	4006	24	107	6489	293	4032	2333
TCGA-AA-3815-01A-01R-1022-07	tumor_tissue	5226	13	915	528	326	460	1126	3530	1537	1401	267	1323	1858	2295	3099	2645	1067	237	1280	322	990	14240	9143	1324	3663	0	8	673	12965	1241	2081	3392	29	51	1232	431	871	2958	3038	348	648	2367	18	70	4325	292	5102	2919
TCGA-AZ-6603-01A-11R-1839-07	tumor_tissue	14393	76	3232	444	271	215	1504	2506	1986	1236	278	1422	4122	1298	2023	15059	2295	463	2026	336	808	5111	6745	288	4618	1	102	1194	18841	776	8093	2943	163	57	4648	325	688	832	3613	399	401	3112	22	54	3949	399	5061	2338
TCGA-AZ-6601-01A-11R-1774-07	tumor_tissue	3427	4	1090	470	438	843	1235	2797	2650	1398	380	1299	3168	1202	1112	1137	1872	505	1401	353	700	8494	5835	1525	4475	8	12	1074	16338	728	2602	2746	28	40	1440	889	856	2048	3488	1153	329	2235	24	84	4127	196	4335	3342
TCGA-AZ-6600-01A-11R-1774-07	tumor_tissue	2359	7	1650	511	326	278	1447	2856	2146	1296	280	1899	2297	1518	1908	6212	1964	842	2050	255	746	3403	8612	381	8659	2	101	1234	12475	456	6326	3137	57	88	3458	810	840	1412	3239	1173	348	1939	16	412	4817	386	9438	3443
TCGA-AZ-6598-01A-11R-1774-07	tumor_tissue	5977	0	1539	425	301	330	641	2419	1492	985	327	1737	1778	1604	546	536	1428	310	1819	262	1208	4685	4422	370	3602	0	20	1911	14060	665	6782	3991	11	91	4359	190	1075	1402	2013	677	257	1597	86	101	4242	144	3534	2250
TCGA-CM-6171-01A-11R-1653-07	tumor_tissue	1188	0	876	493	284	364	918	3347	2170	1594	451	2183	1476	1592	3119	80	1531	602	1531	332	539	4981	7142	585	8439	2	18	876	16738	816	664	3514	107	1143	2415	988	2049	229	3242	684	335	2890	46	732	2636	359	3355	4710
TCGA-AY-A69D-01A-11R-A37K-07	tumor_tissue	7444	125	1606	725	901	131	643	2262	1812	2471	345	1765	2309	1486	947	12127	1853	653	1787	497	762	2395	3332	561	1991	1	54	692	17863	625	1702	2406	1	54	2000	259	765	1337	4398	144	361	2203	30	33	3921	228	3864	1363
TCGA-A6-A567-01A-31R-A28H-07	tumor_tissue	4528	8	2234	923	399	88	704	4069	3385	1174	562	2690	2397	2431	1193	7866	2512	297	2092	300	713	1658	5491	199	14152	1	38	854	16876	986	13771	3894	46	25	3586	1512	1169	1016	4025	632	557	3463	14	53	4060	438	4729	2293
TCGA-5M-AAT4-01A-11R-A41B-07	tumor_tissue	8422	80	1801	635	571	132	266	3857	2111	1608	320	1496	3999	1716	808	13340	2721	644	2911	464	871	3051	2862	357	4915	1	43	979	9196	802	3012	2731	289	27	3708	908	980	740	2346	341	409	2505	22	143	6169	351	6522	1189
TCGA-QG-A5YW-01A-11R-A28H-07	tumor_tissue	6484	66	1429	371	411	149	913	5737	2258	1767	274	792	2343	1635	962	5766	2282	323	1432	337	1029	2513	5507	189	8159	2	44	762	11802	720	3074	3008	435	76	2375	737	910	2282	3865	778	902	3218	26	195	4545	316	7002	1493
TCGA-AA-A004-01A-01R-A00A-07	tumor_tissue	5420	0	1600	715	447	42	764	4500	2381	5336	283	2014	3066	1877	1680	2784	2437	3028	1910	781	427	7958	5034	908	4524	0	0	1559	7618	571	11842	2699	265	15	2088	232	2167	2808	3613	101	567	2362	12	115	4435	233	4293	2544
TCGA-CK-5916-01A-11R-1653-07	tumor_tissue	2560	38	848	340	263	504	1202	3991	1674	1628	359	1238	2521	2876	738	6852	1953	484	1444	144	1034	4908	11401	886	878	0	52	753	15131	685	1231	3291	44	113	553	917	758	1165	2171	227	531	1544	15	43	3727	213	5395	3316
TCGA-AA-3531-01A-01R-0821-07	tumor_tissue	13088	37	2084	660	856	89	708	3625	2435	1884	176	1139	4257	1786	1704	5382	1703	2091	1291	474	785	3479	4910	574	5858	0	27	842	7172	859	7703	2827	1861	22	1770	299	1048	747	3841	176	613	3963	13	46	6836	244	5223	1161
TCGA-AA-3510-01A-01R-1410-07	tumor_tissue	5650	0	1133	512	341	299	1062	4834	2035	1159	430	2834	1716	1542	5843	12024	1441	1103	1515	357	1008	5820	9613	417	10629	2	25	808	8833	759	9143	3683	65	42	1839	469	368	1485	2985	1054	451	2337	18	62	3605	257	4807	1738
TCGA-CK-5912-01A-11R-1653-07	tumor_tissue	9507	39	2784	700	568	162	670	2968	2659	1180	711	2592	1586	1875	3231	16966	1889	322	2158	189	827	2988	7234	307	4270	8	21	1010	18841	797	13799	2639	211	134	2754	1706	644	1194	3312	403	382	1810	21	46	5581	385	4029	1828
TCGA-F4-6704-01A-11R-1839-07	tumor_tissue	1229	1	1493	322	179	284	2945	1896	3664	1491	232	1614	2166	499	1045	20	2107	252	2005	182	1165	2648	11964	209	1548	0	135	1129	13828	494	5446	3131	154	106	3862	768	1070	958	3721	701	393	2195	19	3079	6144	218	4882	3748
TCGA-AA-3950-01A-02R-1022-07	tumor_tissue	4936	0	1364	454	432	777	1634	6724	1774	1315	214	1180	2062	2256	1488	2663	2007	205	1020	141	1774	4507	8575	535	1618	2	37	880	11802	1470	2163	5094	79	169	4223	387	1118	1104	2505	1533	406	792	88	220	5518	179	5850	2805
TCGA-QL-A97D-01A-12R-A41B-07	tumor_tissue	4396	169	2589	667	524	122	654	1557	1741	1645	321	1761	1089	1721	1819	9026	2092	574	1636	377	1053	4076	3725	190	4195	2	15	849	8151	530	2463	3129	117	25	2597	381	823	1699	4664	268	660	3208	34	5	3337	196	4054	1039
TCGA-AA-3819-01A-01R-0905-07	tumor_tissue	7604	94	2939	672	532	121	875	2631	1560	1472	239	1197	1457	1595	1169	8933	1680	310	1584	525	994	3011	6321	862	10584	1	11	512	11842	1279	11172	2288	55	33	1670	417	816	1779	2863	464	562	3051	33	131	4345	282	5680	1119
TCGA-AZ-4614-01A-01R-1410-07	tumor_tissue	4180	4	1453	442	194	47	927	7732	3001	922	301	1727	2375	934	437	4381	1597	252	1407	344	1352	3915	3043	918	4218	416	15	2035	12086	763	2807	1791	5	35	2058	985	878	1184	2261	2704	792	1275	15	108	5208	226	5507	665
TCGA-AA-3530-01A-01R-1022-07	tumor_tissue	10475	29	2119	555	394	114	574	3596	2359	1204	140	808	2541	2200	1268	12840	1964	190	1267	331	771	3274	7470	470	6841	4	6	440	12212	749	8852	2597	49	13	2623	893	605	1035	3601	474	552	2842	37	611	4162	241	5561	1036
TCGA-AA-3560-01A-01R-0821-07	tumor_tissue	10059	111	1286	754	586	216	1472	4706	2610	1311	226	2289	1976	1637	3216	11037	2103	246	2022	375	553	5538	6836	267	5809	0	30	554	9532	1222	27259	3776	922	71	3944	1020	791	1536	2024	265	510	3853	14	309	8813	192	4859	1266
TCGA-G4-6322-01A-11R-1723-07	tumor_tissue	4353	0	1279	514	312	89	550	5092	1939	1292	225	515	1877	1946	2128	1434	1808	451	1338	249	1088	3185	6029	1051	18962	0	24	969	12772	784	721	2491	211	65	3277	1359	1491	1272	3800	298	488	2513	38	2298	5912	305	3875	3407
TCGA-A6-2678-01A-01R-0821-07	tumor_tissue	4600	46	1679	827	518	259	917	1952	2056	1537	568	1961	1944	2378	1143	12702	1662	437	1516	326	1686	4377	7618	616	9036	0	54	767	8494	1048	8923	3000	100	62	3764	2243	665	1204	3409	372	518	2123	31	50	4955	129	2989	1643
TCGA-F4-6570-01A-11R-1774-07	tumor_tissue	444	0	625	442	239	585	2475	4289	1938	1163	636	2132	1475	1515	1564	117	1060	329	1465	240	953	9810	9208	794	346	0	67	675	15535	976	1082	3208	27	55	1540	1840	1180	1678	5270	745	450	2802	36	100	2975	189	3698	4283
TCGA-G4-6625-01A-21R-1774-07	tumor_tissue	6735	3	2717	441	290	561	2182	3867	2941	1545	244	1208	2530	1593	1045	12656	2226	278	1706	303	869	6474	17358	280	7821	3	33	919	16131	842	9913	3459	300	58	1620	368	838	1117	5005	536	492	2506	20	72	5102	153	4623	2860
TCGA-AA-3812-01A-01R-0905-07	tumor_tissue	7365	8	1064	869	430	635	3458	4400	2631	2524	293	1590	2683	2301	1536	6836	1826	2445	1263	825	347	3925	4623	1053	12772	8	25	1052	7754	948	4208	5912	184	58	1903	188	1082	1340	2772	385	475	3392	0	337	6304	329	6693	2311
TCGA-AA-3952-01A-01R-1022-07	tumor_tissue	6841	10	2296	730	435	262	1248	2935	2917	923	432	1051	1532	3502	1775	14120	2254	304	2228	889	634	4558	9724	377	10937	1	29	657	6906	1404	14240	1891	41	83	2252	844	395	1102	2793	528	565	1717	18	42	7703	187	7444	1369
TCGA-A6-2677-01A-01R-0821-07	tumor_tissue	7873	146	1641	660	580	106	404	3441	2134	1193	272	921	1806	2010	1358	10970	2271	480	1679	334	920	3241	8404	373	10614	0	10	508	14718	1041	9992	2757	22	32	2660	2024	722	778	2399	511	571	1894	5	46	5904	534	9121	2001
TCGA-AA-3860-01A-02R-0905-07	tumor_tissue	13828	42	2863	956	894	221	1582	3024	1964	1399	239	1213	1891	1914	1113	6825	1720	386	1565	337	1023	3354	5866	512	6906	0	63	794	13742	1276	11842	3733	462	133	2469	290	719	1685	3853	609	627	1295	14	55	5358	340	5453	1706
TCGA-AA-3666-01A-02R-0905-07	tumor_tissue	4952	12	2691	755	721	189	632	3341	3454	886	357	1217	1808	1645	1951	4905	1990	389	1353	244	1277	3201	10369	725	8029	0	12	1081	9979	971	27853	2461	38	123	3772	606	534	1895	2330	593	541	2157	20	112	8352	233	4708	1417
TCGA-D5-6537-01A-11R-1723-07	tumor_tissue	4637	17	2874	591	510	191	291	2844	2086	1375	327	883	3983	1080	534	11648	2463	394	1719	397	1027	3676	12321	516	5820	0	18	873	21648	1830	2476	4396	59	114	2371	769	1129	1801	3634	542	759	1769	74	28	7653	369	9835	850
TCGA-AA-3543-01A-01R-0826-07	tumor_tissue	2993	8	810	528	313	295	1724	3822	1421	913	534	2185	1298	1554	1330	6005	1631	510	1245	352	1560	8276	7148	597	9861	25	19	858	9886	1072	7142	2517	34	61	2101	785	686	3776	2683	211	459	2312	25	158	4758	217	4939	2207
TCGA-AA-3986-01A-02R-1022-07	tumor_tissue	6980	15	1477	619	270	378	1400	3095	1584	1097	321	1623	1134	1282	3305	2327	1839	302	1234	220	782	5053	8640	692	6673	1	18	627	12086	878	10788	2420	80	33	1714	239	424	2995	3646	1336	387	2758	27	143	4682	372	5176	1673
TCGA-AA-3492-01A-01R-1410-07	tumor_tissue	4897	13	678	709	832	196	1464	5935	2464	1168	485	1905	1701	1949	3645	5261	939	595	1445	401	2210	9164	5862	995	6527	0	48	798	9252	1528	1724	3179	22	80	2492	757	1058	2875	1854	360	327	2695	39	48	6622	239	6381	1645
TCGA-AA-A01D-01A-01R-A00A-07	tumor_tissue	4327	2	513	697	283	544	2465	2730	2215	936	182	1912	1767	829	1813	1076	1464	358	1422	250	715	5475	3678	695	10660	0	79	1394	6857	475	7889	1891	132	36	1473	871	1178	1586	2935	996	494	3773	27	1256	3920	126	2878	2819
TCGA-G4-6321-01A-11R-1723-07	tumor_tissue	1822	30	1020	733	142	120	812	3226	1761	964	1296	2102	811	3828	434	3436	1616	909	1357	401	1650	3643	2524	1360	32319	6	0	808	21481	1543	1985	1911	257	46	2766	598	886	3222	5111	392	319	2213	43	76	4268	226	3339	850
TCGA-DM-A28G-01A-11R-A16W-07	tumor_tissue	5858	72	1254	762	278	67	364	3131	2826	1230	457	1630	1808	1936	2594	10521	1693	354	1493	319	784	2659	5124	357	7470	7	35	822	10032	629	7118	2210	215	20	3057	1077	600	724	2967	172	461	3462	25	30	4116	373	5417	1006
TCGA-AD-6965-01A-11R-1928-07	tumor_tissue	6873	61	2062	611	297	87	572	2903	2472	1531	466	1630	3076	1076	2719	3201	1856	270	1938	1187	770	2827	5029	304	3920	25	55	1128	14848	722	6698	3095	20	24	2256	643	768	1133	3129	268	484	4232	10	64	4494	361	4748	3007
TCGA-G4-6310-01A-11R-1723-07	tumor_tissue	7142	25	3764	383	253	29	1391	2849	3202	1415	301	1733	2429	2310	742	5252	2711	321	2593	196	826	2398	11069	221	8640	8	23	1018	12520	966	9786	1924	304	22	3886	1242	828	661	3521	485	542	2430	61	83	6951	308	5191	1056
TCGA-A6-5666-01A-01R-1653-07	tumor_tissue	6980	3	2989	493	571	190	354	2969	2400	1049	193	811	5214	2906	3662	14362	1397	311	1667	279	821	3864	8881	303	8318	0	10	558	11589	1060	6353	3338	39	10	2143	1401	620	610	2003	920	630	1528	53	30	5414	322	7424	1411
TCGA-A6-3808-01A-01R-1022-07	tumor_tissue	3336	12	1509	347	265	305	2062	3861	2133	1048	401	1648	1457	1412	1850	6225	1527	267	971	213	1090	4882	16876	775	6259	9	48	713	10459	1005	3976	2841	99	70	2054	463	668	1182	2586	959	266	1814	14	180	5267	152	5835	2645
TCGA-AA-A02O-01A-21R-A16W-07	tumor_tissue	7740	12	1102	640	388	73	828	4549	1677	1313	288	1943	4454	1135	1160	14060	1801	597	1844	694	708	3857	5802	813	8218	3	11	1269	15240	688	5605	4477	989	14	3773	398	1053	1114	2284	254	410	3709	17	1598	4941	464	11274	1231
TCGA-AA-3864-01A-01R-1022-07	tumor_tissue	2459	7	1193	459	423	190	882	2768	1714	1072	432	1016	2147	1811	1293	1786	1840	507	1047	214	1659	4255	6195	570	4877	0	18	720	11383	1144	967	2353	132	40	2381	1004	715	975	1535	430	336	1430	37	58	4373	268	4939	2882
TCGA-AA-A00A-01A-01R-A002-07	tumor_tissue	3682	29	1046	643	279	260	1315	4492	1717	1028	440	1224	1769	2493	2315	9874	1755	540	1383	401	875	8077	4447	371	3606	1	45	782	10005	662	10340	2569	92	175	3347	1543	867	2511	3263	301	534	2806	62	49	3497	251	5200	2081
TCGA-AA-3814-01A-01R-0905-07	tumor_tissue	16338	14	2532	539	362	381	1526	4024	2855	1170	280	1233	2979	2004	654	7725	2691	334	2244	387	989	3288	6207	428	10660	1	89	744	12321	1440	6653	4140	2780	78	4106	215	623	1250	3137	685	434	1810	22	33	8110	251	5993	1398
TCGA-AA-3552-01A-01R-0821-07	tumor_tissue	10505	10	1732	589	214	222	1091	4333	3312	907	240	1300	1346	1913	1283	6868	1764	352	1681	319	1307	3739	7919	261	12475	0	26	788	11436	1176	10788	2830	86	29	2380	863	483	1686	3701	244	436	3286	15	25	7124	204	5361	3232
TCGA-AU-6004-01A-11R-1723-07	tumor_tissue	1856	16	996	517	230	694	1384	3292	1829	1134	408	2089	1676	1400	2971	2860	1897	502	1590	210	621	11052	5411	515	2483	1	31	773	17506	679	960	2424	79	118	1124	430	1100	2878	4013	693	431	2846	51	209	3724	354	5355	3967
TCGA-AA-3861-01A-01R-1022-07	tumor_tissue	9737	76	1021	493	280	114	429	3748	1942	1045	365	1637	2696	2117	1528	11589	2428	373	1455	209	1576	4763	8962	644	15387	0	0	956	9601	985	5083	4067	1205	39	3645	749	584	1445	2378	268	357	1380	22	447	5908	216	6503	1182
TCGA-4T-AA8H-01A-11R-A41B-07	tumor_tissue	3784	144	1022	494	301	44	279	2648	1579	1036	558	2597	1938	2027	1367	12086	2655	475	2288	438	868	2525	3134	348	9578	0	44	742	11189	875	1788	3229	366	44	3721	974	677	1450	3981	304	557	4204	99	28	5312	509	6761	3605
TCGA-AA-A017-01A-01R-A00A-07	tumor_tissue	16211	27	3558	749	294	224	696	4122	2241	1203	194	1438	2973	1653	903	7776	2535	439	2647	359	1004	3003	4467	418	6724	2	25	795	11274	936	14589	1937	111	78	3902	419	981	1289	4106	347	759	2162	31	90	5881	202	3803	1264
TCGA-CK-5915-01A-11R-1653-07	tumor_tissue	8881	7	1857	613	458	44	472	2098	1576	1451	460	2011	2005	1744	1040	17506	2361	632	1701	359	784	2663	4877	196	4897	0	34	929	12749	934	7071	3312	44	63	2151	1083	633	508	2705	221	484	1812	73	15	3327	257	4717	985
TCGA-CK-4950-01A-01R-1723-07	tumor_tissue	4944	22	1262	499	386	333	971	3787	1614	1296	483	1912	2122	1268	1540	5165	1846	962	1506	343	969	4319	5755	549	15692	3	20	967	15131	916	2665	3978	97	179	2684	263	893	2022	3415	382	506	1588	25	88	5478	291	4788	2241
TCGA-AA-3679-01A-02R-0905-07	tumor_tissue	17967	35	2995	723	499	301	616	7221	1603	1622	410	1389	1189	2476	2376	4958	1902	351	2516	294	1328	1825	9835	361	11822	1	50	1242	10505	859	18841	2282	23	31	2441	2058	499	1513	3075	515	749	1970	5	19	8933	114	6766	1566
TCGA-CM-4747-01A-01R-1410-07	tumor_tissue	10102	100	1145	1098	634	131	1448	3174	1954	1970	179	1868	3262	1843	1466	8687	1574	1809	1886	367	898	4641	4836	1342	9252	0	23	1360	6152	634	9121	5252	66	44	3373	1247	903	920	2628	222	611	3788	15	108	7378	302	4810	1012
TCGA-AZ-6606-01A-11R-1839-07	tumor_tissue	2452	161	1886	840	607	51	617	2547	1630	1311	751	2328	2387	1660	1523	3316	1755	291	1235	1150	776	4335	5034	557	3312	0	6	1177	15097	763	1541	2778	73	63	2522	1037	926	1950	2412	342	545	2379	23	23	2774	249	4400	2439
TCGA-A6-3809-01B-04R-A277-07	tumor_tissue	926	1	876	222	330	1515	842	944	1637	1147	255	1289	1234	1081	1191	521	1779	30	1514	153	13	1438	4905	415	498	3	120	562	14272	656	2482	3206	13	402	929	1178	914	4079	7835	2039	566	3014	199	83	1012	778	2477	5646
TCGA-A6-3810-01A-01R-1022-07	tumor_tissue	10059	4	3534	443	339	446	1905	3276	1690	1824	207	1083	1783	2735	2771	4792	1718	131	1327	208	989	3814	11763	344	8259	0	53	1017	10788	1009	21648	2049	540	66	6009	1250	660	1522	3360	476	789	1624	18	79	4748	162	4834	2157
TCGA-AA-A00Q-01A-01R-A002-07	tumor_tissue	8344	266	1907	776	357	127	910	4142	2177	1757	333	1469	2083	1730	522	15203	2195	399	2388	366	619	4067	5092	430	9342	0	47	779	11862	676	10005	2582	18	24	2672	1310	845	1246	3476	228	484	3474	41	53	4812	222	4710	1202
TCGA-AA-3982-01A-02R-1022-07	tumor_tissue	11020	54	3387	548	320	244	1770	3958	2591	1197	306	1335	1590	1964	741	8669	1820	578	2151	247	1180	4347	4547	464	7604	0	40	556	12989	1343	7142	2491	31	29	2362	936	375	1051	2646	621	469	1462	21	54	10239	167	6135	1637
TCGA-G4-6588-01A-11R-1774-07	tumor_tissue	1566	0	1104	453	475	224	729	3862	1749	1153	347	2509	2209	1587	735	1335	1720	752	1407	248	1126	4494	10725	735	2225	0	65	1266	14751	664	3348	3291	318	200	2407	2291	908	1527	3157	407	477	2215	36	524	2233	278	4694	3972
TCGA-A6-A5ZU-01A-11R-A28H-07	tumor_tissue	5456	2	1896	443	174	296	2506	3796	1825	955	463	1933	2303	2026	1546	10644	1552	448	1953	236	927	2699	8892	316	9079	5	21	1379	13857	921	6441	2201	27	32	3131	63	969	1685	4090	339	429	3118	27	91	5769	239	3609	2646
TCGA-D5-6898-01A-11R-1928-07	tumor_tissue	5568	57	2394	463	392	379	1181	2776	2707	1967	365	2100	2165	1309	914	6098	2351	978	2180	189	842	4706	2549	264	5997	5	35	1221	14120	742	4485	2232	38	128	2858	1467	904	1283	3490	1133	467	2093	24	46	4162	347	5273	2682
TCGA-AA-3869-01A-01R-1022-07	tumor_tissue	7597	97	3179	707	451	347	1327	4648	2193	1410	285	1321	1294	2832	3832	4454	1672	322	1819	282	978	3930	7172	571	7308	2	19	818	50272	744	15968	2744	63	89	2353	952	596	2514	2079	462	418	1937	10	129	6793	107	3239	2398
TCGA-A6-5661-01B-05R-2302-07	tumor_tissue	934	3	392	719	283	678	847	1225	1884	755	828	1211	2056	1036	739	4439	1897	120	2435	373	157	1941	4834	493	1036	15	357	529	17757	546	2159	1890	454	916	1610	1266	842	2717	9036	3286	182	3692	213	700	1411	621	2689	6537
TCGA-CM-4752-01A-01R-1410-07	tumor_tissue	19875	34	3458	535	369	255	1445	4646	2624	1243	164	1032	3375	2065	1061	9737	2246	452	2201	345	1004	7563	5002	587	13315	0	18	1332	8659	1467	8267	2635	2034	14	5404	398	601	1785	3104	502	506	2323	9	92	8520	215	6819	1171
TCGA-G4-6299-01A-11R-1774-07	tumor_tissue	679	0	1545	726	518	488	2406	4492	2925	735	209	1521	1050	1051	556	2625	2316	462	1315	170	726	5285	5053	224	2425	87	29	2011	10505	1061	4554	1882	6	71	5453	1510	1318	674	3715	3595	543	2314	12	318	3320	262	4871	3421
TCGA-AZ-4682-01B-01R-A32Z-07	tumor_tissue	9196	240	3739	681	635	86	600	5524	2682	1254	235	776	2669	2291	586	11569	1890	409	1532	189	1230	2857	8822	676	10629	3	28	906	9485	995	10725	2529	47	29	1897	166	555	1303	2083	1054	599	1556	12	41	7530	232	5288	652
TCGA-AA-3855-01A-01R-1022-07	tumor_tissue	10987	258	2031	1011	454	148	1059	3652	3344	1491	335	1217	1509	1202	1836	9425	1926	594	1864	356	902	4790	7550	386	9252	0	13	1006	12255	886	11346	3034	42	70	3251	920	714	2013	2744	893	448	2697	38	189	6131	240	5220	1836
TCGA-D5-6924-01A-11R-1928-07	tumor_tissue	10239	67	3048	741	450	402	2355	2355	1844	1272	220	1185	5270	1711	2220	14654	2718	329	2073	262	763	3584	7148	173	4270	3	133	999	16604	605	4773	3755	56	71	2161	561	930	864	3642	492	410	2884	42	107	5358	404	5824	4171
TCGA-AA-3870-01A-01R-1022-07	tumor_tissue	2089	8	883	539	390	301	1848	3037	962	1306	225	1351	1887	535	1072	1298	2644	744	1671	143	648	2815	6013	600	8512	15	121	1237	9079	1388	3961	3611	36	36	2272	1696	879	1065	2924	842	415	1886	13	130	6683	220	3854	2808
TCGA-AA-3842-01A-01R-1022-07	tumor_tissue	7523	57	2221	390	460	239	1008	4892	2994	1063	424	1583	2409	510	1640	7308	1803	827	1801	217	1294	4065	9651	406	7667	10	53	1166	11454	773	17809	2923	57	108	1168	1048	533	1147	1738	712	377	1198	33	406	8037	151	4744	1717
TCGA-AA-3867-01A-01R-1022-07	tumor_tissue	10803	2	2322	501	257	145	2101	3458	2811	1211	463	1883	1314	1479	2415	5892	1925	693	1497	217	1439	1960	10429	298	7927	56	133	709	11206	1386	8659	3228	60	26	2563	1153	385	932	2595	493	384	1995	25	65	5465	259	5873	1892
TCGA-A6-5656-01B-02R-A277-07	tumor_tissue	3452	0	1488	483	239	979	1049	913	1520	1264	265	1620	1487	1328	1608	6212	2652	2	1848	119	9	1180	4058	881	2281	0	328	569	16922	504	5619	2098	19	79	1905	41	650	1361	14393	2002	352	3332	138	495	1524	1300	1718	4839
TCGA-AA-3856-01A-01R-0905-07	tumor_tissue	13212	140	2709	648	398	285	855	3538	3039	940	353	1387	2112	1410	1855	11274	2074	591	2379	313	841	3596	5491	451	5794	0	21	832	12914	1239	9153	3206	51	56	2111	1202	715	1656	2863	447	501	2817	21	65	6761	341	5888	1339
TCGA-A6-6780-01A-11R-A278-07	tumor_tissue	2379	4	1317	610	508	1048	1066	2279	1465	1510	388	1192	1219	1923	1104	11668	1832	233	1545	527	610	6986	1492	273	4108	3	7	936	10987	758	918	4717	37	9	1761	228	745	1377	3617	233	602	2466	37	36	3482	287	4802	2554
TCGA-NH-A6GC-01A-12R-A41B-07	tumor_tissue	3938	1	1393	745	196	51	1421	2486	1802	1025	443	1706	2022	1668	4673	1117	2225	187	2250	439	831	2282	4156	795	6648	21	159	935	10475	502	5223	2277	81	10	6013	420	1470	1358	6053	178	465	6782	26	25	5116	142	2046	2971
TCGA-G4-6298-01A-11R-1723-07	tumor_tissue	8218	19	1910	975	469	50	647	4182	1920	2462	291	1188	2700	1250	847	7065	2103	289	2249	454	994	1770	11154	526	11223	1	57	1379	10677	806	13742	3709	53	28	3702	1216	885	562	2628	309	436	3202	10	53	5977	234	5105	1800
TCGA-D5-5537-01A-21R-1928-07	tumor_tissue	9639	56	2191	609	277	77	956	2791	1295	735	227	885	2216	1477	2687	6607	1840	286	1591	260	1007	2293	8302	407	7246	0	110	918	10553	584	9153	2896	18	24	2405	1897	987	1312	4379	718	523	3510	41	41	5446	268	3621	1820
TCGA-AM-5821-01A-01R-1653-07	tumor_tissue	1596	0	1925	434	366	310	4526	3625	2652	1286	341	769	2253	1131	2070	260	1499	310	1116	379	1159	12044	5485	1400	1677	0	45	1653	16922	1107	5007	4659	13	133	1102	488	1029	643	3443	2361	495	1345	65	28	4441	63	4048	2064
TCGA-AA-3851-01A-01R-1022-07	tumor_tissue	9218	10	1617	879	537	171	996	4841	1954	1442	230	969	1710	1918	1180	4133	1446	341	1298	313	1592	4646	6917	784	18137	0	15	537	12107	1671	15497	3862	69	89	2865	1120	437	1978	3525	597	520	1959	17	116	7184	184	5449	1141
TCGA-DM-A280-01A-12R-A16W-07	tumor_tissue	3769	86	1233	509	331	163	488	4785	2856	1287	503	1500	1659	2042	3311	4009	1781	602	1402	188	1158	2338	8933	687	13884	0	15	1131	10937	1002	3450	1622	40	119	4602	2185	685	2254	2813	1759	530	1582	63	121	7130	338	5643	1547
TCGA-CM-6169-01A-11R-1653-07	tumor_tissue	8892	137	2841	334	174	691	2941	2659	2196	1172	204	1495	2883	1453	2502	5673	2161	83	1627	222	608	7136	6250	291	3843	1	82	625	15651	598	4355	3735	217	148	1938	56	880	2100	4339	889	374	1984	14	174	3815	330	3831	5168
TCGA-CM-4748-01A-01R-1410-07	tumor_tissue	12044	0	1426	524	146	8	345	4609	2021	1909	194	1788	1595	785	1373	8302	1225	889	2085	73	835	4864	5935	955	6362	0	244	1393	10459	1239	12749	2535	731	93	3204	629	620	1061	2684	642	583	2038	10	355	6216	104	3944	2635
TCGA-A6-A56B-01A-31R-A28H-07	tumor_tissue	4229	69	2757	688	671	178	896	2240	2573	2879	181	1275	4396	1586	625	5521	2683	446	2758	546	476	1726	4952	345	880	0	93	1859	16785	799	2994	3757	72	58	5130	1181	1074	488	3667	338	612	4560	4	76	2847	294	5927	2078
TCGA-AA-A00Z-01A-01R-A002-07	tumor_tissue	12321	189	2625	598	856	105	710	4236	952	1180	387	1459	5012	1518	1773	9286	2196	558	1777	483	757	3853	7625	514	4311	0	48	918	15131	1304	4231	3008	1946	53	2323	979	832	1357	2738	291	451	2026	47	82	2963	417	7576	1288
TCGA-A6-3809-01A-01R-1022-07	tumor_tissue	2559	1	1581	396	393	520	968	3357	1870	1022	205	958	1617	1266	1145	514	2038	289	1229	297	1069	5153	7265	830	2493	13	23	651	8370	1054	5719	3843	13	76	784	867	753	3541	2912	968	641	1348	51	39	6161	176	5970	2818
TCGA-AA-3509-01A-01R-1410-07	tumor_tissue	10281	119	2463	854	608	175	1047	3089	2004	1617	269	1139	4567	1940	1611	4321	1106	242	1153	203	891	5309	11984	386	8706	0	23	596	10660	972	7942	3005	19	61	1373	419	618	1747	2285	329	372	2332	15	34	4659	229	5858	3533
TCGA-DM-A0X9-01A-11R-A155-07	tumor_tissue	7576	28	2307	588	536	122	583	2806	2113	1221	200	1526	4070	1068	1615	7202	1440	298	1414	502	638	3718	5279	267	4032	2	53	739	10005	622	1690	4114	1306	14	1998	376	716	815	2965	257	496	2503	41	124	3705	212	6009	1239
TCGA-A6-4107-01A-02R-1410-07	tumor_tissue	13159	109	1933	747	587	125	1552	3529	2040	1085	336	1008	1697	2641	1120	5715	1851	583	1411	278	1148	3640	9699	596	9992	5	48	686	7747	983	12342	3599	1021	14	2502	191	430	1420	2327	623	502	2290	18	29	7821	115	4168	1319
TCGA-CM-6170-01A-11R-1653-07	tumor_tissue	8612	51	3075	580	352	303	1407	2947	2873	2019	334	1129	2026	2630	2347	10660	1347	165	1141	243	758	2184	5037	314	7444	1	89	1088	16380	1052	9354	2729	461	76	4655	591	750	1045	3883	396	603	3229	22	82	7048	291	4104	1480
TCGA-AD-A5EK-01A-11R-A28H-07	tumor_tissue	7576	5	2872	439	341	62	424	3093	1469	1296	204	1597	3645	1353	1325	26144	2842	259	2935	273	721	5194	5420	636	5656	0	49	980	11137	595	12431	2421	328	9	3650	746	1272	848	4528	773	671	3122	29	191	6793	432	6878	1315
TCGA-AA-3939-01A-01R-1022-07	tumor_tissue	9263	98	2789	996	483	144	813	2738	1137	912	372	1328	2117	1494	835	7858	1604	379	874	272	1330	3351	6221	713	8387	4	35	596	8413	1321	8422	3283	12	43	1507	292	397	1050	1600	700	407	1563	50	87	6991	117	6479	757
TCGA-D5-5541-01A-01R-1653-07	tumor_tissue	9164	17	3761	504	307	399	1368	3278	3265	1830	287	1238	3280	1563	1383	5217	2329	431	2917	250	982	5156	12817	371	1937	0	39	1103	13448	941	3557	3290	33	54	2426	655	1051	810	3515	943	504	2250	12	64	5173	357	6772	1978
TCGA-DM-A1D9-01A-11R-A155-07	tumor_tissue	4866	5	1382	645	683	76	386	4355	2339	1531	676	2140	1865	1797	3865	14272	1867	199	1743	376	1317	3773	6901	561	8923	0	44	935	10614	554	11274	2403	520	49	3856	1455	671	1220	4345	581	691	3598	22	83	5931	174	3319	683
TCGA-AZ-6608-01A-11R-1839-07	tumor_tissue	8159	62	2760	578	443	44	126	2019	2642	1102	357	1675	2886	1066	1679	8344	1376	421	1745	485	1298	2755	4164	365	3979	1	3	1462	11763	749	3134	2459	3	1	2342	844	691	895	2281	178	514	2842	38	16	4836	401	6353	1327
TCGA-AA-3538-01A-01R-0821-07	tumor_tissue	11943	61	3171	607	442	242	1129	3312	2738	1321	398	1690	2163	1514	1806	6803	2519	388	2453	300	932	2133	5446	445	7537	4	58	982	10788	946	12233	2320	100	47	2944	1080	593	851	2206	489	442	2049	11	56	6819	305	7424	2107
TCGA-AA-3514-01A-02R-0821-07	tumor_tissue	8983	12	1140	836	763	185	2922	3884	2181	2605	325	2299	1962	1367	3464	2642	1752	3418	1505	643	353	4406	4657	1345	3236	24	112	1183	7136	657	4079	4578	96	35	1015	354	653	409	1952	574	478	3675	16	82	6065	496	5392	2074
TCGA-A6-2683-01A-01R-0821-07	tumor_tissue	11436	74	1195	1272	955	89	820	2745	2085	2858	486	3345	3626	1991	1391	5854	1943	4347	1908	906	343	3031	766	872	7725	0	22	952	8193	644	2713	5715	74	20	1965	649	891	1128	2924	46	490	3724	6	0	5439	550	5705	2733
TCGA-DM-A1D6-01A-21R-A155-07	tumor_tissue	1792	0	1962	540	466	48	192	3512	2003	2115	193	1100	2864	1446	454	2959	3714	443	2792	341	538	2738	1706	539	6267	1	17	1029	11473	707	12233	2976	318	22	8102	1622	1267	787	2704	119	532	3465	29	469	8352	286	5534	1184
TCGA-AA-3685-01A-02R-A32Z-07	tumor_tissue	11274	96	4218	708	532	243	1295	4086	2494	1500	207	1031	2306	1477	1696	8327	2199	556	1415	443	2042	6045	7660	926	8053	0	22	1244	6895	1594	17863	5122	445	36	4065	337	626	1807	2383	476	866	2196	12	19	11454	236	5558	634
TCGA-AA-3955-01A-02R-1022-07	tumor_tissue	10773	119	3357	659	549	138	543	4591	1927	995	347	1087	2107	1916	893	2486	1671	290	1269	283	1257	3359	7828	402	4387	11	7	932	10553	988	5018	1990	69	79	3998	1100	396	1573	2150	484	584	1779	64	30	5605	172	6061	656
TCGA-A6-6140-01A-11R-1774-07	tumor_tissue	10213	102	4204	616	505	142	505	2562	2374	1243	447	1748	3714	1378	2959	7530	2317	750	1925	264	1016	3840	8378	699	6537	4	10	1122	16338	677	4471	2642	47	118	2101	354	576	1216	3459	188	494	2692	33	16	5752	383	4339	1130
TCGA-AA-3532-01A-01R-0821-07	tumor_tissue	8687	19	1998	489	523	430	1541	6114	2505	1319	310	1852	1824	2738	1139	6335	1561	355	1248	371	988	4422	6638	473	8735	4	103	646	11922	935	9473	3408	201	64	926	924	558	2213	3183	440	471	2021	12	73	5370	311	7031	2010
TCGA-AA-3488-01A-01R-1410-07	tumor_tissue	13857	76	2236	850	806	150	771	4451	2447	1965	358	1570	2885	2071	2192	6493	1980	4661	2059	554	714	2882	3328	732	7002	0	8	862	9229	1117	10953	4611	163	32	2436	1266	839	1990	1824	307	660	1683	11	180	7358	286	5973	1079
TCGA-AZ-6607-01A-11R-1839-07	tumor_tissue	2207	0	1479	338	177	215	4913	1944	730	898	284	2475	1080	510	867	423	4133	389	1714	193	1284	2607	9175	2073	2844	21	323	1511	15350	1178	2166	4999	65	43	2023	229	1017	1033	5730	5802	309	1542	28	195	4976	209	3606	3514
TCGA-D5-6928-01A-11R-1928-07	tumor_tissue	676	2	1037	590	155	1291	5176	1780	1294	1089	142	1904	1289	1455	1007	1131	2031	260	1557	451	525	13828	5324	1219	702	2	78	806	14182	904	4414	4897	35	81	1318	324	1172	2539	8013	654	301	4569	15	116	2340	225	2540	6683
TCGA-D5-6930-01A-11R-1928-07	tumor_tissue	2611	0	1180	413	325	148	1452	4393	1754	1143	307	1732	1999	1494	1163	697	1801	457	918	207	1194	5226	8669	689	6803	3	64	1489	12169	649	3838	3252	206	188	3026	347	900	1144	2553	417	333	2019	14	137	3749	264	5007	4526
TCGA-AA-3833-01A-01R-0905-07	tumor_tissue	3210	20	1058	565	249	380	1740	4648	1800	1695	403	2149	1210	1586	1421	5119	1785	420	1002	246	1727	3748	9354	1231	7398	6	29	1279	9196	1290	3652	2746	73	95	1339	746	776	1432	2823	572	376	2379	23	472	4753	220	5478	2415
TCGA-D5-6920-01A-11R-1928-07	tumor_tissue	5005	3	1261	645	370	318	1411	2990	1563	1325	549	2415	1469	1906	2647	9810	1918	537	1350	339	802	3455	4004	321	15460	0	19	710	17863	847	6484	2740	28	193	1837	747	645	3925	4625	441	384	2561	33	21	3602	184	4473	1976
TCGA-AA-3846-01A-01R-1022-07	tumor_tissue	8201	9	2918	581	398	190	644	4333	2444	1262	457	1199	1690	2755	1474	9263	1852	219	1135	316	1075	2715	5007	304	7283	4	6	532	12107	1132	9143	2507	988	85	1788	1455	560	2179	3907	488	651	2027	34	37	4353	231	5958	943
TCGA-AA-3554-01A-01R-0826-07	tumor_tissue	1891	0	931	530	320	1155	2251	5389	2765	1057	461	1394	2483	1410	1762	1409	1370	1117	1156	331	972	3205	6777	941	4447	6	16	995	12634	1027	2528	2960	65	123	1439	121	1008	1927	3811	1615	356	1961	33	149	4926	136	6543	3649
TCGA-CA-5255-01A-11R-1839-07	tumor_tissue	2548	5	1849	638	331	52	423	3019	1569	817	685	2323	1703	1067	1044	7463	2631	750	2338	317	879	3739	2803	2668	24303	2	20	1126	11802	1066	1824	3488	39	22	2620	1349	933	1351	3187	1214	469	2061	61	541	5494	227	5762	457
TCGA-AA-3672-01A-01R-0905-07	tumor_tissue	3283	24	850	824	646	531	2198	1999	1359	2351	223	2217	2600	1455	1611	1828	1430	1737	1608	872	410	8159	2940	2507	2846	0	14	847	8422	377	1216	6221	244	55	807	148	1055	3834	2913	675	510	3865	7	541	5285	427	5708	3451
TCGA-CM-4750-01A-01R-1410-07	tumor_tissue	12321	516	3213	545	308	88	1391	6688	3226	1732	364	1031	3894	1723	640	6678	2212	774	2233	396	1050	4984	4445	714	5904	0	101	1544	7530	1047	4155	1966	189	51	3077	1356	973	1084	2297	623	824	1417	36	46	9143	283	8310	689
TCGA-D5-6932-01A-11R-1928-07	tumor_tissue	5866	12	2501	600	390	202	1190	3044	1843	1419	317	2789	1833	1695	1535	8913	1275	348	1515	258	1103	2738	6602	268	4562	0	38	818	11004	586	3705	2431	31	196	2779	1836	844	925	3143	382	645	3287	20	99	3672	204	3580	2066
TCGA-CA-6717-01A-11R-1839-07	tumor_tissue	1515	4	1194	382	158	468	2259	2755	2651	1040	220	1432	1614	1397	2037	3240	2055	406	1357	133	867	4879	7981	491	4589	5	60	1043	16966	750	2132	4289	208	64	1117	892	1148	879	2917	744	268	2111	13	227	3991	259	5485	4301
TCGA-AA-3930-01A-01R-1022-07	tumor_tissue	3028	21	2755	637	634	592	878	4046	2763	1451	313	1108	1848	1215	749	7437	1839	215	1528	268	715	3515	9663	320	5612	12	31	900	13136	973	2215	3129	50	57	2000	513	722	1637	3497	632	621	1194	34	44	4303	164	6648	1660
TCGA-CM-6168-01A-11R-1653-07	tumor_tissue	341	6	1411	446	228	601	3404	2477	1901	1260	347	1785	1419	1492	1060	17863	2956	527	1872	218	649	5034	5787	354	6340	10	138	947	12475	629	2761	3625	104	66	1920	1165	639	843	4116	710	336	2501	15	209	4490	302	4763	4682
TCGA-A6-2684-01A-01R-A278-07	tumor_tissue	3652	3	1160	534	427	341	1610	1931	1446	1452	216	2946	2807	1590	2106	14554	2492	611	1651	310	1106	3279	4613	131	1370	4	184	1155	6033	540	2431	4246	44	59	2349	284	639	1743	4978	690	378	3166	29	74	3853	152	2379	2645
TCGA-AA-A01S-01A-21R-A083-07	tumor_tissue	5947	94	1731	708	676	95	335	2693	2690	1759	605	2212	2372	1496	1046	6182	1855	2431	1832	740	793	4897	1599	450	4785	4	28	1151	9810	1140	1951	2717	9	17	1847	1321	1245	1034	2125	576	369	3011	17	26	3835	398	7873	900
TCGA-AA-3976-01A-01R-1022-07	tumor_tissue	12840	79	3351	648	438	133	742	2857	2232	807	387	1168	1906	1861	1401	7843	1394	408	1108	241	1528	2594	11189	913	7077	18	11	779	7457	924	13633	2177	14	34	2509	1143	394	698	1680	383	462	1724	72	63	4339	117	4441	1477
TCGA-CK-6748-01A-11R-1839-07	tumor_tissue	9004	75	2479	541	172	348	1521	2701	1714	1321	300	1324	2768	1968	2268	6508	1571	285	1524	189	608	3678	6678	453	8953	6	87	879	11223	771	5142	3051	2482	172	2357	808	708	402	2804	359	472	1298	30	189	4373	206	4978	2800
TCGA-CM-5341-01A-01R-1410-07	tumor_tissue	10521	30	4418	892	441	815	2499	3840	1162	1823	255	1018	1577	972	995	4422	1453	374	945	192	1631	4720	4433	327	2763	0	28	627	6423	2713	10325	2754	28	38	3724	619	413	1070	3892	1215	701	1720	34	67	8226	162	6005	1110
TCGA-AA-3818-01A-01R-0905-07	tumor_tissue	9240	148	1489	529	408	103	483	2698	1679	1315	356	1174	2932	1624	1277	11419	2861	586	2264	336	1140	3382	9507	470	15203	3	20	869	8903	950	7228	3806	75	38	2731	610	766	632	1897	217	446	1634	16	52	8021	139	4877	849
TCGA-AA-3966-01A-01R-1113-07	tumor_tissue	5343	0	1342	565	241	834	1650	5243	1416	903	215	2004	1686	1247	1973	3494	1200	313	1531	333	1166	5321	7346	678	3077	0	20	1368	9992	1475	14920	3529	394	231	2429	273	1374	722	3699	1788	424	2052	37	1802	2974	166	4659	6951
TCGA-AA-3495-01A-01R-1410-07	tumor_tissue	8833	74	2713	605	423	211	1411	3779	2230	1281	451	1651	1751	1255	1432	8293	3207	609	3645	314	907	4125	14554	261	9786	21	11	926	11086	1662	10295	2996	101	29	4212	999	594	2190	2541	974	479	2437	9	26	6489	338	7296	1415
TCGA-D5-6530-01A-11R-1723-07	tumor_tissue	2069	1	980	533	248	383	725	2461	1996	1079	415	2126	1290	1378	3138	1552	2270	518	1517	323	1140	5285	6098	577	3273	0	24	992	14152	776	981	2789	103	85	3345	1103	1082	1692	3880	148	343	2751	37	28	3638	243	3689	10226
TCGA-DM-A28F-01A-11R-A32Y-07	tumor_tissue	11783	218	2609	704	583	61	425	2824	1409	1763	463	1568	3562	1854	339	6683	1454	439	1615	359	718	3162	1993	570	6761	1	30	1571	14272	968	9026	1993	1228	28	5472	1054	752	2098	3349	301	483	2424	23	18	3967	249	4952	644
TCGA-AA-3663-01A-01R-1723-07	tumor_tissue	3625	85	1219	617	430	203	471	3128	2560	1505	506	2934	1360	2253	989	476	1585	353	1304	384	1174	4182	5197	1209	7196	0	17	709	11549	1342	1284	3592	454	78	2087	752	1057	1569	1826	289	476	1983	45	71	4381	255	5551	1573
TCGA-AA-A01P-01A-21R-A083-07	tumor_tissue	871	0	862	548	219	489	7252	3311	2010	1251	232	1368	2012	805	2340	3463	2179	177	1244	173	753	24303	6321	3219	289	4	84	812	9774	899	1654	3387	39	114	1597	400	938	4198	5947	1723	428	2902	40	125	4191	166	4851	4240
TCGA-CK-6746-01A-11R-1839-07	tumor_tissue	2357	8	1134	687	357	178	995	1991	1065	1093	434	2171	1865	1915	695	144	2110	278	1937	331	647	8448	3283	270	1158	267	31	1031	12749	711	1397	2843	102	101	2270	608	689	999	3224	272	460	3160	47	186	4426	302	5670	2628
TCGA-AA-3496-01A-21R-1839-07	tumor_tissue	6617	2	2369	511	249	449	2203	2363	1640	1312	172	1661	1879	2049	2824	20828	2656	394	2104	393	521	4361	5018	290	2545	3	56	951	15614	968	4524	3163	97	70	3067	1059	911	1289	5211	625	476	3709	21	123	4160	300	5367	3642
TCGA-AA-3696-01A-01R-0905-07	tumor_tissue	6321	14	837	907	403	44	1219	3013	1787	1090	277	1423	3819	2027	1657	16254	1838	493	1358	647	1592	2563	8126	399	13288	0	77	2049	6313	822	7873	3947	516	19	2879	359	652	1526	4571	918	353	3338	69	342	3886	383	6895	1863
TCGA-AZ-4615-01A-01R-1410-07	tumor_tissue	2922	1	1186	408	248	302	1626	5194	1844	1231	269	1035	1673	1687	400	813	1739	549	1090	189	1326	10553	13186	344	7732	1	56	1144	9015	1100	1485	3106	153	41	2576	1213	1070	2901	3033	467	487	1438	50	67	4283	162	4871	1894
TCGA-G4-6586-01A-11R-1774-07	tumor_tissue	2161	3	1218	515	342	176	252	4861	1796	1205	649	1869	1825	1332	2530	2825	1374	209	1266	434	1210	9110	4009	768	4604	1	9	1429	13799	830	823	2553	169	7	1647	1519	1433	2896	3226	192	686	3348	57	67	5067	150	5626	1507
TCGA-AA-A00R-01A-01R-A002-07	tumor_tissue	4573	64	919	461	477	625	1328	4701	1215	995	302	1111	2642	673	776	2481	692	98	1302	366	864	12169	7821	653	372	37	15	897	13212	804	1603	2405	37	92	1519	907	929	3277	3691	301	445	2531	47	72	4575	302	5970	4351
TCGA-AA-3854-01A-01R-0905-07	tumor_tissue	3192	3	948	790	462	140	505	3212	1875	1154	496	1468	1232	2205	2525	6110	2172	384	1308	260	1173	2991	6934	853	14090	1	1	684	10226	1191	4725	2652	231	140	3073	615	865	2024	1969	180	378	2344	17	530	7604	231	4751	2694
TCGA-DM-A282-01A-12R-A16W-07	tumor_tissue	16297	312	2527	575	321	72	480	3571	1922	1264	204	622	4379	1656	1119	7019	1763	201	1368	277	914	2236	12298	466	8193	0	26	961	11473	738	8678	1554	461	2	2786	1302	622	669	2935	310	516	2699	29	23	5784	164	5501	880
TCGA-F4-6703-01A-11R-1839-07	tumor_tissue	1451	95	1020	602	234	1805	12066	3274	1637	1008	238	1226	1714	980	3207	1312	2023	276	1101	171	665	8913	11274	1620	805	0	105	765	14589	995	4807	4521	59	348	727	284	1253	1598	5282	1162	252	2580	19	478	3324	118	4056	6708
TCGA-F4-6460-01A-11R-1774-07	tumor_tissue	8193	10	2345	513	317	109	1433	3793	2521	1759	237	1664	2553	1775	1666	3508	2527	400	3351	273	768	3297	7100	447	12475	4	23	1189	11922	673	17757	1821	149	34	3344	937	631	638	3005	454	386	2703	34	95	7089	146	3875	1761
TCGA-CK-5913-01A-11R-1653-07	tumor_tissue	1927	56	1173	517	352	309	895	3064	1668	1658	603	1810	1589	1739	678	5900	1617	691	1265	397	598	4703	7981	675	5605	0	69	1006	16090	686	2272	4232	109	111	1902	1191	870	3035	2525	275	370	1555	43	623	1928	224	4361	2961
TCGA-CM-6162-01A-11R-1653-07	tumor_tissue	2383	36	901	347	240	625	3599	2690	1044	1282	221	1040	1396	1466	1064	5961	2345	547	1070	113	537	5554	9133	707	4456	2	287	746	16691	680	5423	2983	82	65	1587	772	906	1401	4402	817	198	1741	30	437	3390	222	3079	5475
TCGA-AA-3941-01A-01R-1022-07	tumor_tissue	5099	3	1861	615	279	112	491	3362	2562	605	585	1918	1425	1599	2885	5854	1648	498	1440	326	852	4377	7071	856	10693	3	3	1080	7653	586	14782	2353	65	54	2129	625	855	1224	2705	1669	346	2621	31	74	6451	201	5554	745
TCGA-A6-5656-01A-21R-A278-07	tumor_tissue	7681	37	2379	675	444	234	416	2238	1603	1873	322	2397	2860	1478	1400	15423	2778	592	2776	466	315	2875	2932	468	8822	0	37	1292	10629	634	7510	2955	7	72	2890	118	955	1638	7424	384	468	2971	47	38	3122	705	4500	1915
TCGA-A6-2684-01C-08R-A277-07	tumor_tissue	1560	6	218	473	327	777	935	692	1298	1460	248	2584	2233	1482	2816	7835	2138	6	1258	119	280	1552	3865	636	748	7	301	532	24078	408	2160	2438	45	247	1045	432	657	1196	10937	2422	327	4138	226	135	1321	699	1918	5518
TCGA-A6-2681-01A-01R-1410-07	tumor_tissue	14751	50	1366	742	541	280	2261	3316	1834	1330	260	2398	2025	1730	1874	9913	1663	1645	1618	127	782	5827	3548	802	8466	10	48	915	7674	725	12298	2907	1550	47	2257	300	788	1027	2333	328	511	2404	3	179	5439	167	3635	2772
TCGA-AA-3521-01A-01R-0821-07	tumor_tissue	4877	16	2322	692	475	177	931	2405	1575	1454	193	1328	2011	1724	1741	13263	1561	502	1611	537	837	3062	4357	625	8631	1	35	765	9835	703	7896	3642	30	69	2822	1973	755	1593	3451	258	397	2550	40	60	4720	419	4462	1366
TCGA-CK-4952-01A-01R-1723-07	tumor_tissue	1444	0	1208	666	471	371	415	2897	2450	1251	364	1710	2249	762	1527	1187	1588	531	1605	401	855	3274	3851	594	3354	1	5	1161	13828	724	1407	3515	297	279	3335	295	813	754	2544	329	379	2424	10	571	3158	145	3634	7277
TCGA-DM-A288-01A-11R-A16W-07	tumor_tissue	1839	19	2016	639	364	183	243	5446	2712	2833	391	1740	2416	2659	3230	9308	1998	274	3214	441	724	1379	6178	452	7463	10	1	999	15131	818	460	2392	11	36	5449	617	1406	1639	3808	1334	594	3731	103	144	5854	482	4973	4095
TCGA-G4-6309-01A-21R-1839-07	tumor_tissue	1062	0	1381	424	435	77	438	6053	1956	1144	343	1242	2321	1213	885	2669	1461	541	1091	309	1007	3260	4355	602	6212	3	15	990	13608	826	1352	3676	381	20	1601	1210	757	869	2079	521	463	2432	49	156	3828	317	5162	1411
TCGA-AA-A00F-01A-01R-A002-07	tumor_tissue	7404	24	1988	626	442	100	1064	6009	2449	1507	361	1380	2215	1513	1633	7710	2375	358	2413	667	1007	2009	6131	381	13159	2	59	1152	11290	671	16832	2054	68	98	3477	1803	695	1881	3610	1073	534	3889	12	110	6255	162	4081	1545
TCGA-A6-6780-01B-04R-A277-07	tumor_tissue	1637	1	583	370	332	1345	751	1295	1164	1086	371	1217	1518	1836	1390	4618	1869	25	1374	158	179	1920	3579	481	1680	6	15	434	23858	597	1248	3828	17	52	1135	624	793	1554	8973	748	342	2153	106	168	1296	642	2529	4768
TCGA-AA-A00J-01A-02R-A002-07	tumor_tissue	1887	3	956	476	283	231	1197	2878	1519	800	318	2458	1969	1714	1197	463	1532	298	1651	299	833	3889	7008	670	2628	2	34	1169	19737	599	1059	2176	171	74	3691	557	1178	760	2624	1314	502	2190	75	902	3452	309	3773	4090
TCGA-AD-6890-01A-11R-1928-07	tumor_tissue	6073	69	1682	410	335	116	878	4034	1901	1570	285	823	3725	1146	2778	8209	2079	442	1665	366	943	4357	8069	349	4600	6	53	1130	13658	1058	7385	3147	10	53	2389	118	427	902	2824	396	625	3402	42	69	6755	356	7784	1293
TCGA-A6-2677-01B-02R-A277-07	tumor_tissue	2737	9	965	591	581	190	876	1069	1487	1270	117	1173	1213	1353	1003	13582	2701	37	1683	416	319	1442	2597	764	3308	1	107	760	21909	564	3572	1456	30	30	1565	1313	789	758	6404	1223	358	3964	73	193	1500	1724	3817	4098
TCGA-AA-A00D-01A-01R-A002-07	tumor_tissue	7258	10	1728	488	353	545	1954	4214	2076	1018	292	1702	2408	477	2941	2912	1899	151	1831	208	916	10885	18596	357	6735	2	33	942	11310	714	17915	3040	135	79	2086	473	1002	3790	3881	764	432	2980	8	93	5083	144	4766	6587
TCGA-CK-4947-01B-11R-1653-07	tumor_tissue	5217	65	1325	552	402	221	1736	3402	1574	1019	528	1960	1585	1444	3385	10281	2658	635	2023	226	575	4102	4829	420	8512	0	62	1004	16424	594	3046	3182	27	19	3558	612	799	1293	3160	456	427	2103	38	54	3969	385	4973	1635
TCGA-A6-4105-01A-02R-1774-07	tumor_tissue	8547	10	3339	530	564	300	1505	2817	1291	1989	221	867	3174	1269	947	4558	1847	250	1312	561	1003	5626	10970	458	3016	0	118	739	17967	1637	4725	4826	242	138	1393	365	920	883	3183	627	499	1602	17	200	5653	149	6413	2176
TCGA-CM-5864-01A-01R-1653-07	tumor_tissue	12940	39	2958	834	482	70	675	4034	2223	1024	293	1539	3269	2096	2423	9485	2445	202	2351	331	730	3366	6547	596	4268	0	8	1078	9724	724	18777	4591	21	30	4573	512	820	1083	2344	308	454	2267	40	24	6895	194	4703	2562
TCGA-CM-5868-01A-01R-1653-07	tumor_tissue	9133	67	2980	566	419	235	907	3098	1978	1143	457	1228	3037	1258	1142	10568	1592	248	1545	220	1051	3483	10553	317	4984	0	39	1064	15203	803	8448	2441	19	61	3853	1748	658	935	4079	504	706	2371	18	95	5133	229	6703	1238
TCGA-CM-5862-01A-01R-1653-07	tumor_tissue	9687	40	2791	758	360	94	892	4024	2878	1307	409	1295	1802	2072	1517	387	1564	287	2102	264	1421	3050	9331	623	5741	163	32	1093	8872	928	20828	2400	22	135	6912	419	797	779	2306	472	626	1311	16	48	7966	156	3959	1105
TCGA-AY-6197-01A-11R-1723-07	tumor_tissue	2102	2	1240	472	304	176	606	2355	1462	1337	547	2745	1417	1155	6787	1849	1706	655	1466	476	948	4029	3958	1057	6489	6	6	526	18777	537	603	2798	63	188	2039	1222	1244	3306	3514	2047	437	2665	51	76	2718	366	3870	2947
TCGA-AA-A00W-01A-01R-A002-07	tumor_tissue	5780	4	2140	842	448	59	283	4345	1898	1342	453	2886	2120	1766	3113	13088	2191	512	1384	371	953	3606	2656	701	5355	0	34	903	12634	872	7321	2891	34	3	2932	1052	854	2383	3366	211	551	2479	51	37	3635	402	5698	1271
TCGA-D5-6536-01A-11R-1723-07	tumor_tissue	5297	0	1556	1130	841	280	909	4367	1122	1382	141	826	1581	1977	2927	5436	1713	298	1878	243	537	2305	7843	269	13038	1	4	1126	9100	755	10757	2715	145	119	5018	698	1263	681	3240	569	321	2696	34	856	3964	184	4270	2189
TCGA-A6-A566-01A-11R-A28H-07	tumor_tissue	2439	6	1180	539	185	849	5663	3832	1248	923	276	1341	1169	603	3632	7710	2392	181	1641	328	827	4573	9810	207	6371	0	86	884	12965	660	1548	3862	20	132	1993	16	700	781	4367	1490	313	2859	31	397	4485	288	4062	12386
TCGA-A6-6650-01B-02R-A277-07	tumor_tissue	3160	2	1489	592	492	132	466	1763	1790	1679	403	2667	953	1508	1638	17809	3185	153	2701	624	528	1801	2634	205	5021	4	106	1152	14455	650	4885	1939	8	23	1845	140	636	1535	7674	440	381	4396	127	21	3284	525	3104	2090
TCGA-A6-5659-01A-01R-1653-07	tumor_tissue	13658	55	2766	458	468	120	924	3090	2713	1902	291	1339	6740	1775	1423	11329	2482	491	2790	226	665	2218	10903	300	5194	3	57	1005	14622	771	5099	3007	163	76	3442	761	837	661	2658	331	502	1617	13	85	7828	156	5904	1582
TCGA-AA-3956-01A-02R-1022-07	tumor_tissue	12107	29	2292	477	322	114	1020	3490	2113	1196	450	1747	2652	1971	1210	7352	1610	303	1507	299	981	3531	7806	468	11119	0	27	587	15614	1487	10505	2557	314	78	1892	694	695	1705	2892	659	495	2096	35	76	5099	319	7048	1768
TCGA-D5-6931-01A-11R-1928-07	tumor_tissue	3933	30	1069	611	551	209	1537	2976	1809	1166	316	1289	5355	1233	1770	3479	1938	1127	1406	389	711	4086	3571	526	6326	2	69	1012	17405	756	3421	4859	38	103	910	409	1171	1641	3273	507	379	2623	17	52	3175	311	4246	3631
TCGA-CM-5349-01A-21R-1723-07	tumor_tissue	8813	17	2788	490	403	821	1298	3815	1711	1421	171	1075	1949	1783	797	7444	1857	86	1448	676	599	3840	10445	406	3142	1	16	1023	14393	703	9737	3385	82	128	1979	1615	598	672	3754	487	314	2355	26	135	5417	155	5564	3007
TCGA-A6-3809-01A-01R-A278-07	tumor_tissue	1676	0	1422	402	404	656	1325	2214	1352	1225	211	1045	2227	1229	1864	869	2138	111	1709	318	266	4839	4305	558	2219	0	40	743	8943	1187	3639	5037	23	60	1033	344	746	4584	3705	1194	705	1835	30	48	5609	342	5042	2749
TCGA-AA-3970-01A-01R-1022-07	tumor_tissue	9089	13	4281	751	415	177	642	3122	1983	958	313	1524	1190	2336	1375	5827	1069	180	757	207	1703	5203	4859	407	6263	0	16	850	14554	1516	4753	1730	56	41	2858	750	545	1659	3158	285	388	2295	18	103	2758	268	6474	1297
TCGA-DM-A28A-01A-21R-A32Y-07	tumor_tissue	4389	0	3883	541	583	105	880	3375	1938	1942	275	1184	2269	1549	1383	2729	1606	428	1659	432	798	4611	5273	275	2232	0	42	901	13186	810	10903	3751	33	67	2618	958	1408	1182	5223	263	487	3226	11	112	4088	236	4978	1503
TCGA-AY-6386-01A-21R-1723-07	tumor_tissue	3468	91	1113	576	394	246	363	4347	2342	1168	910	1898	1345	1740	2260	7725	2892	1365	1865	218	1591	3649	7008	618	14030	0	34	895	12726	896	1847	2369	41	87	3345	940	536	1697	2303	285	360	1553	46	28	6997	249	4831	1733
TCGA-AA-3660-01A-01R-1723-07	tumor_tissue	6186	8	1949	647	409	120	838	3964	1705	1075	345	2130	3183	1619	3757	9711	1840	415	1946	626	1118	3541	6069	434	5012	0	31	755	13159	987	15313	3133	71	32	2373	641	457	941	1725	290	366	2872	7	180	5954	173	4785	2523
TCGA-G4-6320-01A-11R-1723-07	tumor_tissue	6499	95	1182	680	320	76	193	2642	2192	1564	431	1241	1363	1405	551	2338	3129	343	2778	442	990	2091	5827	839	4664	0	20	1485	12817	691	4602	1781	291	21	7583	2115	980	603	2556	144	487	3745	45	14	8327	208	4186	2686
TCGA-AA-3844-01A-01R-1022-07	tumor_tissue	8250	16	1647	541	390	162	534	3707	1639	744	383	1705	2719	2394	1567	14654	2087	267	1541	299	1159	4578	4810	551	8448	5	12	745	9555	948	21997	4240	63	55	1615	466	515	1840	3063	350	441	1993	21	164	7667	155	5558	1012
TCGA-G4-6302-01A-11R-1723-07	tumor_tissue	1744	0	882	375	113	352	6878	2521	1788	620	319	2445	1237	1687	3016	1090	1689	373	1205	135	834	5010	9164	939	2635	29	26	775	9240	752	2291	2136	373	59	1197	502	939	1639	4039	1977	341	1760	43	1265	3505	336	3826	5881
TCGA-SS-A7HO-01A-21R-A37K-07	tumor_tissue	6094	0	2181	596	536	104	345	2479	2185	1233	410	1501	2617	2101	5656	8764	1669	496	1900	573	818	1963	16297	254	6144	20	6	1202	17604	534	6432	2191	32	50	1462	995	743	644	3549	286	811	4571	37	962	3856	164	5554	5086
TCGA-AA-3494-01A-01R-1410-07	tumor_tissue	9507	31	1741	552	417	142	727	3387	1851	2167	300	2174	2289	1591	2043	8293	2361	557	1758	554	1390	3151	7927	593	6465	5	16	788	10757	1492	2622	3735	20	25	2900	315	610	1294	2337	841	351	2217	5	93	4939	315	6755	3636
TCGA-G4-6323-01A-11R-1723-07	tumor_tissue	6123	58	1237	598	176	139	328	2713	1852	1113	354	1583	1750	1544	1283	13713	2133	152	1624	307	785	3241	7221	585	12169	6	1	877	13742	857	10725	3656	60	66	3125	721	583	1549	3854	216	432	3832	27	65	5220	312	4976	1203
TCGA-AA-3524-01A-02R-0821-07	tumor_tissue	6479	194	3099	558	536	140	514	3505	1560	1462	541	893	1509	1823	1377	6148	1723	693	1998	326	1424	3354	10213	485	4887	10	24	925	7660	1122	8612	2211	0	100	3155	1513	516	2088	1923	777	540	1188	111	0	10919	444	12255	1558
TCGA-AY-5543-01A-01R-1653-07	tumor_tissue	5264	34	2715	575	526	118	357	2928	1694	1369	660	2648	1630	2491	568	12989	1702	405	1363	248	1549	3087	4971	383	6493	0	14	920	15574	1047	3413	2768	205	41	4494	1631	468	1834	3010	246	568	1753	22	7	4569	273	4689	1310
TCGA-D5-6923-01A-11R-A32Z-07	tumor_tissue	9331	30	2563	581	501	248	2277	3418	2607	1335	153	977	4805	993	1530	6281	3017	660	1787	335	678	3621	3802	510	2557	1	139	1317	13368	724	8466	3228	17	567	2218	783	930	895	3660	888	472	2227	12	68	4100	289	5142	4131
TCGA-AA-3516-01A-02R-0826-07	tumor_tissue	2388	9	1334	520	425	277	1772	3886	1666	1137	404	2179	1524	1720	2049	961	1559	733	861	261	968	10369	5436	1288	7530	102	33	1257	12475	1098	2134	3311	143	127	2417	593	996	3107	2686	1066	407	1453	36	604	5318	189	5223	1255
TCGA-A6-6649-01A-11R-1774-07	tumor_tissue	1473	3	931	705	359	184	1954	2801	1737	1020	429	2866	1307	1181	2487	2389	1947	631	1554	270	1019	3958	3991	445	12190	1	29	1957	12276	714	4445	2613	71	139	3280	978	1198	1708	5217	436	309	3571	23	397	3579	274	3365	3778
TCGA-AA-3562-01A-02R-0821-07	tumor_tissue	25865	58	2780	525	450	182	1295	4458	2623	1275	398	1430	4319	1680	1477	8678	2144	416	1574	333	1127	3692	5787	336	7576	4	40	1440	9401	1396	8973	3031	1097	52	3888	324	313	1175	2468	442	536	2447	4	46	6617	208	5070	1181
TCGA-AA-3862-01A-01R-1022-07	tumor_tissue	11473	73	2413	803	443	236	934	2800	1879	973	337	1321	1718	3172	862	9164	1906	273	1269	159	1908	4389	6263	432	10019	0	9	1366	9401	895	23036	1782	52	112	6803	1307	438	1758	2832	400	591	1137	25	67	6648	120	5045	1010
TCGA-G4-6627-01A-11R-1774-07	tumor_tissue	5927	371	1770	396	227	254	2435	2742	1520	1112	227	1299	2289	1682	984	7958	2080	306	1346	156	701	6005	6841	355	12475	1	36	696	11154	700	5083	2885	90	107	2241	304	875	1669	4905	909	386	2193	23	153	4377	174	4058	2497
TCGA-AY-A71X-01A-12R-A37K-07	tumor_tissue	4184	43	1109	652	287	35	246	2766	1648	1634	387	1553	1684	1762	2066	6755	2314	285	1845	487	655	2287	3385	650	13288	0	2	784	11069	695	1158	2459	258	51	4682	690	911	1078	3399	166	526	5119	25	116	4715	401	4305	1769
TCGA-AA-A022-01A-21R-A16W-07	tumor_tissue	3366	4	800	561	194	153	1789	4274	1029	838	427	982	2592	764	686	2126	1975	224	1336	382	839	14003	8594	1023	8021	135	31	920	9229	729	5249	3014	370	182	3501	2185	997	3510	3617	592	521	3757	29	294	5099	299	5064	3152
TCGA-AA-3519-01A-02R-0821-07	tumor_tissue	16966	58	3647	523	540	161	912	3526	2092	1630	281	817	3787	1780	1087	7490	1985	832	1640	336	1219	5042	10414	646	10475	0	15	783	10629	1630	8953	3657	68	61	1972	72	684	1545	2856	427	651	1939	21	47	6617	141	6144	1019
TCGA-AA-3973-01A-01R-1022-07	tumor_tissue	16691	25	2093	952	414	78	485	3517	1873	1344	133	994	3380	2421	1955	17863	2261	315	2045	371	976	2166	7437	458	11882	0	12	449	8833	1065	17708	3913	4552	19	3802	997	728	666	1941	193	448	3066	32	71	4560	241	5099	1040
TCGA-F4-6806-01A-11R-1839-07	tumor_tissue	6777	60	1707	588	249	84	840	2680	1793	1130	201	885	3418	1888	3567	11020	2061	192	1270	188	885	3626	8494	595	8539	2	73	620	13474	804	11705	3384	1206	22	2807	478	645	1266	3676	294	535	2724	18	220	5018	235	4703	1461
TCGA-AA-3977-01A-01R-1022-07	tumor_tissue	5089	49	2001	608	427	235	816	2870	1815	1614	349	1009	1791	2120	919	8077	1775	216	1106	286	1097	3557	8621	754	3772	11	13	890	11223	1099	3106	2774	129	186	1792	608	392	1183	2456	423	499	1381	9	209	5119	142	6423	1967
TCGA-A6-2686-01A-01R-A32Z-07	tumor_tissue	5939	23	1624	608	268	527	1556	3305	1672	847	252	1774	1550	982	752	33	1985	308	1840	375	1237	3660	4717	532	2890	10	12	646	13237	1737	2461	4646	30	249	2118	580	999	1194	2706	1537	668	1803	13	52	10169	246	6409	2373
TCGA-5M-AATE-01A-11R-A41B-07	tumor_tissue	7604	2	3169	706	626	65	431	3620	2509	1651	326	1452	3286	1458	1019	10340	2786	423	2433	384	732	2433	7570	369	10198	1	77	1242	13685	661	11310	2940	800	16	3484	1739	1315	973	3387	796	662	3068	43	18	5436	291	6582	1101
TCGA-CM-6163-01A-11R-1653-07	tumor_tissue	6277	67	2375	850	712	298	1483	2690	1871	1264	229	1406	3160	1528	742	18484	2585	355	2004	186	723	2963	4573	255	8745	0	40	786	16966	779	8892	2845	207	134	2488	818	996	1139	4519	438	531	1926	16	67	4831	416	5501	1659
TCGA-AD-6963-01A-11R-1928-07	tumor_tissue	4729	6	3823	656	525	262	687	4232	2924	1485	390	1619	3892	1319	1725	10953	2431	578	2108	635	762	5433	3531	497	4456	5	19	1326	15614	933	6772	4259	1359	198	2229	1209	1281	2402	4498	840	756	1911	62	57	5923	298	7352	1256
TCGA-A6-5657-01A-01R-A32Z-07	tumor_tissue	5264	42	1092	408	382	181	1581	2589	1908	1392	317	1648	3534	1137	1030	7346	2594	521	1917	225	819	5124	8176	491	2462	6	87	1337	13159	875	7754	2986	941	115	2893	1499	717	820	3494	566	305	2160	8	393	6212	337	6917	2582
TCGA-D5-6534-01A-21R-1928-07	tumor_tissue	1226	44	1113	465	104	997	5927	2638	1685	1168	403	2330	1319	1297	1108	1882	2363	247	1714	179	1286	6901	8813	249	10937	5	176	3022	11154	915	11004	3409	54	174	2264	271	1020	1117	5564	1601	263	2583	19	189	4268	171	2258	6045
TCGA-A6-5659-01A-01R-A278-07	tumor_tissue	11258	41	2569	477	441	105	1166	2467	2067	2018	168	1707	5361	1938	1400	20674	3132	1152	2856	222	913	2365	5144	302	6532	4	93	1741	8404	665	3501	3037	225	62	3709	397	911	803	3040	443	510	1589	8	111	6009	190	4393	2065
TCGA-AA-A024-01A-02R-A00A-07	tumor_tissue	7265	223	901	637	230	57	373	3865	1629	1215	636	2155	1245	2442	1813	7234	1723	501	1208	311	1597	2856	4541	1248	15574	0	11	938	8547	850	4630	1981	423	23	3259	850	928	1522	2588	95	426	2624	26	26	4890	317	4609	1220
TCGA-AA-3971-01A-01R-1022-07	tumor_tissue	14488	16	2349	677	360	261	1116	3305	2270	1012	366	1623	2167	1738	1569	13136	1880	320	2071	345	1192	4015	9861	566	12321	0	76	707	10693	1013	15968	3016	49	43	2712	1350	497	1990	3867	390	606	3020	31	48	6441	208	4500	1176
TCGA-DM-A1DA-01A-11R-A155-07	tumor_tissue	2927	0	2436	550	552	160	283	5420	3308	1370	422	1507	3572	1034	1390	3223	1894	350	2062	302	1054	3841	10414	367	3372	1	18	1111	8822	661	483	2196	23	9	2935	583	1063	1070	2419	564	787	1167	68	305	7681	180	6295	3075
TCGA-CM-6680-01A-11R-1839-07	tumor_tissue	5663	2	1055	579	268	188	949	3794	1412	1153	182	954	1348	2321	4682	7172	2328	229	1538	222	794	3920	6212	799	13212	18	67	893	12066	636	8804	3042	11	61	3180	603	1027	1389	4511	314	327	3303	20	106	4441	201	3686	4297
TCGA-A6-3810-01B-04R-A277-07	tumor_tissue	2178	1	1386	683	541	233	892	798	990	2880	217	1449	1317	1971	3724	4859	1999	3	1470	447	70	1328	3218	1193	2060	1	164	1167	21909	546	4129	1624	418	125	4826	613	1066	2078	14954	1072	487	3347	153	147	1069	1023	1729	5333
TCGA-AA-3980-01A-02R-1022-07	tumor_tissue	7271	210	2004	546	723	369	700	4070	2456	1477	478	912	1674	1917	1068	12044	2029	385	1363	289	1155	6025	10384	511	4671	33	15	696	11223	1070	9153	2064	78	44	3168	1823	614	1912	2961	585	637	1827	11	45	6552	191	6465	1443
TCGA-G4-6315-01A-11R-1723-07	tumor_tissue	7732	46	3326	562	427	43	326	3892	2398	1383	390	1677	2594	2013	1550	7392	2251	648	1831	321	978	2958	6724	383	11052	0	1	1058	15387	889	4963	2495	120	42	3178	1267	657	1208	2300	227	481	2625	15	23	5206	205	6390	2014
TCGA-AD-6889-01A-11R-1928-07	tumor_tissue	4780	55	1453	558	272	120	422	4547	1201	1333	608	1730	1854	1786	1016	3892	1078	683	1193	387	2059	4391	11589	1465	3428	2	14	959	11648	945	2105	1819	213	299	3194	554	899	1734	2669	259	535	3825	49	173	3963	228	4986	1630
TCGA-AA-3664-01A-01R-0905-07	tumor_tissue	4504	0	1488	1045	584	140	478	2128	1843	1055	342	1638	1448	1561	961	3959	1865	173	1567	476	561	3760	2806	357	4391	0	21	1198	11172	734	2303	1586	73	165	4359	407	1021	2518	3941	666	442	2978	47	42	3020	362	3513	5139
TCGA-WS-AB45-01A-11R-A41B-07	tumor_tissue	816	0	703	390	248	1586	6688	2364	974	957	289	1826	863	618	4710	3	3156	772	1667	164	711	4498	9711	233	5619	0	365	1033	15168	876	3111	2764	102	216	1937	89	1091	714	5798	2529	285	1755	35	1550	3510	311	3262	18537
TCGA-AA-3858-01A-01R-0905-07	tumor_tissue	7660	26	2291	861	862	189	1152	3758	1881	1274	291	1369	2134	973	997	6846	1801	523	1781	344	1177	3150	7411	523	5977	0	49	1268	7392	1087	11020	3081	344	79	3375	2153	654	770	1941	295	536	2037	15	34	5633	296	6612	1149
TCGA-F4-6855-01A-11R-1928-07	tumor_tissue	6190	15	1440	878	315	197	3486	3056	1610	1262	192	1194	2831	1705	1483	11511	2352	186	2302	202	873	2640	10537	389	7378	0	98	1009	11724	616	9675	3867	1080	106	2760	759	895	693	3278	322	396	3883	29	144	5300	266	4820	3755
TCGA-AA-A01V-01A-23R-A083-07	tumor_tissue	5031	3	794	736	397	34	383	3471	1901	1307	337	2053	1694	1328	4797	9186	1840	509	1341	431	850	3894	5156	743	3313	23	0	934	8872	665	3314	2631	358	18	2359	618	1272	2183	2686	417	538	4206	28	558	3373	414	5677	3867
TCGA-AA-A02E-01A-01R-A00A-07	tumor_tissue	5048	34	1731	872	496	71	589	5094	2269	1966	326	1744	1994	1724	6572	5042	1636	717	1825	240	846	2786	11842	805	11744	0	44	979	11436	537	8669	2160	5	65	2487	1549	1594	2997	3325	397	462	3711	23	46	5194	193	4079	4517
TCGA-G4-6295-01A-11R-1723-07	tumor_tissue	2729	0	3646	474	351	306	830	2050	2690	1549	446	1444	1536	1473	2477	6963	1679	551	2010	381	1071	4554	4182	786	4210	4	31	1155	13212	926	9639	2881	77	133	1657	1392	1204	1481	3556	916	515	2481	25	42	5099	163	2120	1343
TCGA-AA-3845-01A-01R-1022-07	tumor_tissue	2991	4	1285	431	326	309	1542	3316	1960	1370	776	946	1154	3131	673	1359	1923	114	1328	343	1371	7265	3620	1064	5927	4	20	819	30081	1074	2843	2770	27	136	1399	1483	820	1057	3412	6233	353	2405	51	34	4263	86	2992	7725
TCGA-A6-6650-01A-11R-A278-07	tumor_tissue	5220	42	2760	558	526	80	411	3724	2253	1395	530	3278	1872	1718	1820	16832	3007	764	2599	560	1110	3165	3865	299	12795	1	59	1212	11346	703	6081	3161	15	0	2953	100	652	1230	3667	239	536	1673	38	26	5208	279	4408	1195
TCGA-AA-3710-01A-01R-1022-07	tumor_tissue	1376	2	1115	665	325	788	1650	5653	1339	973	344	1083	1041	592	683	3250	1310	117	1184	430	1727	8697	3152	2301	4915	2	27	633	12889	1501	3024	4685	35	57	1615	983	756	3781	3757	2288	502	2948	24	437	4424	208	4449	2279
TCGA-D5-6538-01A-11R-1723-07	tumor_tissue	7858	9	1628	794	313	80	443	3545	4042	1180	363	1970	2133	1211	1609	13396	1944	314	2446	391	529	3047	5136	269	2302	0	10	1164	16090	764	4761	2677	342	21	2990	1365	1039	747	2689	184	387	3000	50	163	4639	423	6729	2789
TCGA-F4-6856-01A-11R-1928-07	tumor_tissue	1993	22	1075	647	336	101	551	1788	1437	1159	522	2223	1610	2121	654	610	1661	957	1546	318	1215	4778	6772	736	5602	0	32	1267	15535	760	525	2699	22	73	3988	1029	970	1081	2884	167	422	2472	37	127	3701	296	4634	2267
TCGA-AA-3556-01A-01R-0821-07	tumor_tissue	4111	34	1916	605	341	218	1084	3070	3000	1755	570	2084	1605	1787	1068	1092	1964	450	1321	227	997	5854	5970	761	11802	1	21	684	25592	2858	1657	2943	34	638	1811	367	1002	1664	1858	368	370	2067	13	35	5034	283	4567	2327
TCGA-DM-A28H-01A-11R-A16W-07	tumor_tissue	15929	261	2945	568	616	80	393	2862	1481	1558	655	2363	4630	1703	1484	13315	1751	287	1930	514	824	3097	6381	334	5776	4	13	1285	11724	632	5340	3330	82	4	3571	152	624	501	1799	575	541	2063	28	7	4456	287	5920	1017
TCGA-A6-6141-01A-11R-1774-07	tumor_tissue	4958	21	988	631	222	112	580	3180	1615	986	468	1698	1322	1871	2879	5465	1789	462	1490	188	1411	5122	8804	585	5472	0	39	845	13502	795	5687	2859	452	41	3238	459	766	1167	3421	428	271	2845	21	224	5156	235	4212	1690
TCGA-AD-5900-01A-11R-1653-07	tumor_tissue	1718	0	1345	501	287	324	1383	2690	1964	916	331	2786	1837	823	1389	384	1497	595	1402	323	987	8037	3892	355	3243	4	43	1119	12749	758	973	3587	44	75	1594	859	981	1760	3057	1120	457	1622	92	121	3760	260	5640	1838
TCGA-AA-3518-01A-02R-0826-07	tumor_tissue	2078	7	1105	693	323	295	845	2510	1495	1072	371	3064	1696	1564	1322	1811	1353	463	1230	339	780	7563	4877	647	2415	2	9	567	10429	721	1918	2201	146	48	2240	718	853	1771	2947	556	517	2660	22	705	4343	207	6597	2791
TCGA-D5-6927-01A-21R-1928-07	tumor_tissue	2172	0	1371	502	267	564	1926	3733	1736	1084	254	2449	1949	1391	1037	9079	1235	868	1595	330	891	6868	3538	578	2905	0	67	953	14455	636	1199	3468	251	93	1768	687	963	2037	3311	364	407	2999	20	75	2673	337	4826	2768
TCGA-AA-3561-01A-01R-0821-07	tumor_tissue	8784	54	3091	1184	1234	120	529	3730	1990	2953	313	1242	1156	6819	898	6750	1473	352	1443	539	1740	2834	6212	621	3007	0	16	497	7740	2096	11842	2145	54	22	2857	132	464	1772	2855	495	658	2018	52	98	6081	266	4913	826
TCGA-AM-5820-01A-01R-1653-07	tumor_tissue	4027	26	1783	752	343	192	795	2004	2892	1286	381	1298	2018	2234	854	20674	2533	439	2573	195	929	3682	5850	469	9848	7	11	1008	15024	964	798	3963	167	55	1788	1498	761	895	2402	871	569	1014	12	277	5382	178	7008	1998
TCGA-AA-3673-01A-01R-0905-07	tumor_tissue	7667	67	1715	658	420	198	975	3247	2121	1554	420	2077	1797	1320	2320	5752	1591	300	1321	188	883	3656	7660	334	6362	3	58	488	9711	665	3310	2598	20	41	1485	1034	845	1874	2922	237	444	2557	28	56	4595	168	4060	2091
TCGA-CM-6674-01A-11R-1839-07	tumor_tissue	1746	3	1284	439	334	265	1215	3854	1755	787	450	1915	1598	1319	2072	327	1592	463	799	210	1176	6577	6484	691	8310	0	57	994	14488	896	2562	2573	240	61	3310	1550	1068	1693	2553	584	423	1594	15	57	4140	250	5404	2299
TCGA-NH-A6GA-01A-11R-A37K-07	tumor_tissue	1976	21	1023	851	485	81	639	1715	2533	1496	260	1202	2174	1167	2244	5773	3247	501	2755	434	587	3724	2412	856	11628	4	12	1336	17708	852	16424	3669	8	55	4783	1380	1003	1862	3426	618	410	2136	12	174	4521	342	6597	1435
TCGA-A6-6142-01A-11R-1774-07	tumor_tissue	8053	17	2278	540	265	224	1952	4682	2524	1456	360	1517	1810	2355	1749	7966	2048	524	2108	256	940	3058	7942	635	12408	17	71	1046	10937	842	9798	3070	175	73	2338	643	659	677	2721	547	399	1623	26	144	4795	138	4800	2967
TCGA-A6-6137-01A-11R-1774-07	tumor_tissue	10253	71	1545	634	243	158	604	3088	2005	1377	390	1718	2538	2123	2088	8933	1933	649	1540	350	892	3778	7106	385	10987	0	22	650	17809	916	3709	3474	37	106	1543	574	636	949	3598	339	318	2437	11	31	3639	555	5916	2379
TCGA-AD-6548-01A-11R-1839-07	tumor_tissue	6567	41	2155	529	524	545	1705	3207	1681	1033	389	1559	3606	1090	2682	3558	1950	490	1601	221	698	9555	2430	240	4659	8	68	1272	13368	715	6081	2989	20	69	3091	187	867	2217	3770	636	461	2137	16	66	4266	182	5961	4725
TCGA-AA-3968-01A-01R-1022-07	tumor_tissue	11069	43	3662	533	641	158	1290	4678	3735	1412	224	1130	1856	2187	1082	7646	2699	232	1891	463	916	2836	8110	344	7202	6	47	787	14393	864	19206	2505	45	120	2066	967	553	1022	2794	556	693	1809	48	34	6255	139	4242	1797
TCGA-AY-A8YK-01A-11R-A41B-07	tumor_tissue	9639	161	2854	599	359	121	579	2565	1963	981	495	1641	3828	1447	3105	8903	2284	568	1705	450	1099	3112	4941	571	10629	6	27	1202	18655	1073	6152	2877	54	9	3419	506	871	1647	3799	258	533	2686	45	44	4524	236	4807	1233
TCGA-AA-A00N-01A-02R-A00A-07	tumor_tissue	3483	9	1085	462	221	243	2141	5973	1442	975	331	1357	1490	1737	1564	6740	1653	419	1332	230	1374	4746	9365	495	10281	0	66	1287	12408	912	8503	2294	578	233	1453	358	630	1703	3021	1191	351	2369	23	254	4180	145	4687	3242
TCGA-AA-A01K-01A-01R-A00A-07	tumor_tissue	3809	5	2037	469	383	209	1077	4083	2294	1530	131	903	2131	837	963	5636	1809	194	1539	325	675	2643	8983	339	4768	3	31	605	10919	1022	3562	2530	138	78	1814	485	1146	1504	3321	400	387	2232	12	296	4997	130	5395	2183
TCGA-AY-4071-01A-01R-1113-07	tumor_tissue	20984	149	3288	608	375	156	1523	3923	1588	1265	432	1351	2077	2022	1399	9218	3460	846	2618	419	1064	3724	3410	313	16172	7	44	891	10820	918	18655	2412	1094	29	4418	642	698	3272	4006	398	622	3280	32	27	5592	239	4864	1088
TCGA-DM-A28M-01A-12R-A16W-07	tumor_tissue	4257	31	1497	827	454	53	165	5291	2716	1081	337	907	2227	2582	1687	13013	1802	233	1620	314	1001	3122	8102	411	7271	0	12	1012	14003	899	11383	2742	422	82	3553	1362	780	908	2338	890	466	1528	53	336	5449	232	7065	990
TCGA-A6-6138-01A-11R-1774-07	tumor_tissue	6281	44	2072	684	447	407	1342	4333	1702	1795	353	1349	1796	1771	1904	8439	2452	605	1671	212	847	9823	6221	649	5524	0	49	1245	19602	1005	3451	4022	259	209	3557	600	1025	1426	3930	466	352	1736	57	62	5252	238	4659	2972
TCGA-CK-6751-01A-11R-1839-07	tumor_tissue	4051	26	1142	644	426	139	1089	3413	2168	1080	576	1864	1827	1516	3182	8863	1697	597	1267	269	1084	3610	7457	374	4471	2	124	858	12772	613	2160	2363	20	168	3101	1409	891	1124	2586	862	344	1433	32	258	3920	268	5997	4381
TCGA-AA-3712-01A-21R-1723-07	tumor_tissue	9555	42	2211	804	681	219	1437	2914	2492	1557	244	1328	4088	1660	1054	12656	2788	715	2426	458	585	2963	3918	349	7042	0	68	1232	15968	739	2880	4528	97	174	2868	646	674	794	3166	707	376	1735	23	66	5993	228	5042	2075
TCGA-NH-A50U-01A-33R-A37K-07	tumor_tissue	4756	48	1281	699	303	139	543	5150	3399	1751	303	1584	2550	1736	1873	9861	1920	223	2322	862	828	3561	9196	143	9015	7	22	952	9663	483	7503	2119	13	22	2487	523	747	1358	4408	648	514	5070	28	256	4349	241	4428	9240
TCGA-AZ-6599-01A-11R-1774-07	tumor_tissue	4041	24	796	597	219	40	239	3392	695	1375	471	1821	1490	2222	6577	3383	2171	420	1626	410	1028	2302	7234	930	18537	3	4	879	10505	588	7503	2821	372	76	5670	276	931	1174	3605	121	336	4400	25	124	4072	349	3378	4788
TCGA-CM-6676-01A-11R-1839-07	tumor_tissue	9110	265	3502	556	306	81	730	2698	1776	1580	372	1586	2996	1498	2043	3107	2739	515	2355	261	814	3057	8021	389	4713	3	98	816	16172	1013	1495	2486	37	75	2137	1198	825	449	2471	932	544	2278	45	308	5029	355	7556	2183
TCGA-CA-5796-01A-01R-1653-07	tumor_tissue	3853	64	977	593	239	179	579	2384	1894	1002	635	2259	1332	3197	958	8557	2598	586	1876	130	709	3319	2173	1247	36588	0	19	963	16468	1083	12678	2568	705	74	5813	950	614	2424	3395	390	272	1419	38	211	6638	239	4108	1977
TCGA-D5-6529-01A-11R-1774-07	tumor_tissue	6277	42	1414	627	425	505	2052	2442	1259	1033	193	1175	2100	1288	622	7160	2212	345	1590	366	712	4109	5748	433	5958	0	110	992	12889	844	6735	6186	1192	149	1229	308	975	2146	4319	893	360	2443	35	69	4410	276	5386	3084
TCGA-A6-2674-01A-02R-0821-07	tumor_tissue	5885	6	1979	684	411	2995	3226	3712	2084	1634	150	780	1540	1326	2554	144	1557	203	1218	259	660	3864	10073	729	10310	5	42	684	9240	890	14362	2869	43	38	3486	631	1116	909	4383	1276	381	2432	15	289	5220	93	4255	4560
TCGA-AZ-4308-01A-01R-1410-07	tumor_tissue	12965	62	3785	653	495	160	2361	3954	1939	1093	200	1480	3686	1215	2180	6862	1755	2301	2151	660	812	6161	3825	810	5018	12	65	1291	5997	870	6148	3016	832	56	2815	265	595	1134	2550	228	812	2810	0	83	6678	137	6229	1386
TCGA-AA-3877-01A-01R-1022-07	tumor_tissue	2471	0	1109	502	329	535	1472	4424	1700	1153	395	1748	1204	1723	2388	9798	2269	196	1949	248	1292	7761	9848	1455	1883	0	24	673	10183	1139	1844	2317	464	117	3244	1233	689	1226	3136	531	482	2372	35	430	7674	231	5629	3272
TCGA-CM-4744-01A-01R-A32Z-07	tumor_tissue	7031	302	2616	481	445	151	452	3682	2417	1207	501	948	2806	753	1135	8143	1928	388	1752	451	1061	11648	6957	921	3631	21	1	1275	7497	1035	8983	3107	8	74	2413	2150	555	1839	1456	730	651	1635	65	68	8813	271	4900	796
TCGA-EI-6506-01A-11R-1736-07	tumor_tissue	4063	7	2184	666	572	226	1464	2764	1773	1346	366	1648	1684	2207	1911	7258	2096	354	1308	329	797	4098	3156	258	14030	0	12	695	15168	870	2892	2987	224	367	1434	528	798	1882	4266	326	772	2738	24	45	2851	171	4921	1850
TCGA-AG-3878-01A-02R-0905-07	tumor_tissue	6081	2	950	588	459	231	3192	3696	2018	1511	326	2409	3058	1155	950	16785	2778	2066	1373	435	508	4341	5139	945	5395	0	106	1093	7002	612	7517	4166	181	53	1377	1004	974	2087	3277	328	549	3067	0	46	5507	131	5989	2943
TCGA-AG-A01W-01A-21R-A083-07	tumor_tissue	9263	67	2574	861	701	128	490	4584	2478	1175	288	1068	3606	1312	921	15574	1785	532	2105	370	892	4428	7717	358	4766	14	15	618	10803	849	3867	2072	64	25	1437	1280	890	1481	3185	257	780	2506	19	111	5288	213	7510	2903
TCGA-DY-A1DD-01A-21R-A155-07	tumor_tissue	13288	1	3008	421	226	68	423	5592	3319	1111	332	1505	4433	853	1760	8159	2821	250	4250	471	598	1719	7597	451	5417	11	12	1397	7365	629	20674	1648	92	10	5386	737	1094	416	2538	408	588	4331	44	372	10584	141	2904	1990
TCGA-AG-3599-01A-02R-0826-07	tumor_tissue	5099	105	1766	628	412	124	724	4812	2427	988	298	1498	1466	1442	1771	8503	1875	680	1475	249	1273	5602	6658	985	7340	49	23	870	13340	1023	5430	3557	99	54	2861	730	659	1573	2173	319	569	2251	28	166	5261	220	5472	760
TCGA-AG-3893-01A-01R-1119-07	tumor_tissue	23346	120	2183	564	366	124	1508	3704	2508	750	321	1390	2549	1967	1552	6968	2307	438	1621	275	1286	1796	9663	248	15815	29	64	846	9992	1013	12044	2806	67	108	3423	880	580	1371	2948	468	576	2616	9	64	7503	193	5182	1987
TCGA-G5-6233-01A-11R-1736-07	tumor_tissue	2126	0	2610	604	344	266	794	2904	3126	1298	383	1178	2656	824	2011	3653	1382	259	1638	516	733	6895	5993	276	5680	1	20	1004	11154	594	4410	3791	13	34	2799	647	1310	1568	3659	1149	752	2862	15	551	2653	127	3695	3442
TCGA-AG-3578-01A-01R-0821-07	tumor_tissue	3103	0	943	1140	422	284	837	1363	1870	2007	338	1922	1872	635	1564	3062	1693	308	2171	499	622	3407	3066	1135	9874	1	8	612	12169	1039	16647	3037	489	160	4341	448	1798	2757	4422	762	356	5370	21	225	5122	203	3978	2190
TCGA-AG-4005-01A-01R-1119-07	tumor_tissue	4029	30	1764	600	584	189	1055	2335	2839	1652	365	1845	2064	1558	1542	8310	1579	773	1524	462	890	2228	5791	419	5072	0	67	2011	10400	898	4151	3086	27	69	2098	949	1064	1111	1982	358	845	2644	13	34	4164	297	5558	1886
TCGA-EI-6917-01A-11R-1928-07	tumor_tissue	2193	0	1209	415	358	978	2245	1556	1681	1620	250	886	2790	1030	1038	7431	2108	370	1401	337	464	6798	7873	241	123	2	37	853	10919	789	1629	4351	305	43	1354	328	1251	818	4441	310	528	3243	19	77	3483	195	4820	3832
TCGA-AH-6903-01A-11R-1928-07	tumor_tissue	7717	2	1538	466	303	71	323	2464	1828	1180	334	2177	3432	2309	1347	9762	1939	310	1205	213	784	3080	6883	420	5544	0	13	665	14211	638	8539	2335	936	22	2604	1378	793	1583	3362	565	405	1882	25	36	4074	256	5267	1132
TCGA-AG-3896-01A-01R-1119-07	tumor_tissue	11102	28	1734	669	476	129	1363	3848	2553	1242	294	2057	2813	2187	3272	8110	2036	443	1658	330	926	3553	5659	399	12475	0	67	719	9544	742	5139	4564	514	64	2720	383	777	1592	3131	364	348	2378	10	71	5847	169	5398	1757
TCGA-AG-A032-01A-01R-A00A-07	tumor_tissue	4526	91	2698	730	388	67	551	2438	1815	1371	453	1408	1148	1754	757	7740	1716	518	1783	399	1013	2689	7071	595	13685	10	40	612	9100	619	10340	1888	56	18	3274	1460	650	2002	3567	275	511	3506	52	19	5748	216	4593	985
TCGA-DY-A1DC-01A-31R-A155-07	tumor_tissue	5037	25	2621	433	417	124	780	3642	1673	1378	379	1884	1968	1476	1557	8327	2004	271	1969	249	1093	3652	3443	292	7611	0	68	1011	12475	845	7828	2573	8	18	4039	1813	492	843	2704	374	453	2027	25	29	6980	199	5446	1485
TCGA-AF-2692-01A-01R-0821-07	tumor_tissue	8575	14	1180	846	804	108	1318	2146	1272	1431	258	1527	4122	1423	1274	6638	1692	552	2178	331	534	3112	3894	715	6503	3	29	575	9143	900	6957	2076	53	37	2883	412	810	1566	3410	401	548	4507	24	42	3735	245	3141	1472
TCGA-F5-6814-01A-31R-1928-07	tumor_tissue	4177	10	1586	459	388	171	659	3613	1505	1289	345	1107	3355	1128	1149	3147	1934	276	944	282	1094	5715	8029	667	253	5	10	837	15772	725	586	3595	801	61	2288	1409	1185	777	2703	647	571	2404	38	334	5839	177	6612	1765
TCGA-AG-A01Y-01A-41R-A083-07	tumor_tissue	7327	7	1680	779	479	422	929	4140	3183	1245	122	527	2127	1324	2660	1191	2124	355	1568	583	867	7166	4286	447	1505	39	43	864	12565	1015	2336	2945	121	50	1518	1909	1024	776	2734	345	471	3602	12	385	3371	534	7740	1904
TCGA-AF-A56N-01A-12R-A39D-07	tumor_tissue	7424	34	3206	500	426	126	1019	2974	1318	1875	311	1032	3438	1757	2253	2286	2020	348	1492	399	760	3171	10429	579	4293	2	76	821	12453	672	6735	2405	81	30	1712	382	718	1189	3488	624	529	2979	37	330	4303	215	4851	2139
TCGA-EF-5830-01A-01R-1660-07	tumor_tissue	7077	113	2674	527	401	140	551	4327	3255	1016	366	1755	1755	1558	2368	6493	1993	406	2094	230	891	3256	3617	347	20086	175	8	1360	8735	567	22547	2553	13	28	4939	394	656	984	2140	353	430	1731	14	13	6612	97	3291	2041
TCGA-DY-A0XA-01A-11R-A155-07	tumor_tissue	9613	27	2896	617	379	109	725	2161	1808	1262	225	984	2940	1586	2933	8431	2146	275	2182	4113	573	2666	6986	304	2803	3	18	1190	13448	753	7732	22082	20	9	5538	748	584	606	3920	147	447	3328	23	53	3796	288	5034	1345
TCGA-AG-3742-01A-11R-1660-07	tumor_tissue	6873	101	4402	633	367	146	869	2578	2141	1072	540	2354	4054	1727	2503	13884	2692	297	2679	244	758	3221	7942	357	7618	9	66	1019	23243	708	3588	2944	27	66	3059	195	1053	680	2811	647	624	1931	45	48	5862	157	5309	2204
TCGA-F5-6861-01A-11R-1928-07	tumor_tissue	4158	44	1719	850	492	153	650	2915	2002	1164	476	1780	1999	1940	1703	8716	1733	376	1519	305	910	3556	4198	420	3908	2	38	845	13857	839	4923	2744	149	69	2400	587	779	958	2447	292	522	3195	26	59	3586	221	5839	1369
TCGA-AH-6644-01A-21R-1830-07	tumor_tissue	6161	40	1561	784	584	262	2166	2890	2489	2076	91	909	2427	1106	1430	6135	1852	492	1551	181	557	3643	4515	407	4496	0	106	1156	15024	808	5343	2507	48	41	2582	460	730	1138	3586	711	310	2784	13	161	4797	112	3891	3979
TCGA-CI-6623-01B-11R-1830-07	tumor_tissue	7290	22	4257	556	652	309	864	4643	2068	1747	385	1680	3347	2004	1763	12386	2336	619	2007	256	1120	4543	4447	308	7639	36	14	1282	19142	938	14987	2319	20	201	4580	1171	807	1282	2478	528	515	2066	94	59	6423	350	5873	1673
TCGA-EI-6885-01A-11R-1928-07	tumor_tissue	6418	8	2311	630	240	207	2273	2234	1567	1996	204	2658	2099	1308	1803	4616	1958	213	2271	390	756	3675	4410	346	3526	1	55	1111	9590	546	1337	4204	36	263	2542	753	1254	872	3835	845	451	3308	26	1108	2503	258	3841	6906
TCGA-F5-6812-01A-11R-1830-07	tumor_tissue	6658	17	2841	539	286	172	2438	3601	1908	1417	368	1950	1941	1787	2349	5616	1857	123	1516	268	856	6532	7667	304	7083	2	30	1277	13944	617	12386	2144	96	71	4122	1210	732	1162	4385	526	541	2726	29	147	3610	225	3894	2110
TCGA-AG-3883-01A-02R-0905-07	tumor_tissue	11862	52	2235	497	502	291	4263	4643	2037	1675	266	998	2052	1224	1482	4341	2233	764	1731	788	935	3712	7688	1022	2042	0	87	659	11258	1218	4722	4790	38	171	558	169	833	868	3128	924	592	3395	28	111	8259	204	8021	2334
TCGA-DC-6158-01A-11R-1660-07	tumor_tissue	9786	16	2762	435	292	264	3127	3020	2415	1341	312	1609	4170	1284	2583	5538	2935	227	2141	203	531	5083	8370	273	6025	0	143	1183	12321	726	10773	2440	27	97	1738	791	1081	1816	3722	999	514	1952	17	112	6698	299	7136	3918
TCGA-AG-3605-01A-01R-0826-07	tumor_tissue	18655	2	2158	828	840	145	442	2581	1439	804	304	1750	3781	1673	1630	14848	1821	872	2305	436	1707	2713	14030	567	2763	2	7	639	7106	1100	15460	2917	30	15	3049	927	477	1419	1898	370	644	2202	23	348	8881	112	6308	685
TCGA-EI-6510-01A-11R-1736-07	tumor_tissue	3894	4	1213	678	251	74	425	3867	1633	1136	282	1568	1656	2026	4389	22651	2414	394	2049	351	829	4175	6114	484	20597	5	12	926	15313	782	12914	4475	65	61	4004	595	651	1002	3281	225	382	4191	31	1189	4820	368	5279	976
TCGA-AG-4022-01A-01R-1736-07	tumor_tissue	9835	34	2967	418	163	214	1684	3576	1980	1167	326	1352	2371	1930	1095	5256	2478	164	2484	367	591	4928	9848	380	12276	0	80	763	11206	541	16647	2915	610	81	3240	560	671	1655	5327	598	318	2596	33	129	6203	194	3999	2540
TCGA-AG-4008-01A-01R-1119-07	tumor_tissue	11492	58	2660	581	326	203	2612	4552	2197	798	225	1409	4492	1648	2364	10903	1939	286	1740	340	1213	4393	9626	341	12233	5	47	972	10553	871	7958	2920	94	114	2694	903	827	915	2607	618	573	2038	7	54	5839	146	6358	2247
TCGA-DC-5869-01A-01R-1660-07	tumor_tissue	14622	201	5176	400	572	141	758	5237	2820	1932	337	817	3884	2367	1715	5877	2205	223	1839	257	915	3602	8833	601	5423	2	54	796	11628	878	8754	2547	37	28	2240	728	678	705	2897	565	835	1521	32	14	8310	262	6456	1034
TCGA-F5-6864-01A-11R-1928-07	tumor_tissue	9496	465	2849	554	201	205	2409	3006	2566	1445	145	913	1790	1387	1979	9663	2522	363	2279	394	740	3368	4963	225	12386	14	34	688	14814	792	8575	2944	101	47	3478	459	764	980	4125	468	248	4175	14	142	5108	352	4944	2880
TCGA-AG-3731-01A-11R-1736-07	tumor_tissue	4266	16	1816	672	353	379	3733	2711	1689	1217	197	1517	1951	1040	2027	7813	2046	308	1915	629	636	4892	6653	357	3596	0	68	1001	13944	604	3269	6173	50	122	1276	857	815	958	4147	1176	407	1991	20	534	3353	194	3324	5715
TCGA-EI-6882-01A-11R-1928-07	tumor_tissue	2040	0	881	637	646	259	823	1953	1343	1262	546	1668	1082	2033	4074	2558	2084	470	1651	255	477	4149	3587	539	5592	0	4	636	19534	764	6552	3373	279	58	2403	1140	1132	2141	3317	460	394	2186	26	284	3192	326	4283	3400
TCGA-AG-A016-01A-01R-A002-07	tumor_tissue	5072	48	2396	449	497	33	510	5083	4554	1229	363	2069	1836	1151	760	11802	2400	1045	2037	482	787	2625	3435	527	3327	13	31	1648	13421	862	3779	2365	48	33	3196	1588	746	830	1731	163	677	2388	20	48	4790	286	8520	955
TCGA-G5-6572-01A-11R-1830-07	tumor_tissue	9133	11	2184	1179	365	70	2978	2728	1603	1999	295	1293	1921	2283	1749	17604	1425	353	2632	121	735	2345	11383	313	6922	48	20	906	9952	424	8439	3092	91	269	2766	427	929	434	3903	740	462	1913	30	215	3616	227	4627	2354
TCGA-EF-5831-01A-01R-1660-07	tumor_tissue	12212	71	2754	400	406	293	1007	2939	2897	1277	406	1161	2133	2464	1668	9164	1900	237	1357	249	717	2274	3628	303	6830	0	79	1338	11240	531	13212	3404	13	123	5237	1931	560	1023	3133	336	305	2559	18	78	3791	207	3431	1688
TCGA-CI-6619-01B-11R-1830-07	tumor_tissue	4734	16	2334	464	530	330	1319	4138	2430	1573	336	1208	1644	1248	2159	3664	2296	320	2421	295	782	3267	6089	224	9675	3	21	1144	14455	807	9342	3060	26	171	2853	1073	1025	1579	3221	1015	493	2865	41	1096	4593	205	5748	3752
TCGA-AG-3598-01A-01R-0826-07	tumor_tissue	6552	24	2375	976	619	182	1034	3333	1911	1100	352	1672	1713	1822	1088	13013	1546	495	1337	359	1397	5173	7497	565	2635	5	18	725	8650	1515	4006	3186	18	51	1738	560	483	1560	2662	448	588	1974	30	27	5094	153	6061	817
TCGA-AG-3885-01A-01R-0905-07	tumor_tissue	4595	38	1227	865	484	143	1143	3699	2816	973	613	1628	1732	911	1115	13212	2235	1579	2450	449	564	3645	1991	531	15460	53	36	1471	9823	805	3494	3137	8	85	3361	446	839	1534	2084	470	377	2862	8	18	8310	206	5564	2480
TCGA-AG-A011-01A-01R-A002-07	tumor_tissue	6291	14	1197	753	268	91	1079	2504	877	547	441	1682	1867	867	1162	30864	1566	1100	1889	317	1276	4400	5640	445	5446	0	40	1136	11346	783	1555	2457	34	43	2893	1721	863	1721	4131	312	556	3238	10	59	4070	369	5208	1190
TCGA-CI-6621-01A-11R-1830-07	tumor_tissue	5977	9	2718	553	547	302	1666	2908	1414	2980	188	1143	1832	1457	2147	7327	2596	403	2051	301	811	5297	6286	822	7136	1	33	734	14685	909	7799	3365	101	201	1281	684	835	1331	3384	603	508	2500	22	144	3331	207	5358	3584
TCGA-CI-6620-01A-11R-1830-07	tumor_tissue	3840	27	2021	684	731	290	1257	2660	2063	1321	573	2447	2706	856	2334	14060	2155	507	1934	184	678	1944	10239	159	7799	33	30	1228	14685	962	7450	1814	35	50	2102	879	788	453	2572	554	482	2475	40	84	4158	144	5762	2872
TCGA-AF-3400-01A-01R-0821-07	tumor_tissue	4490	4	1453	409	309	1619	5813	3722	927	876	132	612	2201	863	2767	771	1379	175	1037	170	1191	4668	10445	640	3404	0	36	1218	8327	1622	6873	4081	407	288	2597	590	581	1171	4824	2344	669	1699	25	379	5426	120	4976	4351
TCGA-DY-A1DF-01A-11R-A155-07	tumor_tissue	5524	6	1688	947	224	643	415	3011	1916	691	979	1996	2316	1443	2644	2649	2321	138	3274	382	845	1503	9450	282	28828	43	11	1643	7881	577	18024	864	51	28	7523	1196	1165	1274	4212	266	670	4504	180	49	12795	95	2860	1457
TCGA-AG-3909-01A-01R-1119-07	tumor_tissue	7997	39	1608	718	276	154	930	4229	3205	1101	468	1594	1528	1608	1290	9507	2637	879	2077	383	1182	3166	1779	618	11882	0	34	1071	13340	1075	12190	2794	65	27	2367	1592	572	1217	2482	238	551	2278	11	52	6110	263	6517	1026
TCGA-AG-3583-01A-01R-0821-07	tumor_tissue	12233	12	1716	1110	586	129	854	4072	1886	1504	261	991	1750	2790	1070	8378	1493	261	1128	516	1323	3714	5139	789	9308	0	5	674	7404	1904	13448	2492	65	16	2232	437	466	1972	2730	458	803	2319	3	16	5605	208	6729	1051
TCGA-F5-6571-01A-12R-1830-07	tumor_tissue	5142	23	2598	577	222	306	1737	2699	2403	1238	395	2205	1741	1714	1630	7334	2256	239	1919	302	656	3345	4430	201	6543	0	56	789	18299	863	8005	3675	36	17	4003	835	949	1204	4420	452	387	3388	19	90	3392	298	3911	2772
TCGA-AG-3726-01A-02R-0905-07	tumor_tissue	9724	46	927	976	630	121	1590	3999	2479	2251	375	2118	3967	1463	1501	3892	2320	2040	1246	1108	553	4291	2544	2238	4387	12	57	967	6945	622	2016	6102	78	390	929	253	1213	1129	2102	185	506	3477	0	32	3445	291	6404	9196
TCGA-AG-A01J-01A-01R-A00A-07	tumor_tissue	11511	235	2086	749	339	75	459	3843	1821	1515	539	2220	2868	1401	1335	9861	2309	621	2480	505	1216	3634	3207	642	14060	6	19	1046	10937	803	3926	1838	44	44	2372	1168	752	2614	2680	175	459	3104	17	44	6643	192	5309	1375
TCGA-EI-6883-01A-31R-1928-07	tumor_tissue	5684	20	2967	653	238	121	794	3408	746	807	295	2227	1924	1019	2272	16604	1962	550	2687	479	1370	5481	4447	520	3079	1	21	1404	10709	771	12678	3235	80	23	4138	516	864	959	2853	230	458	3564	18	270	6394	465	4703	1507
TCGA-DC-6154-01A-31R-1928-07	tumor_tissue	14030	220	4844	519	255	146	1024	4053	2802	1872	323	1212	5056	2366	1421	4299	2018	218	2222	323	1024	2034	7510	319	7019	0	13	1038	12866	850	5108	2528	76	4	3264	692	669	761	3484	796	502	2487	48	110	6409	291	6527	1971
TCGA-EI-6514-01A-11R-1736-07	tumor_tissue	9848	84	2545	539	245	153	1087	2887	1980	1417	375	1607	3186	2222	1599	16009	2591	521	2800	228	850	2592	7378	445	14120	0	30	1036	14488	673	13136	3476	954	44	3963	1424	758	928	3092	463	503	1981	63	72	5680	296	5364	1095
TCGA-AH-6544-01A-11R-1830-07	tumor_tissue	5588	31	2401	858	639	39	321	2515	1856	1579	488	1403	2216	2092	994	8037	1813	600	1477	223	1017	4673	4609	721	18777	4	23	795	15350	970	2452	3437	1206	40	2468	718	569	1282	2527	683	640	1334	40	24	5616	210	6814	569
TCGA-AG-A020-01A-21R-A083-07	tumor_tissue	4890	30	2205	681	739	80	256	4315	1854	1097	334	1737	2385	1305	1774	5179	2027	443	2036	389	861	3211	3861	633	3862	8	0	1035	11882	900	3390	2490	50	71	1707	880	835	1755	2948	164	626	2525	30	358	5443	303	6901	1306
TCGA-AG-3611-01A-01R-0826-07	tumor_tissue	6286	12	1653	1006	355	126	469	3355	1154	689	567	1915	1648	1836	3081	6513	1985	426	2532	692	899	2391	8085	575	9308	3	7	791	10183	1217	20444	4748	203	29	5599	377	613	2007	2811	146	521	4144	5	29	9068	227	5726	865
TCGA-AG-4021-01A-01R-1736-07	tumor_tissue	3971	86	1072	629	405	245	1192	4477	3491	970	572	2392	1618	10853	2665	1772	1952	332	1774	146	993	4240	10937	953	17863	1	56	779	14987	1253	9848	2693	18	50	1518	1303	941	1774	2824	422	295	2469	14	59	4598	283	4678	2495
TCGA-F5-6810-01A-11R-1830-07	tumor_tissue	8669	109	1861	572	596	101	1594	3942	2824	1502	413	1058	2190	2509	1726	3772	2143	341	1995	219	791	2733	9218	349	8697	2	52	968	16647	937	11454	1904	840	192	2360	582	455	970	3021	683	505	2037	30	127	6404	117	4323	2900
TCGA-AG-4001-01A-02R-1119-07	tumor_tissue	10325	47	2704	518	361	332	2182	3560	3399	1724	176	1271	3141	1435	1615	10803	1752	415	1124	452	949	3199	3576	484	4971	0	71	1647	9939	1067	10340	3704	103	121	3295	457	580	622	2542	572	373	2813	12	79	3784	420	5398	3135
TCGA-BM-6198-01A-11R-1736-07	tumor_tissue	4412	31	2005	843	849	607	2068	3972	1651	2611	232	1159	2203	2254	768	3983	1697	193	1643	348	625	3223	6557	312	4214	0	14	1449	8923	431	8378	2264	655	205	5197	1215	947	2401	5064	447	557	1781	22	99	4650	125	3628	1823
TCGA-AG-A00Y-01A-02R-A002-07	tumor_tissue	7089	15	1643	822	910	140	608	4278	2338	2020	336	1340	2609	1314	1890	5558	1682	537	1807	522	829	3682	5327	264	7866	1	19	829	10400	697	7265	2815	581	65	2483	875	852	1856	2540	167	540	4198	3	15	4160	227	5170	1011
TCGA-AG-A036-01A-12R-A083-07	tumor_tissue	6755	43	1323	649	478	113	1021	4359	2990	1932	306	1522	1527	1234	2217	14782	1705	343	2013	312	579	2794	7340	204	3097	2	39	1448	11154	677	3020	1948	46	92	2187	836	667	1166	3007	810	422	3715	9	216	4854	154	4844	1643
TCGA-AG-A00H-01A-01R-A00A-07	tumor_tissue	8077	45	2953	548	454	105	1758	4189	2815	1045	539	1819	2110	1454	704	8833	1815	931	1763	327	825	2270	8566	323	7850	0	114	1041	11189	692	7660	2917	39	39	2736	1104	776	675	2538	304	469	2872	30	40	4349	171	4400	1646
TCGA-AG-3890-01A-01R-1119-07	tumor_tissue	12321	60	1780	616	350	161	1026	3657	2916	1285	266	1549	1717	1828	1372	12520	2357	339	1896	371	937	2449	6140	366	7695	28	26	624	10129	899	9143	2749	51	48	2117	532	701	1714	3746	359	704	3299	10	35	5312	211	4931	1409
TCGA-DC-6160-01A-11R-1660-07	tumor_tissue	4177	22	1563	668	861	206	616	3103	2127	1781	289	1167	2618	2373	889	9544	2269	400	1877	375	431	2615	3009	481	7308	0	40	938	20597	815	9485	4485	29	94	2259	1135	764	1762	3147	278	367	2130	20	49	3347	258	4454	1825
TCGA-DC-4749-01A-01R-1736-07	tumor_tissue	10773	137	5805	613	729	84	608	3109	2140	1388	286	942	2277	1408	753	5498	2038	737	1927	388	1219	6622	5355	588	7271	9	51	713	11137	1096	14488	2432	73	102	2108	611	458	1711	2662	280	529	1933	44	18	8168	190	6381	776
TCGA-AG-3580-01A-01R-0821-07	tumor_tissue	6522	13	1513	824	440	232	817	3754	1864	1271	363	1416	1606	1769	1891	5023	1744	271	1458	436	793	5303	5127	677	3082	1	1	677	8512	1112	6503	2263	75	108	1786	489	786	2020	2863	1253	630	1810	30	101	3779	113	5809	7221
TCGA-AH-6643-01A-11R-1830-07	tumor_tissue	3712	0	1468	1257	619	202	743	2889	2261	1295	177	1367	2616	1999	2697	6678	1985	486	1742	261	498	1952	1962	369	6587	4	23	1131	17757	935	12726	3602	90	63	3949	1274	936	729	2832	729	412	2849	54	202	4751	171	4928	8962
TCGA-AG-3887-01A-01R-1119-07	tumor_tissue	7172	1	2116	579	742	80	914	4281	2232	906	148	1069	2144	1491	1297	9308	1375	351	1336	527	880	4812	10919	722	4797	1	22	638	7997	902	5854	4240	39	33	2125	672	613	986	1767	552	482	1882	58	590	4771	249	6745	1466
TCGA-AF-3913-01A-02R-1119-07	tumor_tissue	18901	147	3504	470	484	181	971	5267	2449	1234	147	1010	2587	2211	2611	7881	2316	1081	2206	313	1294	3026	6719	175	13608	1	134	947	8566	902	11310	1360	22	26	4158	1046	596	1209	2636	400	667	1579	10	43	7398	138	5961	1089
TCGA-AG-A02N-01A-11R-A083-07	tumor_tissue	4758	39	1152	654	415	151	359	2656	2141	1546	331	1725	1419	1259	1704	4630	1791	218	1618	589	753	4024	3333	586	6895	8	15	691	9762	908	10169	4037	570	54	2222	774	1373	2286	2224	396	554	2859	73	71	4221	343	4882	1670
TCGA-AG-4015-01A-01R-1119-07	tumor_tissue	14120	46	2965	622	627	123	705	4986	3088	1737	335	1527	1932	2220	1110	8021	2345	750	1755	185	1182	2919	12255	495	14751	5	29	1135	11290	991	15168	2479	67	52	2659	1635	831	1726	2527	241	737	2403	12	29	5315	298	9240	857
TCGA-AF-6672-01A-11R-1830-07	tumor_tissue	4659	13	1489	1179	342	106	381	1870	1497	1472	420	1481	2502	1596	3646	4263	1647	160	1821	470	581	1922	3814	392	8201	9	25	618	15651	661	3845	3267	730	84	4717	681	827	1084	3873	128	502	6934	12	268	4295	365	3967	1834
TCGA-AG-3600-01A-01R-0826-07	tumor_tissue	4879	51	1577	803	839	183	872	3693	2074	1378	221	966	2613	1757	1604	4673	1805	477	1730	402	1055	3462	5986	833	4931	0	28	1105	4109	1143	3736	4031	81	67	2918	151	972	1554	2459	400	1084	1513	28	75	3905	231	8422	1518
TCGA-DC-5337-01A-01R-1660-07	tumor_tissue	15497	809	4297	355	588	147	675	3702	1868	1088	402	696	3755	1920	1592	5616	1764	468	969	201	1251	4866	10253	528	4329	0	19	849	8193	1303	12634	2435	1527	128	2177	609	327	2058	2898	484	659	1126	36	36	7618	156	7321	666
TCGA-AG-3882-01A-01R-0905-07	tumor_tissue	6131	41	2513	858	597	304	1862	4227	2968	2080	180	1294	3106	1346	1503	9153	2081	1120	2147	823	577	6562	4790	1444	4144	18	88	811	7065	710	10614	4131	409	49	1856	409	966	1830	3208	390	415	4129	3	18	6772	472	7271	1638
TCGA-F5-6464-01A-11R-1736-07	tumor_tissue	1195	1	1431	703	200	452	2085	1971	1965	951	291	953	2166	1361	1673	1654	2340	784	1961	151	706	5208	10005	717	3788	4	42	1383	10987	1026	1715	2428	97	79	2923	1261	1101	1507	6053	1948	305	2156	29	150	4981	263	3419	4609
TCGA-AG-3602-01A-02R-0826-07	tumor_tissue	15614	977	3535	645	516	138	1464	2675	3766	1176	453	1120	3035	3546	570	7510	1626	266	948	151	2227	3383	6005	679	4072	1	23	711	4785	2796	7639	1269	34	24	2243	868	405	1552	3427	780	1062	2004	11	26	8793	119	7523	453
TCGA-AG-3881-01A-01R-0905-07	tumor_tissue	6836	11	1348	1313	974	514	3347	5798	1757	1530	301	967	3417	1178	1963	2022	1939	2096	1943	2005	769	4648	3084	1075	4108	11	22	1087	6527	1152	8774	5791	3056	30	1960	297	977	576	2186	455	620	2665	6	219	7184	184	5309	3469
TCGA-CI-6624-01C-11R-1830-07	tumor_tissue	9762	75	1468	576	362	180	1432	3038	2025	988	383	1970	2194	1928	1689	7077	1780	557	1397	197	743	3109	4297	407	30264	0	50	1017	18299	895	11037	3618	173	190	2803	459	539	1711	3829	799	382	2132	11	78	4070	256	4744	2369
TCGA-AG-3593-01A-01R-0821-07	tumor_tissue	8547	37	2203	800	675	210	1367	2835	1844	1812	167	1203	2876	1774	4424	7989	1607	284	1757	293	901	3417	6724	490	4931	2	18	717	11628	1254	6997	2242	127	9	2037	623	783	2454	4317	295	794	5501	27	281	5527	480	8013	1913
TCGA-AG-3901-01A-01R-1119-07	tumor_tissue	6772	2	1207	609	377	511	2542	3939	1368	1202	167	824	1514	1721	1838	5816	1887	316	1393	230	1193	4490	11882	347	16604	2	48	645	11258	1131	10885	3288	65	67	1995	1005	667	1194	3113	631	357	2565	29	147	5229	142	4741	3672
TCGA-AG-A00C-01A-01R-A002-07	tumor_tissue	9164	190	2085	616	550	75	332	3183	1536	1244	463	2449	4177	1447	1566	17405	1460	699	1561	445	1348	3397	7450	415	6912	4	10	874	10213	781	6165	2286	22	59	2321	541	800	1886	2955	227	676	2404	52	10	4301	338	5687	666
TCGA-EI-6512-01A-11R-1736-07	tumor_tissue	6225	22	2529	421	428	228	1099	3837	2120	1595	334	1843	4250	1138	1178	5226	1835	290	1863	398	727	4389	5813	366	7942	1	13	1271	16211	706	3440	3415	1745	112	1648	133	914	1962	2877	383	409	1549	22	192	5002	148	4573	1583
TCGA-CI-6622-01A-11R-1830-07	tumor_tissue	5939	39	2256	579	397	82	583	4227	2113	1351	297	1317	1525	1753	1754	5877	1469	596	1195	194	877	2861	5324	450	14554	1	47	734	14060	844	4591	3388	31	56	2188	595	572	2659	2961	218	423	1858	14	50	3248	201	4648	1037
TCGA-DY-A1DE-01A-11R-A155-07	tumor_tissue	5947	29	2959	990	473	230	650	4430	3951	1720	293	735	1235	1742	799	9711	1793	385	1657	368	1173	4451	8069	441	3776	4	6	1068	12363	890	7813	2565	37	36	3055	1355	539	1133	5592	257	651	4646	21	47	4569	242	5896	1611
TCGA-AG-3999-01A-01R-1119-07	tumor_tissue	8584	8	1116	880	682	202	701	4156	2911	1971	397	1451	1935	1022	1247	1794	1852	435	2157	432	1000	2152	7290	359	7321	0	32	721	5888	933	15059	3149	24	62	2792	2213	856	1256	2970	1016	488	3276	6	54	6340	116	4699	1114
TCGA-AG-3609-01A-02R-0826-07	tumor_tissue	9319	41	3869	1060	816	174	1936	4915	1512	1138	144	872	2879	749	904	9079	1416	460	1374	231	1110	4238	13685	271	7966	1	102	900	9861	1135	2602	2890	202	67	3202	519	578	1127	2618	847	566	1725	18	23	5408	197	6714	1516
TCGA-EI-6884-01A-11R-1928-07	tumor_tissue	3298	8	1750	848	371	213	1922	2594	1544	1296	410	2197	1650	2625	1764	11052	1936	426	1705	268	1104	4535	4351	303	11119	0	57	1058	16338	798	5776	3611	54	62	5958	761	960	1902	3606	658	484	3140	17	80	3553	222	3776	2064
TCGA-AG-A02X-01A-01R-A00A-07	tumor_tissue	2152	0	1512	711	771	55	392	3921	2618	1055	425	1937	1704	1197	3851	363	1596	1762	1959	421	722	2005	3557	751	5086	0	30	1445	9663	703	772	2326	42	104	2556	734	1388	1426	3341	196	429	3063	26	684	4462	298	4562	754
TCGA-DC-6682-01A-11R-1830-07	tumor_tissue	8594	137	1777	521	510	118	239	2903	857	2485	271	1591	4281	2455	809	8784	2661	503	1462	276	947	3541	6085	565	2857	20	22	1015	24752	1353	1671	2824	259	15	1833	748	822	879	2122	373	493	772	17	157	3383	430	6277	971
TCGA-CL-5917-01A-11R-1660-07	tumor_tissue	6493	30	3163	395	203	103	697	1804	1813	1307	350	1395	4086	1042	1531	9252	2127	236	2257	273	576	3560	8494	259	6703	4	134	894	11473	596	6242	4509	13	55	1888	1096	927	703	3318	971	447	1759	10	20	5142	361	4439	4229
TCGA-AF-2693-01A-02R-1736-07	tumor_tissue	13263	105	1869	701	607	236	1086	2160	2604	1104	302	1228	2042	1943	958	8013	1747	419	1310	322	617	5150	3573	484	8267	1	29	659	15168	1001	5261	2609	36	74	1651	335	828	1939	3314	374	407	1119	22	39	4244	284	5102	1954
TCGA-AG-3587-01A-01R-0821-07	tumor_tissue	14814	20	1731	917	841	90	1033	3465	2597	1354	202	1246	3344	2388	1041	3318	1032	222	998	477	867	4195	5327	737	4545	2	38	949	8310	1388	11648	3347	4609	55	1511	872	905	964	2550	457	723	2457	17	65	3083	221	6135	1735
TCGA-AG-3727-01A-01R-0905-07	tumor_tissue	4365	51	861	895	728	160	1690	3075	2421	2435	266	1575	1959	1613	1639	6394	1954	3897	1240	904	485	3809	2089	1698	8327	0	41	991	6703	688	3822	3355	353	35	1420	245	1009	998	2133	288	296	4204	0	514	3986	250	5197	2214
TCGA-AF-5654-01A-01R-1660-07	tumor_tissue	7604	47	1826	697	559	59	478	3158	1657	1104	361	1232	3277	1682	1401	12431	1964	408	1706	475	479	2996	6229	437	12127	0	9	1211	8903	756	8053	3197	354	59	2058	665	1089	652	2947	406	702	1533	44	173	5327	182	6782	1289
TCGA-AF-2690-01A-02R-1736-07	tumor_tissue	6140	92	2533	451	189	728	5858	2334	1740	853	166	1054	2942	1117	1684	7315	1794	141	1286	163	974	7142	9057	243	3531	0	38	1019	10521	956	6073	3988	68	150	2136	564	704	938	3813	1260	392	2386	14	377	4244	261	5534	4602
TCGA-AG-3732-01A-11R-1660-07	tumor_tissue	5802	40	936	747	241	149	1512	2759	1807	1882	360	1702	1577	1671	1951	1826	2323	339	2251	421	732	2139	4776	188	4458	10	2	880	19737	986	7431	3142	233	66	3738	155	897	1793	5223	391	154	5318	130	1095	3825	314	3638	2975
TCGA-AG-3898-01A-01R-1119-07	tumor_tissue	6740	76	2416	693	639	568	1435	4063	2315	1367	263	822	5571	1493	724	10677	2289	1105	2334	437	800	5252	8053	1470	5306	10	44	1079	8678	1058	7302	3540	143	96	2185	407	924	867	4321	555	542	2190	25	44	7660	340	7717	1855
TCGA-AG-A025-01A-01R-A00A-07	tumor_tissue	7710	49	1012	901	552	95	652	3815	1506	912	428	1877	1932	1490	4965	7008	1556	621	1335	377	872	3423	4717	220	5185	44	33	887	8754	597	2554	2239	17	24	2508	838	595	873	2483	287	552	3335	57	28	3838	281	5762	3978
TCGA-EI-6511-01A-11R-1736-07	tumor_tissue	11137	70	2987	593	307	478	1958	4500	2617	2036	161	782	3301	1972	2296	3447	2925	352	2342	182	768	8378	5888	427	13828	6	49	909	14589	792	27691	3675	72	41	3016	465	585	1942	3410	410	220	1868	17	53	9036	302	6250	3793
TCGA-AG-3725-01A-11R-1736-07	tumor_tissue	5223	171	1619	562	324	83	495	3859	2656	1654	543	1534	2019	3221	2857	6291	2685	529	2452	319	873	2078	6777	364	16380	0	23	965	15423	650	14954	3263	65	86	5820	643	649	2329	2737	200	476	3345	30	47	7190	230	4611	2339
TCGA-AG-A01L-01A-01R-A002-07	tumor_tissue	5752	439	1354	628	531	68	429	3601	2439	1397	504	1960	2041	1486	4928	5831	2028	822	1820	497	1099	2527	3900	656	10005	5	38	1219	6612	481	3656	2270	11	11	3065	2276	852	1425	2958	117	588	4795	17	63	4936	183	3283	1172
TCGA-AG-A015-01A-01R-A002-07	tumor_tissue	3986	59	1244	931	523	83	397	4963	2933	1581	366	2068	1764	1923	1632	13582	1904	547	1820	431	998	2286	7025	361	9297	8	26	1041	11274	606	7510	3247	282	101	4011	895	814	1208	2272	437	358	2588	49	227	5453	216	4661	826
TCGA-AG-A01N-01A-01R-A00A-07	tumor_tissue	10226	81	2262	912	643	77	557	4400	2778	1663	350	1406	2527	1137	584	9208	2220	800	2890	294	853	3621	6021	838	4129	2	62	1068	10725	762	2965	1755	139	48	1951	804	733	1029	2590	337	581	2524	13	34	6225	275	7611	896
TCGA-AF-6136-01A-11R-1830-07	tumor_tissue	5609	56	2310	665	528	164	750	5070	3263	1629	361	1198	2337	1778	2020	5194	1807	369	2298	174	669	2227	4558	389	11154	0	15	1226	12496	519	5168	2334	1136	110	4227	830	828	1385	4424	294	377	3343	20	131	5730	121	4095	1623
TCGA-AF-2691-01A-01R-0821-07	tumor_tissue	12772	76	1955	650	264	198	1805	4136	2369	1116	319	1115	2126	2121	1738	13944	1519	182	1559	235	1196	4133	3698	522	6349	0	22	774	8881	1290	7639	2368	204	16	1712	185	923	1728	2679	405	447	2051	10	182	5986	300	6286	1175
TCGA-DC-6683-01A-11R-1830-07	tumor_tissue	12233	159	3954	613	377	234	656	2619	2225	1181	359	1264	3572	1747	557	11473	2021	480	2004	238	495	2806	7065	414	8370	11	50	823	17967	1006	5766	3327	112	57	2939	260	669	711	3113	498	430	1381	8	34	4595	341	5947	1245
TCGA-CL-5918-01A-11R-1660-07	tumor_tissue	11744	67	5037	586	347	114	325	4081	2110	1497	366	1415	4162	1646	1186	13111	2489	330	2563	291	959	2744	4554	565	7747	0	10	1101	11492	703	12587	1923	92	41	3672	2475	878	1468	3122	779	673	2025	118	20	7997	305	5650	983
TCGA-DC-4745-01A-01R-A32Z-07	tumor_tissue	8913	349	3032	562	568	134	755	3236	1754	1998	353	1771	3100	1901	2882	7989	1701	324	1514	236	1384	3659	3469	384	2149	3	29	1184	10005	1336	10253	3354	42	63	5691	666	456	936	1706	444	897	1780	6	39	7240	209	5605	1263
TCGA-AG-3581-01A-01R-0821-07	tumor_tissue	8745	27	1834	760	419	190	1791	3079	2151	1211	385	1830	1481	1479	1133	15852	2055	445	2122	329	1107	4263	6479	597	12795	0	16	905	7754	1613	9121	3375	260	66	2871	1373	771	1901	2705	370	444	1827	36	86	6901	195	8716	1276
TCGA-AG-3902-01A-01R-A32Z-07	tumor_tissue	3171	9	1788	468	314	293	1029	2158	2484	1094	388	2034	3602	855	991	3662	1576	385	1466	452	822	4003	5346	182	6934	2	19	766	13527	731	15731	3141	46	20	1723	1266	979	2872	4680	524	462	3221	12	496	4114	210	4673	3495
TCGA-AG-3894-01A-01R-1119-07	tumor_tissue	8143	38	1684	1163	637	99	859	4418	2143	1220	470	1693	1379	1463	4097	3265	1547	429	1321	332	1159	3580	6390	383	10059	4	28	686	7761	1110	4682	2752	50	118	1875	497	464	1142	1510	666	555	2848	41	93	4941	173	7094	976
TCGA-AH-6549-01A-11R-1830-07	tumor_tissue	4680	91	2431	503	475	95	1253	2898	2152	1525	377	1756	2115	1676	1281	3888	1952	735	1409	396	576	3856	7660	326	4655	6	41	915	21909	745	3949	2548	171	105	1785	541	1413	1078	2365	601	576	1191	41	528	3082	323	5267	2651
TCGA-AF-6655-01A-11R-1830-07	tumor_tissue	6761	12	2621	467	339	149	2315	3108	2392	918	319	1338	3483	1437	1683	17708	2475	440	2073	218	633	3953	8494	276	3840	0	79	937	12408	620	9848	1622	36	103	2257	834	653	974	3894	644	373	2978	7	119	4643	158	4699	2694
TCGA-DC-6157-01A-11R-1660-07	tumor_tissue	12520	110	1643	491	356	113	640	4253	2932	2219	222	1122	2135	2150	1413	15497	2565	486	2797	268	737	3288	11364	400	12004	4	40	887	14301	657	14718	3250	17	16	3878	477	829	829	3194	537	557	2252	18	19	5698	250	4283	1736
TCGA-DC-6156-01A-11R-1660-07	tumor_tissue	4504	36	1459	536	259	542	3042	3008	2029	1798	205	927	2495	2155	2199	3941	3043	141	1890	133	514	3328	13658	416	12565	1	24	799	14521	644	12795	3271	33	35	2572	651	913	1905	4422	548	362	2641	16	186	4424	311	3153	5766
TCGA-AG-A023-01A-01R-A00A-07	tumor_tissue	13263	51	1402	1117	450	102	1169	4031	1205	1001	171	889	3767	1056	2381	5040	1565	680	1395	295	636	3443	6878	326	5182	4	72	830	10693	793	11822	2204	61	69	2150	795	756	1830	3096	502	373	2402	15	228	3825	348	7215	10354
TCGA-F5-6702-01A-11R-1830-07	tumor_tissue	7590	17	1961	311	207	252	5436	3689	2158	1764	344	1369	2862	1325	1398	4391	2226	215	1778	96	788	2727	12772	152	10198	3	303	1235	11154	814	8413	2346	93	75	1471	736	676	705	3572	724	279	1906	15	126	5488	165	3180	3679
TCGA-AG-3574-01A-01R-0821-07	tumor_tissue	16254	8	2869	658	292	129	968	1888	1833	1076	220	1799	2880	2084	1800	13212	1314	250	1634	493	906	3337	6766	426	3625	0	4	624	6281	793	7321	3814	136	16	2288	695	639	768	2760	757	612	2205	16	312	4202	298	5067	1790
TCGA-EI-6509-01A-11R-1736-07	tumor_tissue	3733	0	1929	549	446	128	1694	2655	2764	2013	436	1663	2049	643	1940	3971	1484	143	1746	318	443	3379	6980	318	6427	2	14	825	49675	362	5584	3679	1093	62	2124	1018	1185	1606	3003	415	366	3279	67	172	4451	86	2733	2599
TCGA-AG-A002-01A-01R-A002-07	tumor_tissue	2915	0	847	673	183	120	484	8327	2253	1651	728	3538	1564	3097	3540	450	1811	368	1762	331	899	3739	6703	1605	56	3	6	688	10709	1122	228	3062	22	166	2201	1884	2062	705	3663	275	630	2106	33	22	2617	63	5217	5885
TCGA-F5-6813-01A-11R-1830-07	tumor_tissue	8612	38	2550	794	644	243	1366	4703	1714	1899	263	938	2414	2097	800	9079	1545	700	1632	181	669	2860	10102	190	10340	1	13	676	15277	889	10693	3813	69	65	2433	1327	752	1327	3473	362	271	2378	17	194	5691	191	4323	1557
TCGA-AH-6897-01A-11R-1928-07	tumor_tissue	6474	498	2144	612	671	60	365	3031	2065	1258	510	1026	4504	1853	675	5748	2236	1500	1474	335	875	3071	7632	451	7106	18	31	1072	26274	1400	4377	2186	702	37	2619	367	1142	1190	2635	541	691	1539	28	20	5206	333	8913	1155
TCGA-AG-3584-01A-01R-0821-07	tumor_tissue	6582	2	2034	720	470	158	1433	2294	3393	1215	266	1218	1811	2703	667	4496	2179	531	2718	472	1361	5518	2786	635	14090	0	20	704	10459	1184	17262	3219	277	36	1471	983	765	2786	3454	352	508	1643	14	92	6889	184	6552	1650
TCGA-G5-6641-01A-11R-A32Z-07	tumor_tissue	5592	72	1297	634	217	47	226	3492	3402	1552	251	1094	1534	2728	2708	7725	1888	245	1472	659	1210	2075	7221	497	13857	2	8	931	14030	1015	5673	2407	44	101	4406	596	738	946	3659	146	547	3481	46	158	5755	419	4965	591
TCGA-EI-6507-01A-11R-1736-07	tumor_tissue	1297	0	888	464	290	794	1760	2569	1645	1390	335	1604	1479	927	2062	32	2390	288	1817	429	402	4236	5315	456	1416	0	36	719	9555	785	437	4989	194	134	2405	1626	1456	255	3853	644	353	3079	28	507	3632	267	4406	4580
TCGA-EI-6881-01A-11R-A32Z-07	tumor_tissue	4652	21	2525	613	676	164	619	3891	1902	1241	483	2400	1661	2415	3142	6997	2054	281	1441	224	915	2912	4142	445	6857	0	15	936	17015	830	10820	2629	32	365	2607	1549	979	2958	3163	302	667	2740	46	56	5023	224	4426	1922
TCGA-AG-3728-01A-01R-0905-07	tumor_tissue	12702	40	1933	947	479	177	2700	5346	3428	2041	174	1509	3654	2017	1532	8069	1985	1958	1980	281	522	4027	6622	603	9308	2	56	1199	10773	788	13038	4140	105	22	3228	641	790	1730	2220	309	419	2968	5	40	7130	275	5072	2219
TCGA-AG-3575-01A-01R-0821-07	tumor_tissue	5538	0	2384	682	613	159	5748	1948	885	1277	1307	1239	1176	1380	1180	210	2756	90	1215	174	4127	7570	11102	1500	2251	19	60	685	10046	2733	2103	2682	34	51	1507	780	566	1605	4778	5401	703	1998	24	27	7523	142	5446	4140
TCGA-DC-6681-01A-11R-A32Z-07	tumor_tissue	5981	316	1657	581	262	85	1107	3478	1197	855	236	1557	1770	1470	2690	7754	1788	463	1225	211	804	2890	6286	438	9926	7	111	840	13315	481	10102	2426	95	61	2897	1439	531	838	2818	418	379	1622	17	69	3611	336	5633	1783
TCGA-AH-6547-01A-11R-1830-07	tumor_tissue	4671	9	1275	574	106	572	2739	2514	1248	1171	439	1284	1524	2289	1320	7590	1954	182	1515	209	993	3721	5273	555	25865	5	50	637	13915	1071	5966	3185	199	380	1868	168	625	3015	6648	623	265	3062	30	262	3767	215	3983	2969
TCGA-AG-A008-01A-01R-A002-07	tumor_tissue	4173	10	1660	692	446	36	257	3129	1297	1020	206	1238	2512	897	2983	6532	1284	321	1424	293	779	2427	7835	592	6212	6	0	749	8923	611	4305	2431	186	36	2025	1084	1103	2466	3307	108	398	3170	10	34	3197	228	3907	2367
TCGA-AF-A56L-01A-31R-A39D-07	tumor_tissue	5698	47	3467	462	346	134	798	3040	2264	2005	342	1616	2222	807	627	10340	1824	526	2079	629	826	3456	4031	438	1640	0	68	1028	11724	388	1459	2621	39	25	2344	1024	750	964	3557	760	578	3680	11	31	4124	350	5824	1388
TCGA-CL-4957-01A-01R-1736-07	tumor_tissue	6825	13	2710	582	565	79	681	2920	2326	1270	364	1670	3350	1565	2160	7184	1840	440	1446	286	766	3584	11346	349	5752	2	23	838	15059	934	3736	3314	40	43	1916	1141	831	1221	2308	508	562	1713	30	100	4144	291	7346	3375
TCGA-G5-6235-01A-11R-1736-07	tumor_tissue	8234	17	2537	638	303	51	283	3859	1927	1097	548	1763	1958	2224	958	18901	2230	317	1879	306	796	4552	10059	377	17506	5	8	866	16966	941	10490	2398	47	96	2665	806	656	1678	3779	551	603	1884	55	42	4836	421	6460	642
TCGA-AG-3582-01A-01R-0821-07	tumor_tissue	17015	171	2683	670	527	293	1213	3229	3696	1401	210	1636	4091	2418	1109	9252	2473	503	2289	425	901	2987	4530	382	8250	1	45	999	12386	1014	11686	3422	1395	55	3106	738	535	1712	2236	368	490	2361	9	53	6912	427	9450	1504
TCGA-AG-3591-01A-01R-1736-07	tumor_tissue	7071	38	1653	1075	437	109	428	2105	1334	1384	430	1759	1472	2877	1646	5083	1637	278	1236	215	828	1843	5939	308	6195	0	4	524	10005	1948	10019	1979	517	68	3372	650	844	1612	3195	739	624	2858	11	5	7042	190	4003	1562
TCGA-AG-A026-01A-01R-A00A-07	tumor_tissue	9438	56	2718	761	422	53	483	2035	2271	2018	237	1682	2660	1466	1035	9749	1514	522	1751	489	810	3490	4034	803	2668	0	9	1146	8892	881	1005	2348	229	67	1752	1553	735	1108	3098	165	507	3072	38	52	2468	273	6009	931
TCGA-EI-6508-01A-11R-1736-07	tumor_tissue	9308	432	1455	705	556	102	848	2457	2442	985	531	1751	1720	1704	1900	3757	2056	509	2054	300	843	3426	7077	492	2699	1	78	612	23545	911	8697	1387	70	63	3202	265	842	1105	3433	368	462	1456	57	211	7444	358	5327	1797
TCGA-F5-6863-01A-11R-1928-07	tumor_tissue	6527	25	2327	766	447	56	587	3069	2497	1926	289	2319	1900	1300	4029	7843	1533	192	2413	292	1026	2724	6632	456	6313	8	25	1130	6719	427	11419	2295	105	73	4934	1886	759	821	4223	223	421	3569	27	48	5105	171	3025	1049
TCGA-AG-3612-01A-01R-0826-07	tumor_tissue	12342	84	3086	596	451	224	1219	6025	2535	1196	303	1311	2965	1582	953	14030	2120	526	2296	311	1192	3667	5031	608	7059	2	52	908	6169	891	10742	2105	33	100	2132	1169	795	696	2182	722	668	2108	33	67	8077	129	6178	3038
TCGA-AG-3608-01A-01R-0826-07	tumor_tissue	12233	340	2922	714	536	241	976	3808	2246	1008	292	1192	3561	1376	2054	14211	2117	704	2385	325	1245	6367	12212	426	7002	4	10	932	10475	1416	3254	3042	317	20	3464	775	610	1327	2388	417	531	2205	37	30	8021	282	8843	1130
TCGA-EI-6513-01A-21R-1736-07	tumor_tissue	9229	22	2825	582	585	157	742	2585	3047	1555	417	1907	4526	1487	2565	8184	2228	270	2003	230	660	2118	6094	211	6148	1	116	1774	20746	684	4287	3959	20	112	3297	1162	870	1043	2588	397	446	2107	15	25	3552	400	5616	2855
TCGA-DT-5265-01A-21R-1830-07	tumor_tissue	2113	7	1235	527	132	279	2253	1901	1133	598	316	1299	2320	681	1691	2793	2560	144	1893	289	523	3616	9578	1055	3304	6	18	2057	10677	552	9874	1957	50	40	3683	1070	1029	1136	3150	1094	472	2449	23	244	6862	196	5623	2772
TCGA-F5-6465-01A-11R-1736-07	tumor_tissue	12634	50	1470	695	227	358	1948	4113	1878	1767	386	1903	2725	2147	4661	1771	2262	217	1628	126	513	3468	5139	366	3276	0	168	661	14521	631	4449	3177	23	65	1680	624	507	1529	4355	478	400	2812	47	145	3484	341	4140	3561
TCGA-DY-A1DG-01A-11R-A32Y-07	tumor_tissue	8621	91	2759	565	345	40	147	4903	4416	1693	501	1440	3295	2088	1409	6474	1950	228	1814	129	1128	2792	6945	337	9450	49	4	1033	15460	861	9274	1154	57	59	3098	1415	723	1023	2826	1047	905	1494	71	93	8093	288	8529	599
TCGA-AF-3911-01A-01R-1736-07	tumor_tissue	10169	105	3215	567	441	113	963	2546	2788	1763	499	1640	2217	1949	1755	7950	1610	307	1814	368	947	2557	9979	470	4915	1	46	1231	13136	1001	5273	4435	42	77	3903	1370	709	1043	2893	423	552	2196	13	55	5309	301	5436	1346
TCGA-AG-A02G-01A-01R-A00A-07	tumor_tissue	10310	2	2537	778	468	47	266	4025	2041	1761	245	1163	2277	1290	3447	4319	1829	162	2139	704	954	2230	4058	388	7597	6	7	1180	10239	797	17113	3125	1280	21	2854	544	959	1293	3041	223	573	3635	33	321	7315	380	6399	635
TCGA-DC-6155-01A-11R-1660-07	tumor_tissue	3846	13	1856	433	130	31	995	4589	2092	906	435	1573	2758	1116	707	5986	897	1205	725	222	3308	1744	10059	948	4780	0	32	2249	1921	930	3837	421	24	121	2406	982	594	1432	3640	592	685	2444	24	176	3814	47	3946	3504
TCGA-AG-3592-01A-02R-1736-07	tumor_tissue	11364	88	3993	479	622	140	934	4268	2683	1321	382	1368	3806	1770	1265	17065	2587	606	1976	333	923	1636	5667	293	8725	2	47	1395	14060	907	11240	3191	25	122	4042	712	557	981	2790	421	598	2341	20	34	5694	258	5748	1594
TCGA-AG-3892-01A-01R-1119-07	tumor_tissue	5954	37	1832	647	476	242	919	2925	1793	1217	396	1212	1638	1696	2143	8843	1318	395	1325	301	1499	6479	7321	747	4562	3	15	595	7761	1896	1893	2998	262	52	2130	610	656	2159	2832	366	615	1720	28	38	7858	146	6819	666
TCGA-AG-3586-01A-02R-0821-07	tumor_tissue	8159	85	1637	690	451	146	1122	3699	2013	1066	394	1435	1864	1068	4848	2453	1264	606	1787	401	578	4404	5309	352	7490	4	36	864	10742	929	3778	2964	16	83	1822	738	743	1327	2048	325	830	2884	21	14	3845	169	5931	3101
TCGA-AG-3594-01A-02R-0821-07	tumor_tissue	7989	9	903	827	581	436	1005	2179	1469	890	465	1317	1598	1432	827	2399	1899	413	1479	488	564	8603	3206	3656	4560	0	7	890	14003	1650	5741	3613	45	45	2347	573	868	1844	3459	234	294	2390	12	34	4598	127	5097	1725
TCGA-AF-2687-01A-02R-1736-07	tumor_tissue	6836	39	2652	495	377	818	4299	3660	2668	1462	148	693	2912	1613	1625	318	2441	173	1634	351	437	5002	10445	106	3735	5	51	869	10709	826	4741	3133	68	85	1073	580	1124	527	4710	1241	511	2982	21	409	5352	121	5111	4129
TCGA-EI-7004-01A-11R-1928-07	tumor_tissue	1217	0	847	493	221	300	5150	3142	1255	996	232	824	1702	1409	2760	622	3043	263	1657	176	864	3051	8603	269	5694	0	228	1600	13340	998	3442	2967	139	123	4113	287	901	1269	3666	1335	307	2472	18	815	3215	270	3492	9663
TCGA-AF-A56K-01A-32R-A39D-07	tumor_tissue	9079	38	3365	377	232	235	1378	2656	2246	1868	121	909	3632	1215	1325	20908	3193	327	2872	452	622	3620	5544	521	4655	2	99	849	11648	669	4051	2422	121	230	3895	540	1024	850	5511	771	580	4095	22	271	6029	359	5086	3722
TCGA-F5-6811-01A-11R-1830-07	tumor_tissue	10677	343	3193	539	247	227	2277	4133	2779	893	242	1120	2119	1381	1313	13088	3333	303	1872	206	651	3787	5602	177	15024	27	199	1002	17211	1002	9026	2730	57	48	3036	425	693	885	3081	539	377	2117	85	55	6394	340	6562	1987
TCGA-AG-4007-01A-01R-1119-07	tumor_tissue	10537	40	2644	550	423	184	1248	4795	3628	1540	164	1340	1905	1705	989	5226	2132	875	1262	273	1024	3923	3541	515	8822	10	70	1157	15574	1502	11531	2978	2140	74	4104	742	456	1150	2790	511	529	2109	13	32	4650	477	9175	1534
TCGA-DY-A1H8-01A-21R-A155-07	tumor_tissue	5548	5	2457	1135	913	77	182	3565	1646	1084	173	619	2890	811	2274	2699	1485	190	1639	1228	687	655	2338	244	2213	10	5	831	5324	707	15423	1260	14	16	1080	531	1032	442	2228	162	1312	5701	49	502	7025	45	6819	1007
TCGA-AG-A014-01A-02R-A002-07	tumor_tissue	6653	9	2269	460	494	111	658	4093	3902	1025	535	1431	6567	487	514	5259	2800	529	2379	1319	694	3826	5574	616	9218	0	48	1693	7544	679	10853	6367	5	78	1832	1030	879	1172	1688	285	668	2505	2	20	5673	272	8335	2089
TCGA-AG-3601-01A-01R-0826-07	tumor_tissue	12940	19	3978	574	490	117	655	4032	3451	1496	278	1513	3252	1897	947	13713	1878	601	1861	404	1437	5094	4221	533	5179	0	47	1119	10073	1260	6803	2724	252	68	4279	639	510	790	1694	395	442	1683	23	23	5773	397	7896	1245
TCGA-AF-4110-01A-02R-1736-07	tumor_tissue	6173	9	2720	550	211	212	2141	4547	2428	1056	233	1063	1594	1884	1354	3517	2030	332	1696	283	1042	4171	9861	530	10046	10	23	898	13713	861	11744	5349	42	78	2976	506	691	2311	3129	586	298	2317	17	103	6344	142	3679	2352
TCGA-EI-7002-01A-11R-1928-07	tumor_tissue	7124	159	2126	1228	453	157	885	964	1934	1509	245	1451	3153	1814	1559	21064	2046	585	2704	313	831	1625	8903	182	7997	1	78	899	15423	943	8503	4255	26	46	3243	413	946	502	3290	235	531	3409	11	112	4361	553	5766	1605
TCGA-AZ-6603-11A-02R-1839-07	normal_tissue	3171	14	885	419	103	409	3872	2370	1594	830	318	2398	1117	1572	1316	2970	1824	343	1438	232	1023	7221	8118	101	8725	17	8	795	13212	864	5127	2320	200	144	1038	56	684	2353	5382	1731	276	3280	23	387	3565	227	3826	5619
TCGA-AA-3522-11A-01R-A32Z-07	normal_tissue	3257	35	989	735	204	131	1891	2697	1818	1146	833	2786	1158	1672	757	6912	1665	332	1347	444	1510	3345	6567	420	31488	3	10	852	18901	1143	7025	2206	188	342	1525	93	490	2155	4509	574	334	2670	35	169	4361	314	4133	1746
TCGA-A6-2684-11A-01R-A32Z-07	normal_tissue	4616	39	1086	828	131	150	1990	3323	1688	1144	968	2915	1130	2110	683	7265	1602	372	1241	561	1915	3412	6001	484	26827	0	24	761	15168	1157	8822	2707	254	126	1614	148	453	3460	4084	474	394	2478	41	108	5144	226	4575	1135
TCGA-AA-3713-11A-01R-1723-07	normal_tissue	3939	57	2067	823	212	276	1755	2838	1706	810	658	1365	1119	2195	432	6106	1518	193	1092	445	2855	3899	9208	214	17113	4	8	545	11744	2492	6814	2851	226	128	1466	76	359	1695	2769	689	477	1876	24	129	8184	181	5813	844
TCGA-A6-5662-11A-01R-1653-07	normal_tissue	3672	19	1065	496	85	366	2995	2001	1734	862	714	2632	1186	1978	869	4751	1613	98	1164	232	1258	2634	9798	176	18714	13	7	536	13884	1054	5270	2317	337	311	1243	109	399	1553	4580	1379	296	2399	34	295	3941	168	3892	2025
TCGA-AA-3511-11A-01R-1839-07	normal_tissue	4120	8	947	715	149	208	3117	2750	1592	1135	509	2394	1370	1687	1416	8735	1804	212	1421	273	1278	3300	7769	306	30864	5	6	816	16832	1001	5488	3108	127	118	1033	145	564	1697	4598	590	303	2970	42	432	4248	273	4158	2029
TCGA-A6-2679-11A-01R-A32Z-07	normal_tissue	4006	33	971	716	154	227	4236	3061	2032	890	944	2311	1092	1918	659	5950	1694	561	1195	327	1486	6803	6110	356	23346	3	19	873	19270	1023	8344	2379	147	75	978	86	557	3908	5197	700	268	2510	28	267	4323	201	4041	2269
TCGA-A6-2675-11A-01R-1723-07	normal_tissue	2528	8	802	459	94	172	3711	2296	1790	770	553	2456	1288	1742	898	5072	1912	819	1213	237	1344	2613	9047	221	20297	12	8	813	14120	809	4072	2295	342	189	935	97	653	2577	5023	922	306	2407	38	339	3362	282	3678	2555
TCGA-AA-3527-11A-01R-A32Z-07	normal_tissue	4725	27	997	674	132	147	2330	3066	1697	1051	879	2773	1098	2694	906	6499	1693	475	1144	403	1574	4081	5588	372	29704	5	18	868	19206	1003	8745	2431	331	86	1673	198	408	4511	3978	601	295	1917	36	112	4072	270	3941	1769
TCGA-AA-3518-11A-01R-1672-07	normal_tissue	5835	31	894	737	84	121	2459	2669	1760	959	881	2934	1048	2161	836	6678	1573	254	1170	322	1817	3666	5723	353	27691	4	16	727	20223	1073	6683	2227	239	232	1696	129	428	1960	3825	824	240	2055	33	344	4295	287	4131	1969
TCGA-A6-2682-11A-01R-A32Z-07	normal_tissue	4671	36	1048	728	145	216	2198	2958	1489	1257	737	2540	1076	1805	742	7008	1527	370	1300	304	1462	3413	6543	379	26001	0	21	808	17163	1086	5885	2613	199	95	1901	101	463	1994	4573	551	307	2844	30	137	4502	238	4144	1607
TCGA-AA-3489-11A-01R-1839-07	normal_tissue	5748	15	1668	782	134	591	3278	2699	1567	877	361	1511	1200	2589	1056	5153	1611	453	1148	204	2297	10773	10073	251	14003	41	14	495	9544	1754	9133	3170	324	71	1398	122	444	4049	3280	863	455	1871	45	252	6517	121	4874	1248
TCGA-AA-3655-11A-01R-1723-07	normal_tissue	6098	15	1295	688	116	126	3316	2613	1518	937	562	1983	1025	2183	1323	7530	1763	201	1344	230	3114	3625	10475	271	20016	11	8	566	13159	1754	8159	2718	233	55	1500	118	488	1750	3035	597	363	2402	42	219	6777	183	5099	1065
TCGA-A6-2683-11A-01R-A32Z-07	normal_tissue	4885	38	958	652	171	111	3070	2636	1565	1248	914	2644	1174	1867	833	7148	1614	419	1329	395	1525	3611	5249	297	30264	0	8	686	20828	972	6061	2906	233	259	1948	117	481	2013	3857	903	326	2199	34	248	4307	213	4116	1787
TCGA-A6-5665-11A-01R-1653-07	normal_tissue	3276	28	987	819	98	161	2033	3005	1910	1211	1141	2657	948	2344	468	5285	1800	316	1217	331	1729	2731	3607	425	24752	6	14	657	22452	1098	4991	1994	166	234	1550	459	493	2917	5581	600	308	3039	43	201	4144	286	3377	1650
TCGA-AA-3660-11A-01R-1723-07	normal_tissue	5075	29	1431	862	170	265	3398	3380	1572	997	649	2492	918	2589	1120	7148	1782	185	1401	315	2878	3424	6957	472	21395	5	10	596	14654	1592	7444	2303	245	48	1660	185	386	2142	3450	672	344	2162	50	180	6602	207	4504	1310
TCGA-AA-3517-11A-01R-A32Z-07	normal_tissue	4887	41	1017	809	133	181	2714	3193	1539	1138	811	2875	1139	2293	688	5908	1598	349	1151	306	1694	3672	6653	462	25101	7	11	804	18192	1131	8126	2427	261	127	1583	229	438	2538	4147	860	309	2430	34	202	4270	263	3666	1873
TCGA-AA-3534-11A-01R-A32Z-07	normal_tissue	3770	30	847	723	123	282	2957	2894	1997	1119	807	2517	1054	2293	907	6912	1887	270	1515	495	1472	3295	5888	363	32103	5	8	767	17655	819	7889	2883	176	127	1703	115	545	2247	4641	644	296	3044	27	168	4281	237	3781	2491
TCGA-AA-3712-11A-01R-1723-07	normal_tissue	3769	12	910	934	115	222	3462	2914	1797	1163	708	2477	884	2195	1191	8396	1945	287	1491	807	1586	2625	6846	215	30665	4	12	693	16647	1165	7246	2639	210	167	1354	73	583	2515	5947	602	309	4313	37	303	4189	292	3841	2063
TCGA-AA-3531-11A-01R-A32Z-07	normal_tissue	4210	18	1113	873	122	254	2487	2935	1472	1118	1257	2602	866	3075	722	4578	1622	509	1244	514	1765	3580	4173	602	37176	7	7	864	23969	1318	8494	1789	233	113	1499	153	438	4848	4426	597	265	2300	35	150	3934	164	3354	1423
TCGA-AA-3520-11A-01R-A32Z-07	normal_tissue	3121	22	1014	745	136	168	2568	2878	1802	1051	842	2699	1150	1900	779	7510	1622	403	1182	308	1486	3596	5119	391	28003	8	11	785	20016	887	5993	2652	218	261	1283	377	477	2796	4054	732	298	2202	23	184	4274	245	3805	1966
TCGA-A6-2678-11A-01R-A32Z-07	normal_tissue	4976	26	865	721	107	147	3327	2603	1688	1051	752	2533	1015	1857	891	6841	1744	230	1247	471	1503	2784	6094	268	31488	2	16	589	20369	985	6102	2512	249	384	1700	107	570	1632	4737	1144	263	2694	26	349	4056	276	3806	2506
TCGA-A6-2680-11A-01R-A32Z-07	normal_tissue	2372	10	1090	664	55	114	2193	2471	2048	700	845	3031	885	1676	978	2068	1967	339	1213	190	1289	3378	6178	205	52135	7	12	617	28505	799	13502	1737	383	246	855	85	1199	1390	4216	1597	272	2110	49	230	4069	372	3595	1118
TCGA-AZ-6605-11A-01R-1839-07	normal_tissue	830	10	785	458	76	126	1804	1412	1963	611	510	3979	1383	1819	1164	897	1978	80	1553	276	1545	2223	13884	87	3233	46	27	884	6182	1098	1659	2373	649	152	252	132	724	524	3772	1643	469	2912	53	671	3086	397	4383	2872
TCGA-AA-3516-11A-01R-A32Z-07	normal_tissue	3913	30	999	1054	79	105	1369	3050	1646	866	1283	3291	815	3036	666	3670	1655	384	1152	511	1729	4643	3728	360	39743	4	11	881	23346	1291	7437	1830	146	184	1445	82	416	4526	5217	446	279	2020	27	94	4200	200	3394	1090
TCGA-AZ-6600-11A-01R-1774-07	normal_tissue	4391	16	985	475	133	189	3500	2780	1374	1045	500	1844	1290	1902	830	9651	1649	420	1164	263	1502	4467	9164	415	21822	5	9	766	14331	833	5824	2384	222	254	1468	51	406	2505	4074	1439	284	2647	40	673	4404	222	4272	1721
TCGA-AZ-6599-11A-01R-1774-07	normal_tissue	5578	6	762	489	156	116	4634	2410	1268	1057	616	2357	1023	1930	1238	8335	1868	964	1499	481	1583	3490	9121	184	26545	4	11	663	17358	633	8344	2287	155	183	1339	65	568	2411	4685	1366	209	2550	30	574	3660	243	4069	3521
TCGA-A6-2671-11A-01R-A32Z-07	normal_tissue	4479	16	1013	737	98	96	2631	3307	1696	821	1046	3034	1028	2489	863	6317	1770	300	1084	372	1837	3423	8021	378	36300	9	8	830	17358	974	7510	1797	232	201	1186	168	480	2592	4116	769	304	1781	40	205	4361	205	3954	1601
TCGA-AZ-6601-11A-01R-1774-07	normal_tissue	3735	11	686	647	135	166	2838	2489	1350	1098	504	2941	1248	1963	1473	8863	1945	342	1242	319	1389	2636	6986	218	25101	4	8	666	15968	887	5367	2481	239	474	1105	156	485	2518	4722	775	255	3243	35	292	3496	296	3776	2310
TCGA-AA-3662-11A-01R-1723-07	normal_tissue	7025	17	1037	855	83	182	5650	3062	1774	1059	405	2151	985	2289	1611	10005	1875	167	1666	345	2208	2594	7385	258	19947	4	6	599	13582	1286	8021	2895	319	132	2144	207	520	1615	4286	1359	284	3321	48	1157	5343	296	4083	2248
TCGA-A6-2685-11A-01R-A32Z-07	normal_tissue	3895	48	985	765	255	95	2273	3150	1460	1151	929	2909	1144	2402	1018	7896	1739	734	1213	423	1514	3826	5119	299	24078	3	9	873	20674	989	5518	2106	190	170	1985	74	473	3586	4158	508	314	2124	39	243	4375	218	4131	1322
TCGA-AA-3514-11A-01R-A32Z-07	normal_tissue	5602	66	1105	694	291	369	2741	2924	1777	1082	891	2707	1239	2873	852	5276	1459	336	1111	361	1445	24862	4327	256	29704	2	27	969	25463	1275	7769	2126	158	183	1149	114	387	5252	4763	342	278	2033	49	86	3817	202	4234	1185
TCGA-AA-3663-11A-01R-1723-07	normal_tissue	3357	26	940	604	125	242	3147	2423	1998	937	687	2362	991	1553	846	6281	1682	161	1357	389	1630	3026	9015	257	18962	11	7	665	13713	977	8118	2856	300	188	1107	82	456	1454	3908	832	285	2772	33	183	4006	286	4456	2529
TCGA-AA-3525-11A-01R-A32Z-07	normal_tissue	2116	11	1088	741	164	287	2306	3047	1691	988	897	2354	1039	1999	699	8396	1799	299	1302	375	1651	5741	7510	371	9578	3	15	754	18537	1229	8973	2594	237	90	1638	122	455	3832	4680	543	363	2549	28	85	4477	190	3981	1533
TCGA-A6-2686-11A-01R-A32Z-07	normal_tissue	2815	26	1050	764	177	182	2472	3075	1649	976	1037	2529	1035	2108	650	7530	1524	541	1127	449	1664	3155	5584	333	38730	3	22	714	19670	1207	6295	2362	388	331	1416	103	453	1992	3743	800	306	2183	35	156	4313	231	4299	1754
TCGA-AA-3496-11A-01R-1839-07	normal_tissue	3070	22	1012	532	97	264	2774	2205	2067	766	545	2477	1154	2162	773	4188	1671	179	1229	216	1542	3728	7843	184	14030	23	8	700	12610	1139	3903	2732	431	128	943	199	520	1855	3491	1713	306	2375	41	553	4528	203	4430	2404
TCGA-F4-6704-11A-01R-1839-07	normal_tissue	3446	33	1137	494	227	302	3899	2604	1552	1002	519	1723	1347	2017	981	6934	1561	603	1406	253	1206	2800	7761	212	15240	10	6	732	13237	871	3767	2660	281	245	1855	70	568	1389	4790	917	337	2391	29	355	3800	233	4545	1891
TCGA-A6-5659-11A-01R-1653-07	normal_tissue	4179	44	1166	626	96	225	1500	2912	1760	940	850	2525	948	2691	621	6772	1755	136	1287	384	1423	3249	5970	341	37176	12	6	641	21481	976	6638	2224	302	603	1598	93	385	2664	4678	496	315	2566	47	103	4335	227	3484	1251
TCGA-AA-3697-11A-01R-1723-07	normal_tissue	4347	11	1371	593	249	473	3137	3332	1456	906	811	1743	1353	2626	1292	4931	1372	235	1121	249	1484	4162	7019	347	21909	9	11	897	15731	1262	6522	2591	192	111	1622	56	562	4398	4088	987	254	2061	41	214	4223	154	4854	2482
TCGA-AZ-6598-11A-01R-1774-07	normal_tissue	5092	26	914	569	144	187	3320	2548	1706	966	576	2182	1145	1666	868	6423	1714	208	1214	526	1496	4246	9297	116	21064	8	18	674	14622	844	4637	1680	287	171	1335	113	506	1953	5605	969	345	3698	44	839	4347	248	4250	1851
TCGA-A6-5667-11A-01R-1723-07	normal_tissue	5002	24	937	763	125	129	2359	2503	1824	1104	766	2760	1094	2161	946	8745	1655	363	1314	436	1599	3100	5197	308	26545	3	14	731	14920	906	5518	2403	221	450	1672	148	653	1613	5472	720	326	3250	29	290	3761	319	4036	1625
TCGA-AG-3725-11A-01R-1736-07	normal_tissue	6901	29	2190	870	172	152	3790	2741	1289	870	480	1389	911	2549	1278	6714	1518	182	1271	289	3693	2849	8396	357	16966	13	12	406	8863	3081	9297	2529	334	55	1817	109	365	1815	2830	968	452	2185	55	161	8352	127	5080	924
TCGA-AG-3732-11A-01R-1660-07	normal_tissue	2213	16	845	525	99	96	4313	1697	1903	771	438	2835	1236	2023	1265	4758	2016	71	1390	173	1199	2740	8973	117	11383	28	10	622	12149	1005	3534	1945	489	503	459	114	587	1029	4069	1454	254	2527	45	494	3222	265	3571	3127
TCGA-AH-6643-11A-01R-1830-07	normal_tissue	4586	13	930	568	87	337	3394	2021	1555	837	759	2832	1053	2160	964	5488	1680	84	1261	342	1179	3029	6441	263	21997	10	10	676	14589	947	5927	2164	201	250	1417	104	503	1848	6362	826	257	2814	36	263	3395	262	3171	2103
TCGA-AF-2691-11A-01R-A32Z-07	normal_tissue	4093	10	1168	522	158	211	3378	3021	1902	728	396	1713	1381	2020	854	6451	1559	747	982	100	1227	2936	5367	541	18247	12	10	939	13474	1044	4351	2559	324	113	1346	113	663	1732	5182	978	290	1205	40	590	4242	222	4024	1795
TCGA-AF-2689-11A-01R-A32Z-07	normal_tissue	3486	13	986	528	156	210	3775	2555	1871	826	597	2301	1235	1604	797	5481	1492	243	1050	231	1414	3265	6787	315	26545	15	11	879	13713	924	4727	2388	260	195	607	96	462	1596	4136	1184	260	2069	34	221	3880	185	3803	2202
TCGA-AG-3742-11A-01R-1660-07	normal_tissue	3662	9	1565	522	95	192	2826	2023	1700	658	308	1501	1089	2136	1122	4822	1686	120	1177	135	2149	3206	8276	215	13828	26	9	524	9835	1673	5220	2967	336	171	1123	80	576	1064	3353	1500	367	1755	53	348	5588	193	4859	1670
TCGA-AF-5654-11A-11R-1660-07	normal_tissue	4477	29	1256	739	244	135	3020	2717	1141	762	947	2489	1054	2957	1197	4543	1627	1139	1160	427	1319	3419	5367	191	43196	1	12	981	23641	1047	5029	1918	137	44	897	372	537	3174	5191	1064	304	2113	61	349	4091	284	4155	1541
TCGA-AF-2692-11A-01R-A32Z-07	normal_tissue	3202	26	926	346	108	179	3979	2295	1563	863	404	2639	1233	1703	970	6724	1874	471	1058	145	1161	2847	7002	226	12726	12	16	801	10354	828	4543	2208	384	305	1310	87	580	1138	4869	925	259	1838	37	364	3746	313	3835	2785
TCGA-AG-3731-11A-01R-1736-07	normal_tissue	4882	20	1069	683	80	287	3546	2755	1889	1091	447	2249	1056	2069	1478	9651	1920	237	1448	249	1709	3219	10459	215	18192	11	9	658	13212	925	6025	3241	326	268	1347	165	562	1810	3787	1321	298	2369	31	503	4692	208	4189	2445
TCGA-AF-3400-11A-01R-A32Z-07	normal_tissue	4034	12	1161	661	328	99	2596	3213	1532	936	632	2304	1256	2137	1000	8539	1695	691	1181	331	1862	2720	6456	265	27691	0	18	918	19336	952	6474	2528	175	67	1285	86	544	2922	3854	574	424	1834	53	294	4639	265	4481	1224
[truncated: 5,000 more columns]
