# Supplementary material for: Transcriptome profiling by combined machine learning and statistical R analysis identifies TMEM236 as a potential novel diagnostic biomarker for colorectal cancer
Source: Sci Rep. 2021 Jul 12;11:14304. doi: 10.1038/s41598-021-92692-0 (PMC8275802; doi:10.1038/s41598-021-92692-0)
Supplement: Supplementary file 4 — Supplementary Data File 4. [file 41598_2021_92692_MOESM4_ESM.csv]

degree.layout	enhancedLabel Passthrough	IntAct - Feature::Features	IntAct - Identifier::Identifiers	IntAct::AC	IntAct::Description	IntAct::Mutation	IntAct::Preferred Id	IntAct::Preferred Id Database	IntAct::Preferred Id Database MI identifier	IntAct::Species	IntAct::Taxon Id	IntAct::Type	IntAct::Type MI identifier	name	selected	shared name
22	label: attribute="name" labelsize=12 labelAlignment=center outline=true outlineColor=black outlineTransparency=130 outlineWidth=5 background=false color=white dropShadow=false	EBI-25147619|EBI-25110811|EBI-21829369|EBI-23555069|EBI-23715288|EBI-23734017|EBI-23795072|EBI-23934481|EBI-24008071|EBI-24026572|EBI-24087281	EBI-13629587|EBI-13378608|EBI-13378609	EBI-13378608	Transmembrane protein 236	false	Q5W0B7	uniprotkb	MI:0486	Homo sapiens	9606	protein	MI:0326	TMEM236	false	TMEM236
4	label: attribute="name" labelsize=12 labelAlignment=center outline=true outlineColor=black outlineTransparency=130 outlineWidth=5 background=false color=white dropShadow=false	EBI-25147626|EBI-23934488	EBI-11724423|EBI-11724425	EBI-11724423	Transmembrane protein 179B	false	Q7Z7N9	uniprotkb	MI:0486	Homo sapiens	9606	protein	MI:0326	TMEM179B	false	TMEM179B
4	label: attribute="name" labelsize=12 labelAlignment=center outline=true outlineColor=black outlineTransparency=130 outlineWidth=5 background=false color=white dropShadow=false	EBI-25110820|EBI-25110818|EBI-23555078|EBI-23555076|EBI-24593947	EBI-12807478|EBI-12807479	EBI-12807478	Mu-type opioid receptor	false	P35372-10	uniprotkb	MI:0486	Homo sapiens	9606	protein	MI:0326	OPRM1	false	OPRM1
4	label: attribute="name" labelsize=12 labelAlignment=center outline=true outlineColor=black outlineTransparency=130 outlineWidth=5 background=false color=white dropShadow=false	EBI-23795079|EBI-24087288	EBI-18304439|EBI-18304435|EBI-18304438	EBI-18304435	Protein FAM209A	false	Q5JX71	uniprotkb	MI:0486	Homo sapiens	9606	protein	MI:0326	FAM209A	false	FAM209A
4	label: attribute="name" labelsize=12 labelAlignment=center outline=true outlineColor=black outlineTransparency=130 outlineWidth=5 background=false color=white dropShadow=false	EBI-23734024|EBI-24026579	EBI-13628858|EBI-13628859|EBI-13345167|EBI-13345168	EBI-13345167	Probable G-protein coupled receptor 152	false	Q8TDT2	uniprotkb	MI:0486	Homo sapiens	9606	protein	MI:0326	GPR152	false	GPR152
4	label: attribute="name" labelsize=12 labelAlignment=center outline=true outlineColor=black outlineTransparency=130 outlineWidth=5 background=false color=white dropShadow=false	EBI-23715295|EBI-24008078	EBI-13619272|EBI-12701138|EBI-12701139	EBI-12701138	Aquaporin-2	false	P41181	uniprotkb	MI:0486	Homo sapiens	9606	protein	MI:0326	AQP2	false	AQP2
2	label: attribute="name" labelsize=12 labelAlignment=center outline=true outlineColor=black outlineTransparency=130 outlineWidth=5 background=false color=white dropShadow=false		EBI-21829362|EBI-21829358	EBI-21829358	Isoform 2 of Sex hormone-binding globulin	false	P04278-2	uniprotkb	MI:0486	Homo sapiens	9606	protein	MI:0326	SHBG	false	SHBG
